# Supplementary material for: Global Developmental Gene Programing Involves a Nuclear Form of Fibroblast Growth Factor Receptor-1 (FGFR1)
Source: PLoS One. 2015 Apr 29;10(4):e0123380. doi: 10.1371/journal.pone.0123380 (PMC4414453; doi:10.1371/journal.pone.0123380)
Supplement: S1 Table — (XLSX) [file pone.0123380.s012.xlsx]

## Sheet: C-R1_2-e5_peaks
chr	start	end	length	abs_summit	pileup	#NAME?	fold_enrichment	#NAME?	name			Total genomic peaks for FGFR1 in ESCs
chr1	3251101	3251214	114	3251188	9	11.783	7.63984	8.05629	C-R1_2-e5_peak_1
chr1	3917580	3917699	120	3917638	14	19.0031	11.0681	14.8897	C-R1_2-e5_peak_2
chr1	4257345	4257528	184	4257445	13	16.8292	10.0747	12.8091	C-R1_2-e5_peak_3
chr1	4785445	4785834	390	4785737	17	19.954	11.1985	15.797	C-R1_2-e5_peak_4
chr1	4807629	4807784	156	4807695	9	10.4532	7.02246	6.83203	C-R1_2-e5_peak_5
chr1	4857499	4857660	162	4857554	9	9.92526	6.75082	6.36775	C-R1_2-e5_peak_6
chr1	4893967	4894120	154	4894046	10	13.3356	8.40383	9.50336	C-R1_2-e5_peak_7
chr1	5142724	5142852	129	5142809	10	13.3356	8.40383	9.50336	C-R1_2-e5_peak_8
chr1	5183719	5183832	114	5183774	8	10.2716	6.87586	6.6631	C-R1_2-e5_peak_9
chr1	6214479	6214627	149	6214536	8	9.18147	6.37148	5.68397	C-R1_2-e5_peak_10
chr1	6235531	6235721	191	6235624	15	20.8804	11.9067	16.6877	C-R1_2-e5_peak_11
chr1	7088505	7088618	114	7088581	6	7.39057	5.34789	4.10003	C-R1_2-e5_peak_12
chr1	7118851	7119195	345	7119008	27	33.7485	16.2606	29.1313	C-R1_2-e5_peak_13
chr1	9635407	9635885	479	9635809	15	16.665	9.74579	12.6517	C-R1_2-e5_peak_14
chr1	9700264	9700377	114	9700298	9	10.5677	7.07943	6.94027	C-R1_2-e5_peak_15
chr1	9943988	9944186	199	9944089	12	15.6059	9.51192	11.6496	C-R1_2-e5_peak_16
chr1	9980321	9980461	141	9980395	11	13.0565	8.29346	9.25654	C-R1_2-e5_peak_17
chr1	10037888	10038140	253	10037964	10	11.5099	7.54261	7.82037	C-R1_2-e5_peak_18
chr1	10718258	10718396	139	10718339	8	10.2716	6.87586	6.6631	C-R1_2-e5_peak_19
chr1	11152945	11153058	114	11152979	9	11.783	7.63984	8.05629	C-R1_2-e5_peak_20
chr1	11220085	11220200	116	11220146	10	13.3356	8.40383	9.50336	C-R1_2-e5_peak_21
chr1	11319058	11319246	189	11319141	41	60.1646	25.9449	54.9004	C-R1_2-e5_peak_22
chr1	11414128	11414319	192	11414215	7	8.12974	5.80482	4.76387	C-R1_2-e5_peak_23
chr1	12644764	12644907	144	12644809	11	14.9258	9.16781	11.0007	C-R1_2-e5_peak_24
chr1	12690068	12690202	135	12690141	10	12.259	7.91581	8.50603	C-R1_2-e5_peak_25
chr1	12706171	12706284	114	12706202	6	7.39057	5.34789	4.10003	C-R1_2-e5_peak_26
chr1	12718111	12718271	161	12718180	10	11.6263	7.60234	7.9277	C-R1_2-e5_peak_27
chr1	12817357	12817470	114	12817432	8	9.86732	6.69749	6.31454	C-R1_2-e5_peak_28
chr1	13118557	13118670	114	13118659	8	8.60571	6.07574	5.19305	C-R1_2-e5_peak_29
chr1	13231533	13231651	119	13231615	7	8.03043	5.75695	4.67585	C-R1_2-e5_peak_30
chr1	13316711	13316829	119	13316805	9	10.1281	6.85691	6.55479	C-R1_2-e5_peak_31
chr1	13660205	13660403	199	13660274	10	10.3993	6.94253	6.78169	C-R1_2-e5_peak_32
chr1	13660460	13660666	207	13660573	8	7.88694	5.68025	4.54657	C-R1_2-e5_peak_33
chr1	13862303	13862435	133	13862372	10	13.3356	8.40383	9.50336	C-R1_2-e5_peak_34
chr1	13994419	13994532	114	13994452	6	7.27981	5.29955	4.05636	C-R1_2-e5_peak_35
chr1	14012186	14012299	114	14012196	7	8.80572	6.11187	5.3382	C-R1_2-e5_peak_36
chr1	14172725	14172921	197	14172828	19	27.2514	14.6337	22.8292	C-R1_2-e5_peak_37
chr1	14643900	14644095	196	14643985	8	9.18147	6.37148	5.68397	C-R1_2-e5_peak_38
chr1	15651185	15651333	149	15651273	20	25.7663	13.7512	21.3924	C-R1_2-e5_peak_39
chr1	15793409	15793522	114	15793451	8	9.62399	6.58518	6.09039	C-R1_2-e5_peak_40
chr1	15805579	15805753	175	15805688	10	11.5099	7.54261	7.82037	C-R1_2-e5_peak_41
chr1	16089981	16090231	251	16090051	8	9.18147	6.37148	5.68397	C-R1_2-e5_peak_42
chr1	16174730	16174843	114	16174811	9	10.6855	7.13733	7.04828	C-R1_2-e5_peak_43
chr1	16503449	16504051	603	16503767	56	57.9021	17.7477	52.6851	C-R1_2-e5_peak_44
chr1	16516236	16516639	404	16516332	25	27.4383	13.2477	23.0109	C-R1_2-e5_peak_45
chr1	16656883	16657138	256	16657107	8	9.74363	6.64086	6.19933	C-R1_2-e5_peak_46
chr1	16783695	16783818	124	16783733	10	13.3356	8.40383	9.50336	C-R1_2-e5_peak_47
chr1	17091826	17091958	133	17091863	6	7.39057	5.34789	4.10003	C-R1_2-e5_peak_48
chr1	17097687	17097800	114	17097736	8	9.50818	6.53042	5.98444	C-R1_2-e5_peak_49
chr1	17133785	17133910	126	17133849	18	26.5972	14.3845	22.1989	C-R1_2-e5_peak_50
chr1	18114659	18114806	148	18114736	11	14.9258	9.16781	11.0007	C-R1_2-e5_peak_51
chr1	19095359	19095472	114	19095425	7	8.80572	6.11187	5.3382	C-R1_2-e5_peak_52
chr1	20812090	20812258	169	20812179	10	10.3993	6.94253	6.78169	C-R1_2-e5_peak_53
chr1	21250131	21250256	126	21250153	12	15.4368	9.43283	11.4893	C-R1_2-e5_peak_54
chr1	21973823	21973964	142	21973882	25	38.0867	19.0238	33.3484	C-R1_2-e5_peak_55
chr1	22006698	22006811	114	22006726	7	8.80572	6.11187	5.3382	C-R1_2-e5_peak_56
chr1	22911531	22911651	121	22911593	16	23.3502	12.9877	19.0598	C-R1_2-e5_peak_57
chr1	23256272	23256599	328	23256368	12	14.383	8.91399	10.4977	C-R1_2-e5_peak_58
chr1	23763005	23763152	148	23763058	8	8.60571	6.07574	5.19305	C-R1_2-e5_peak_59
chr1	23905977	23906092	116	23906021	11	14.9258	9.16781	11.0007	C-R1_2-e5_peak_60
chr1	23922123	23922301	179	23922197	12	15.1138	9.27853	11.1798	C-R1_2-e5_peak_61
chr1	24104450	24104575	126	24104532	19	22.9683	12.4428	18.6974	C-R1_2-e5_peak_62
chr1	24331196	24331799	604	24331710	26	26.5868	12.3834	22.1891	C-R1_2-e5_peak_63
chr1	24453511	24453771	261	24453676	33	42.2711	18.9869	37.4206	C-R1_2-e5_peak_64
chr1	24684059	24684283	225	24684188	14	18.8009	10.9753	14.6936	C-R1_2-e5_peak_65
chr1	24758324	24758437	114	24758388	8	10.2658	6.87334	6.6631	C-R1_2-e5_peak_66
chr1	26687536	26687649	114	26687584	9	11.783	7.63984	8.05629	C-R1_2-e5_peak_67
chr1	27057486	27057599	114	27057550	9	11.783	7.63984	8.05629	C-R1_2-e5_peak_68
chr1	27106903	27107146	244	27106971	8	10.2716	6.87586	6.6631	C-R1_2-e5_peak_69
chr1	30059630	30059809	180	30059712	29	44.1329	21.2383	39.2356	C-R1_2-e5_peak_70
chr1	30534256	30534436	181	30534339	24	36.2358	18.2922	31.5473	C-R1_2-e5_peak_71
chr1	30949919	30950103	185	30950030	8	9.86732	6.69749	6.31454	C-R1_2-e5_peak_72
chr1	31984533	31984647	115	31984588	10	13.3356	8.40383	9.50336	C-R1_2-e5_peak_73
chr1	32081219	32081332	114	32081289	6	7.39057	5.34789	4.10003	C-R1_2-e5_peak_74
chr1	33638015	33638177	163	33638070	7	7.6616	5.57312	4.34339	C-R1_2-e5_peak_75
chr1	33814391	33814584	194	33814422	10	10.1398	6.79509	6.56502	C-R1_2-e5_peak_76
chr1	33965949	33966084	136	33966039	10	10.5813	7.04443	6.95183	C-R1_2-e5_peak_77
chr1	33988820	33988950	131	33988857	9	10.1281	6.85691	6.55479	C-R1_2-e5_peak_78
chr1	34144437	34144626	190	34144523	17	17.3434	9.6802	13.3025	C-R1_2-e5_peak_79
chr1	34274730	34274888	159	34274812	11	11.812	7.62884	8.08351	C-R1_2-e5_peak_80
chr1	34459525	34459638	114	34459610	8	8.7875	6.17122	5.3382	C-R1_2-e5_peak_81
chr1	34733906	34734086	181	34733988	17	23.5636	13.0608	19.266	C-R1_2-e5_peak_82
chr1	34738908	34739055	148	34738943	9	9.92526	6.75082	6.36775	C-R1_2-e5_peak_83
chr1	34773786	34773923	138	34773843	11	14.2163	8.85448	10.3413	C-R1_2-e5_peak_84
chr1	35476810	35476923	114	35476873	9	11.783	7.63984	8.05629	C-R1_2-e5_peak_85
chr1	35588365	35588480	116	35588438	9	10.932	7.25602	7.27937	C-R1_2-e5_peak_86
chr1	35825782	35825949	168	35825850	18	21.758	11.9916	17.5285	C-R1_2-e5_peak_87
chr1	35961079	35961192	114	35961141	8	7.88694	5.68025	4.54657	C-R1_2-e5_peak_88
chr1	36103950	36104063	114	36104001	8	7.29178	5.3331	4.06667	C-R1_2-e5_peak_89
chr1	36122882	36122997	116	36122922	15	13.8241	8.05834	9.96826	C-R1_2-e5_peak_90
chr1	36124325	36124591	267	36124490	19	18.2734	9.68177	14.1875	C-R1_2-e5_peak_91
chr1	36222937	36223123	187	36223025	35	49.0537	22.0822	44.037	C-R1_2-e5_peak_92
chr1	36307689	36307887	199	36307785	21	24.1742	12.6084	19.8569	C-R1_2-e5_peak_93
chr1	36531827	36531959	133	36531869	10	8.43573	5.77336	5.04132	C-R1_2-e5_peak_94
chr1	36721958	36722124	167	36722033	20	25.3877	13.5479	21.0266	C-R1_2-e5_peak_95
chr1	36771139	36771388	250	36771244	9	7.19957	5.15548	3.98673	C-R1_2-e5_peak_96
chr1	36939935	36940073	139	36939975	9	8.66657	6.0489	5.25088	C-R1_2-e5_peak_97
chr1	37319280	37319472	193	37319389	42	53.9014	21.9097	48.7718	C-R1_2-e5_peak_98
chr1	37419584	37419697	114	37419610	9	11.0612	7.31686	7.40126	C-R1_2-e5_peak_99
chr1	37430134	37430310	177	37430207	10	9.30407	6.30419	5.79589	C-R1_2-e5_peak_100
chr1	37513296	37513410	115	37513396	12	13.9885	8.7087	10.1246	C-R1_2-e5_peak_101
chr1	37675068	37675181	114	37675095	6	6.24746	4.79984	3.15929	C-R1_2-e5_peak_102
chr1	37714927	37715052	126	37715018	10	9.97518	6.70023	6.41524	C-R1_2-e5_peak_103
chr1	37986145	37986258	114	37986186	7	8.12974	5.80482	4.76387	C-R1_2-e5_peak_104
chr1	37998030	37998239	210	37998096	13	12.2089	7.52904	8.45938	C-R1_2-e5_peak_105
chr1	38188645	38188809	165	38188742	19	24.3517	13.1954	20.0267	C-R1_2-e5_peak_106
chr1	38391116	38391242	127	38391212	22	28.8175	14.9487	24.3467	C-R1_2-e5_peak_107
chr1	38438207	38438320	114	38438297	10	10.8695	7.20301	7.22122	C-R1_2-e5_peak_108
chr1	38450852	38450965	114	38450886	6	7.07873	5.20916	3.88106	C-R1_2-e5_peak_109
chr1	38536321	38536434	114	38536392	9	10.8069	7.19619	7.16279	C-R1_2-e5_peak_110
chr1	38835899	38836020	122	38835972	11	11.2489	7.30934	7.57606	C-R1_2-e5_peak_111
chr1	39146022	39146177	156	39146084	5	5.38668	4.2824	2.52923	C-R1_2-e5_peak_112
chr1	39535654	39535874	221	39535753	12	12.2762	7.75604	8.52162	C-R1_2-e5_peak_113
chr1	39755944	39756083	140	39756038	23	19.6741	9.29722	15.533	C-R1_2-e5_peak_114
chr1	39756224	39756615	392	39756463	20	16.0009	8.02815	12.0276	C-R1_2-e5_peak_115
chr1	39867542	39867707	166	39867604	21	23.3591	12.1304	19.0681	C-R1_2-e5_peak_116
chr1	39871527	39871786	260	39871694	13	12.4433	7.67086	8.68057	C-R1_2-e5_peak_117
chr1	39886440	39886553	114	39886510	8	7.47891	5.44401	4.17924	C-R1_2-e5_peak_118
chr1	40184628	40184889	262	40184700	13	16.4909	9.9112	12.4963	C-R1_2-e5_peak_119
chr1	40374236	40374405	170	40374342	12	13.3905	8.38678	9.55526	C-R1_2-e5_peak_120
chr1	40413460	40413573	114	40413511	7	8.33815	5.90299	4.95191	C-R1_2-e5_peak_121
chr1	40658546	40658674	129	40658595	11	13.3217	8.42695	9.50336	C-R1_2-e5_peak_122
chr1	40879945	40880143	199	40880051	23	28.8666	14.7214	24.3942	C-R1_2-e5_peak_123
chr1	41098845	41098960	116	41098895	10	13.3356	8.40383	9.50336	C-R1_2-e5_peak_124
chr1	41257426	41257539	114	41257519	9	11.783	7.63984	8.05629	C-R1_2-e5_peak_125
chr1	41628888	41629001	114	41628986	9	11.783	7.63984	8.05629	C-R1_2-e5_peak_126
chr1	41812724	41812873	150	41812823	9	11.783	7.63984	8.05629	C-R1_2-e5_peak_127
chr1	42810996	42811119	124	42811033	11	11.7134	7.57367	8.0113	C-R1_2-e5_peak_128
chr1	42851271	42851457	187	42851298	7	8.33815	5.90299	4.95191	C-R1_2-e5_peak_129
chr1	43065971	43066096	126	43065999	8	9.28712	6.4236	5.78041	C-R1_2-e5_peak_130
chr1	43098572	43098859	288	43098760	12	13.5047	8.44925	9.66371	C-R1_2-e5_peak_131
chr1	43445807	43445920	114	43445832	9	9.37238	6.45137	5.86079	C-R1_2-e5_peak_132
chr1	43933753	43934093	341	43933996	13	17.3769	10.3302	13.334	C-R1_2-e5_peak_133
chr1	44118598	44118770	173	44118672	9	10.5677	7.07943	6.94027	C-R1_2-e5_peak_134
chr1	44147887	44148045	159	44147991	10	12.6866	8.11661	8.90689	C-R1_2-e5_peak_135
chr1	45314128	45314252	125	45314206	12	16.5506	9.9318	12.5417	C-R1_2-e5_peak_136
chr1	45836864	45837021	158	45836944	15	21.6091	12.2238	17.3862	C-R1_2-e5_peak_137
chr1	46183671	46183784	114	46183693	9	11.783	7.63984	8.05629	C-R1_2-e5_peak_138
chr1	47312980	47313097	118	47313009	12	16.5506	9.9318	12.5417	C-R1_2-e5_peak_139
chr1	50927482	50927596	115	50927562	9	10.5677	7.07943	6.94027	C-R1_2-e5_peak_140
chr1	51478219	51478497	279	51478394	23	27.4893	13.9377	23.0592	C-R1_2-e5_peak_141
chr1	51896161	51896274	114	51896231	8	9.62399	6.58518	6.09039	C-R1_2-e5_peak_142
chr1	51915807	51915920	114	51915839	9	8.13218	5.73108	4.76505	C-R1_2-e5_peak_143
chr1	52011151	52011264	114	52011186	9	11.783	7.63984	8.05629	C-R1_2-e5_peak_144
chr1	52113859	52113986	128	52113915	9	10.5677	7.07943	6.94027	C-R1_2-e5_peak_145
chr1	52232411	52232524	114	52232454	8	7.60962	5.52054	4.29523	C-R1_2-e5_peak_146
chr1	52233158	52233297	140	52233198	14	15.6119	9.3321	11.6546	C-R1_2-e5_peak_147
chr1	52390517	52390658	142	52390550	7	8.80051	6.10963	5.3382	C-R1_2-e5_peak_148
chr1	52551984	52552097	114	52552018	8	9.86732	6.69749	6.31454	C-R1_2-e5_peak_149
chr1	53296819	53296994	176	53296899	14	16.7823	9.97194	12.7652	C-R1_2-e5_peak_150
chr1	53352504	53352733	230	53352607	10	13.3284	8.40074	9.50336	C-R1_2-e5_peak_151
chr1	53784957	53785192	236	53785068	11	14.733	9.08494	10.8298	C-R1_2-e5_peak_152
chr1	53976762	53976889	128	53976827	8	10.2658	6.87334	6.6631	C-R1_2-e5_peak_153
chr1	54115716	54115833	118	54115821	7	8.80572	6.11187	5.3382	C-R1_2-e5_peak_154
chr1	54175341	54175454	114	54175379	6	6.98338	5.16511	3.79734	C-R1_2-e5_peak_155
chr1	54557694	54557834	141	54557764	12	14.2482	8.84449	10.3694	C-R1_2-e5_peak_156
chr1	54610369	54610507	139	54610440	18	23.1282	12.7281	18.8499	C-R1_2-e5_peak_157
chr1	54731915	54732092	178	54731982	9	11.4751	7.50567	7.78754	C-R1_2-e5_peak_158
chr1	54785774	54785894	121	54785797	7	8.56105	6.00453	5.1527	C-R1_2-e5_peak_159
chr1	55027238	55027436	199	55027264	8	8.18837	5.84948	4.81843	C-R1_2-e5_peak_160
chr1	55087740	55087853	114	55087826	11	9.43964	6.22334	5.92253	C-R1_2-e5_peak_161
chr1	55097408	55097802	395	55097645	33	38.9353	17.0257	34.177	C-R1_2-e5_peak_162
chr1	55203810	55203962	153	55203880	12	12.186	7.70337	8.43753	C-R1_2-e5_peak_163
chr1	55223044	55223162	119	55223076	12	14.1167	8.77607	10.245	C-R1_2-e5_peak_164
chr1	55237235	55237355	121	55237286	8	7.35302	5.36957	4.10003	C-R1_2-e5_peak_165
chr1	55512808	55512983	176	55512887	16	22.5751	12.6508	18.3186	C-R1_2-e5_peak_166
chr1	55610395	55610588	194	55610476	18	21.0099	11.5731	16.8138	C-R1_2-e5_peak_167
chr1	55751672	55751789	118	55751755	11	14.9258	9.16781	11.0007	C-R1_2-e5_peak_168
chr1	56008418	56008735	318	56008520	78	106.332	33.1014	100.205	C-R1_2-e5_peak_169
chr1	56015313	56015426	114	56015389	8	10.2716	6.87586	6.6631	C-R1_2-e5_peak_170
chr1	56952125	56952238	114	56952183	7	8.03043	5.75695	4.67585	C-R1_2-e5_peak_171
chr1	57072393	57072532	140	57072483	12	16.5506	9.9318	12.5417	C-R1_2-e5_peak_172
chr1	57086968	57087121	154	57087047	12	15.1138	9.27853	11.1798	C-R1_2-e5_peak_173
chr1	57130018	57130136	119	57130094	14	19.2121	11.1625	15.0897	C-R1_2-e5_peak_174
chr1	57227983	57228096	114	57228017	7	8.80572	6.11187	5.3382	C-R1_2-e5_peak_175
chr1	57377540	57377749	210	57377637	17	21.1955	11.8759	16.9929	C-R1_2-e5_peak_176
chr1	57476183	57476296	114	57476231	9	11.623	7.57078	7.92646	C-R1_2-e5_peak_177
chr1	57542258	57542497	240	57542483	12	10.7875	6.86434	7.14605	C-R1_2-e5_peak_178
chr1	57547116	57547263	148	57547214	15	16.3163	9.54589	12.3286	C-R1_2-e5_peak_179
chr1	57995763	57995950	188	57995875	9	11.3324	7.44166	7.65439	C-R1_2-e5_peak_180
chr1	58048228	58048344	117	58048268	10	13.3356	8.40383	9.50336	C-R1_2-e5_peak_181
chr1	58392984	58393180	197	58393075	9	9.45931	6.49942	5.93918	C-R1_2-e5_peak_182
chr1	58586193	58586333	141	58586255	9	11.1945	7.37873	7.52465	C-R1_2-e5_peak_183
chr1	58695323	58695436	114	58695398	8	10.2716	6.87586	6.6631	C-R1_2-e5_peak_184
chr1	58771877	58772037	161	58771954	13	16.6576	9.99226	12.6451	C-R1_2-e5_peak_185
chr1	59399971	59400085	115	59400039	9	10.3419	6.96639	6.72756	C-R1_2-e5_peak_186
chr1	59535372	59535519	148	59535459	18	25.2651	13.7865	20.9081	C-R1_2-e5_peak_187
chr1	59585848	59585994	147	59585925	10	11.995	7.78737	8.25712	C-R1_2-e5_peak_188
chr1	59603974	59604138	165	59604032	10	11.178	7.3689	7.50993	C-R1_2-e5_peak_189
chr1	59670678	59670791	114	59670756	6	6.71556	5.03733	3.56601	C-R1_2-e5_peak_190
chr1	59897861	59898177	317	59897913	17	18.5315	10.3841	14.4354	C-R1_2-e5_peak_191
chr1	59913445	59913583	139	59913482	10	10.2246	6.84354	6.64525	C-R1_2-e5_peak_192
chr1	60012436	60012622	187	60012540	40	51.2441	21.2631	46.1739	C-R1_2-e5_peak_193
chr1	60343225	60343390	166	60343284	8	9.39596	6.47657	5.87966	C-R1_2-e5_peak_194
chr1	60355402	60355515	114	60355476	8	9.62399	6.58518	6.09039	C-R1_2-e5_peak_195
chr1	60409577	60409690	114	60409655	10	11.3964	7.4838	7.71385	C-R1_2-e5_peak_196
chr1	60409950	60410067	118	60410037	10	11.2859	7.4259	7.61068	C-R1_2-e5_peak_197
chr1	60921130	60921324	195	60921219	43	61.5635	25.8971	56.2686	C-R1_2-e5_peak_198
chr1	62049749	62049897	149	62049798	7	8.80572	6.11187	5.3382	C-R1_2-e5_peak_199
chr1	62589079	62589207	129	62589153	15	17.1612	10.0257	13.1274	C-R1_2-e5_peak_200
chr1	62938491	62938611	121	62938563	13	14.9208	9.09919	11.0007	C-R1_2-e5_peak_201
chr1	63264886	63265130	245	63264972	13	14.7974	9.03192	10.8919	C-R1_2-e5_peak_202
chr1	63370341	63370454	114	63370347	7	8.80051	6.10963	5.3382	C-R1_2-e5_peak_203
chr1	63392667	63392998	332	63392773	12	14.8093	9.12919	10.9023	C-R1_2-e5_peak_204
chr1	64121823	64121982	160	64121875	13	14.109	8.6483	10.2387	C-R1_2-e5_peak_205
chr1	64308672	64308893	222	64308780	49	67.3005	26.4013	61.883	C-R1_2-e5_peak_206
chr1	64532829	64532972	144	64532919	13	14.3293	8.7725	10.4483	C-R1_2-e5_peak_207
chr1	64580601	64580738	138	64580688	25	35.3313	17.689	30.6656	C-R1_2-e5_peak_208
chr1	64777356	64777469	114	64777367	8	8.34942	5.93793	4.96061	C-R1_2-e5_peak_209
chr1	64956605	64956861	257	64956670	11	14.9179	9.16445	11.0007	C-R1_2-e5_peak_210
chr1	64997016	64997130	115	64997028	7	8.80051	6.10963	5.3382	C-R1_2-e5_peak_211
chr1	65005761	65005938	178	65005853	8	10.2716	6.87586	6.6631	C-R1_2-e5_peak_212
chr1	65178511	65178688	178	65178590	7	7.49219	5.48553	4.18873	C-R1_2-e5_peak_213
chr1	65179236	65179349	114	65179274	8	8.882	6.2201	5.40818	C-R1_2-e5_peak_214
chr1	65186670	65186837	168	65186735	6	7.39057	5.34789	4.10003	C-R1_2-e5_peak_215
chr1	65385123	65385406	284	65385259	35	42.3929	18.2365	37.5389	C-R1_2-e5_peak_216
chr1	65886247	65886487	241	65886377	46	66.0532	27.1142	60.6576	C-R1_2-e5_peak_217
chr1	66700948	66701126	179	66701015	7	8.67856	6.05663	5.25914	C-R1_2-e5_peak_218
chr1	66863235	66863358	124	66863315	9	10.5677	7.07943	6.94027	C-R1_2-e5_peak_219
chr1	68277945	68278205	261	68278129	15	21.6091	12.2238	17.3862	C-R1_2-e5_peak_220
chr1	69542509	69542677	169	69542584	30	44.6098	21.2564	39.7003	C-R1_2-e5_peak_221
chr1	70770575	70770688	114	70770653	9	11.783	7.63984	8.05629	C-R1_2-e5_peak_222
chr1	71102684	71102875	192	71102853	8	8.69544	6.12311	5.27332	C-R1_2-e5_peak_223
chr1	71529437	71529550	114	71529475	9	11.783	7.63984	8.05629	C-R1_2-e5_peak_224
chr1	71636796	71636945	150	71636892	9	10.2336	6.91122	6.6519	C-R1_2-e5_peak_225
chr1	71653039	71653277	239	71653083	8	9.28712	6.4236	5.78041	C-R1_2-e5_peak_226
chr1	71696968	71697094	127	71697014	18	24.3399	13.3427	20.0166	C-R1_2-e5_peak_227
chr1	71733652	71733772	121	71733669	7	7.84065	5.66354	4.50292	C-R1_2-e5_peak_228
chr1	72142781	72142899	119	72142858	14	16.9274	10.0485	12.9032	C-R1_2-e5_peak_229
chr1	72161524	72161638	115	72161592	10	11.7458	7.66303	8.04179	C-R1_2-e5_peak_230
chr1	72181856	72182019	164	72181940	18	18.2791	9.97216	14.1928	C-R1_2-e5_peak_231
chr1	72226515	72226629	115	72226542	13	12.9445	7.97117	9.15175	C-R1_2-e5_peak_232
chr1	72240066	72240194	129	72240147	17	14.2536	7.80441	10.3747	C-R1_2-e5_peak_233
chr1	72244084	72244248	165	72244156	26	26.8071	12.515	22.4017	C-R1_2-e5_peak_234
chr1	72244319	72244454	136	72244391	21	20.2246	10.2518	16.0578	C-R1_2-e5_peak_235
chr1	72254836	72254976	141	72254914	20	14.1444	6.96083	10.2721	C-R1_2-e5_peak_236
chr1	72255123	72255564	442	72255231	73	85.8373	24.5286	80.0661	C-R1_2-e5_peak_237
chr1	72469154	72469267	114	72469205	6	6.10778	4.72558	3.03816	C-R1_2-e5_peak_238
chr1	72507013	72507127	115	72507066	11	11.5221	7.46568	7.82994	C-R1_2-e5_peak_239
chr1	72601899	72602057	159	72601982	27	34.527	16.7053	29.8865	C-R1_2-e5_peak_240
chr1	72711196	72711310	115	72711263	8	9.07884	6.32021	5.58925	C-R1_2-e5_peak_241
chr1	72824588	72824727	140	72824621	13	13.0327	8.02352	9.23486	C-R1_2-e5_peak_242
chr1	73156445	73156558	114	73156514	9	10.1281	6.85691	6.55479	C-R1_2-e5_peak_243
chr1	73334573	73334686	114	73334650	9	11.783	7.63984	8.05629	C-R1_2-e5_peak_244
chr1	74036951	74037064	114	74036984	7	6.45171	4.90715	3.33962	C-R1_2-e5_peak_245
chr1	74236301	74236481	181	74236402	9	8.81269	6.13393	5.34337	C-R1_2-e5_peak_246
chr1	74332786	74332899	114	74332866	13	11.9843	7.39237	8.24779	C-R1_2-e5_peak_247
chr1	74374008	74374121	114	74374036	8	7.74549	5.59926	4.42004	C-R1_2-e5_peak_248
chr1	74397453	74397586	134	74397473	10	8.90951	6.06519	5.43266	C-R1_2-e5_peak_249
chr1	74506357	74506619	263	74506408	13	14.0021	8.58751	10.1368	C-R1_2-e5_peak_250
chr1	74550938	74551052	115	74550958	12	13.9885	8.7087	10.1246	C-R1_2-e5_peak_251
chr1	74601263	74601376	114	74601332	8	8.97907	6.26975	5.496	C-R1_2-e5_peak_252
chr1	74661743	74661859	117	74661784	6	7.39057	5.34789	4.10003	C-R1_2-e5_peak_253
chr1	75142718	75142993	276	75142770	11	9.68529	6.37489	6.14751	C-R1_2-e5_peak_254
chr1	75236763	75236876	114	75236777	9	8.45731	5.92567	5.0583	C-R1_2-e5_peak_255
chr1	75460975	75461088	114	75461042	17	10.1266	5.39286	6.55479	C-R1_2-e5_peak_256
chr1	75461639	75462023	385	75461749	21	13.9484	6.61398	10.0868	C-R1_2-e5_peak_257
chr1	75462397	75462644	248	75462448	15	8.43064	4.82679	5.039	C-R1_2-e5_peak_258
chr1	75582696	75582827	132	75582779	13	15.5815	9.45115	11.6272	C-R1_2-e5_peak_259
chr1	75595881	75596082	202	75595955	7	7.49219	5.48553	4.18873	C-R1_2-e5_peak_260
chr1	75958302	75958461	160	75958393	12	15.6059	9.51192	11.6496	C-R1_2-e5_peak_261
chr1	76062622	76062735	114	76062681	7	7.74986	5.61796	4.42091	C-R1_2-e5_peak_262
chr1	76067846	76068006	161	76067922	13	14.6767	8.96564	10.7769	C-R1_2-e5_peak_263
chr1	77648088	77648207	120	77648134	12	16.5506	9.9318	12.5417	C-R1_2-e5_peak_264
chr1	77799496	77799612	117	77799529	11	14.9258	9.16781	11.0007	C-R1_2-e5_peak_265
chr1	77827260	77827379	120	77827341	8	10.2716	6.87586	6.6631	C-R1_2-e5_peak_266
chr1	77925115	77925287	173	77925187	9	11.7765	7.63704	8.05629	C-R1_2-e5_peak_267
chr1	78215975	78216088	114	78216029	8	8.97907	6.26975	5.496	C-R1_2-e5_peak_268
chr1	78310261	78310399	139	78310342	9	11.3324	7.44166	7.65439	C-R1_2-e5_peak_269
chr1	78657823	78658085	263	78657918	14	16.1044	9.60604	12.1262	C-R1_2-e5_peak_270
chr1	78689194	78689307	114	78689273	6	7.17746	5.25397	3.96665	C-R1_2-e5_peak_271
chr1	79364480	79364595	116	79364495	10	13.3356	8.40383	9.50336	C-R1_2-e5_peak_272
chr1	79776012	79776125	114	79776043	8	9.86732	6.69749	6.31454	C-R1_2-e5_peak_273
chr1	79946402	79946609	208	79946502	10	13.3356	8.40383	9.50336	C-R1_2-e5_peak_274
chr1	80650028	80650141	114	80650063	9	11.783	7.63984	8.05629	C-R1_2-e5_peak_275
chr1	80760675	80760837	163	80760769	11	14.733	9.08494	10.8298	C-R1_2-e5_peak_276
chr1	81320803	81321010	208	81320909	28	38.201	18.4364	33.4602	C-R1_2-e5_peak_277
chr1	82216239	82216376	138	82216320	11	14.733	9.08494	10.8298	C-R1_2-e5_peak_278
chr1	82604117	82604233	117	82604180	7	8.80572	6.11187	5.3382	C-R1_2-e5_peak_279
chr1	82805973	82806092	120	82806058	14	18.0523	10.6191	13.9821	C-R1_2-e5_peak_280
chr1	82839259	82839379	121	82839296	10	10.311	6.89268	6.69946	C-R1_2-e5_peak_281
chr1	83023900	83024013	114	83023930	9	11.783	7.63984	8.05629	C-R1_2-e5_peak_282
chr1	83060211	83060324	114	83060235	7	8.12974	5.80482	4.76387	C-R1_2-e5_peak_283
chr1	83627973	83628093	121	83627991	15	21.1113	12.0091	16.9118	C-R1_2-e5_peak_284
chr1	84134008	84134176	169	84134096	13	17.9818	10.5991	13.9148	C-R1_2-e5_peak_285
chr1	84284405	84284518	114	84284442	7	8.80051	6.10963	5.3382	C-R1_2-e5_peak_286
chr1	84293245	84293367	123	84293288	11	12.1207	7.7993	8.37595	C-R1_2-e5_peak_287
chr1	84295434	84295561	128	84295508	17	21.7207	12.1515	17.4926	C-R1_2-e5_peak_288
chr1	84497076	84497311	236	84497187	16	19.652	11.2161	15.5123	C-R1_2-e5_peak_289
chr1	84812439	84812614	176	84812512	26	38.592	19.1145	33.8415	C-R1_2-e5_peak_290
chr1	85084925	85085061	137	85085004	9	11.783	7.63984	8.05629	C-R1_2-e5_peak_291
chr1	85591313	85591483	171	85591420	10	6.91765	4.81723	3.74206	C-R1_2-e5_peak_292
chr1	85592408	85592599	192	85592514	13	10.0421	6.19318	6.47589	C-R1_2-e5_peak_293
chr1	85593074	85593227	154	85593159	12	9.13609	5.83962	5.64293	C-R1_2-e5_peak_294
chr1	85599444	85599607	164	85599538	17	22.8975	12.743	18.6296	C-R1_2-e5_peak_295
chr1	85625017	85625222	206	85625155	8	9.50818	6.53042	5.98444	C-R1_2-e5_peak_296
chr1	85771244	85771433	190	85771329	26	35.5183	17.5484	30.8487	C-R1_2-e5_peak_297
chr1	86064684	86064797	114	86064754	8	8.69544	6.12311	5.27332	C-R1_2-e5_peak_298
chr1	86266740	86266905	166	86266800	22	26.6033	13.7222	22.2041	C-R1_2-e5_peak_299
chr1	86359155	86359417	263	86359320	14	12.3344	7.38422	8.57862	C-R1_2-e5_peak_300
chr1	86474874	86474987	114	86474910	10	9.44429	6.3881	5.92597	C-R1_2-e5_peak_301
chr1	86487327	86487442	116	86487395	10	8.27128	5.67103	4.8908	C-R1_2-e5_peak_302
chr1	86586990	86587187	198	86587092	11	13.1873	8.35967	9.379	C-R1_2-e5_peak_303
chr1	86595781	86595938	158	86595856	21	25.391	13.3076	21.0292	C-R1_2-e5_peak_304
chr1	86670432	86670551	120	86670456	11	10.9906	7.15942	7.33402	C-R1_2-e5_peak_305
chr1	87213764	87213888	125	87213815	11	9.26381	6.11433	5.76202	C-R1_2-e5_peak_306
chr1	87327026	87327139	114	87327052	6	6.24746	4.79984	3.15929	C-R1_2-e5_peak_307
chr1	87327346	87327561	216	87327518	6	6.24746	4.79984	3.15929	C-R1_2-e5_peak_308
chr1	87647877	87647990	114	87647973	11	11.812	7.62884	8.08351	C-R1_2-e5_peak_309
chr1	87756092	87756212	121	87756152	9	10.932	7.25602	7.27937	C-R1_2-e5_peak_310
chr1	88008288	88008489	202	88008427	9	11.7765	7.63704	8.05629	C-R1_2-e5_peak_311
chr1	88277366	88277561	196	88277468	18	16.1283	8.6687	12.149	C-R1_2-e5_peak_312
chr1	88400405	88400580	176	88400491	12	16.5421	9.92815	12.5417	C-R1_2-e5_peak_313
chr1	88443718	88443832	115	88443794	10	13.1592	8.32786	9.35408	C-R1_2-e5_peak_314
chr1	88966941	88967054	114	88967019	7	8.80572	6.11187	5.3382	C-R1_2-e5_peak_315
chr1	89071033	89071158	126	89071109	10	9.23567	6.26306	5.73442	C-R1_2-e5_peak_316
chr1	89931046	89931179	134	89931092	15	14.0568	8.20032	10.189	C-R1_2-e5_peak_317
chr1	89968233	89968417	185	89968343	13	12.6053	7.76842	8.83218	C-R1_2-e5_peak_318
chr1	90117687	90117800	114	90117747	10	11.3964	7.4838	7.71385	C-R1_2-e5_peak_319
chr1	90124367	90124643	277	90124533	32	34.9262	15.0562	30.2739	C-R1_2-e5_peak_320
chr1	90162130	90162334	205	90162241	30	36.1419	16.5693	31.4584	C-R1_2-e5_peak_321
chr1	90194639	90194752	114	90194694	10	10.6752	7.09651	7.04015	C-R1_2-e5_peak_322
chr1	90425022	90425141	120	90425082	15	19.6416	11.3271	15.5037	C-R1_2-e5_peak_323
chr1	90555409	90555590	182	90555482	10	9.51619	6.4309	5.99144	C-R1_2-e5_peak_324
chr1	90588141	90588286	146	90588241	11	10.0123	6.57503	6.44883	C-R1_2-e5_peak_325
chr1	90603391	90603518	128	90603474	6	6.8912	5.12181	3.71842	C-R1_2-e5_peak_326
chr1	91494605	91494905	301	91494765	8	7.54364	5.48201	4.23689	C-R1_2-e5_peak_327
chr1	91600720	91600833	114	91600755	8	7.47891	5.44401	4.17924	C-R1_2-e5_peak_328
chr1	91791766	91791881	116	91791785	8	8.7875	6.17122	5.3382	C-R1_2-e5_peak_329
chr1	91887836	91887949	114	91887898	7	7.49219	5.48553	4.18873	C-R1_2-e5_peak_330
chr1	92056336	92056451	116	92056391	12	13.2787	8.32523	9.46684	C-R1_2-e5_peak_331
chr1	92934548	92934790	243	92934695	11	9.94502	6.534	6.38654	C-R1_2-e5_peak_332
chr1	93305849	93305962	114	93305904	7	7.17865	5.31837	3.96665	C-R1_2-e5_peak_333
chr1	93478945	93479116	172	93479040	9	9.63915	6.5977	6.10351	C-R1_2-e5_peak_334
chr1	93683079	93683201	123	93683122	17	16.155	8.96218	12.1741	C-R1_2-e5_peak_335
chr1	93801713	93801850	138	93801757	11	9.49981	6.26055	5.97885	C-R1_2-e5_peak_336
chr1	93825220	93825360	141	93825293	9	8.45731	5.92567	5.0583	C-R1_2-e5_peak_337
chr1	95455447	95455634	188	95455530	14	19.8944	11.4598	15.7402	C-R1_2-e5_peak_338
chr1	96570596	96570755	160	96570685	12	16.5506	9.9318	12.5417	C-R1_2-e5_peak_339
chr1	97633804	97633917	114	97633859	9	11.7765	7.63704	8.05629	C-R1_2-e5_peak_340
chr1	97650556	97650669	114	97650598	8	9.28712	6.4236	5.78041	C-R1_2-e5_peak_341
chr1	97769714	97769827	114	97769778	9	11.4751	7.50567	7.78754	C-R1_2-e5_peak_342
chr1	98095954	98096082	129	98096036	7	8.80051	6.10963	5.3382	C-R1_2-e5_peak_343
chr1	98142628	98143022	395	98142810	27	34.527	16.7053	29.8865	C-R1_2-e5_peak_344
chr1	98195088	98195280	193	98195183	36	54.7195	24.7863	49.5714	C-R1_2-e5_peak_345
chr1	99989379	99989566	188	99989475	17	24.0429	13.2817	19.7303	C-R1_2-e5_peak_346
chr1	100161487	100161639	153	100161558	14	19.8944	11.4598	15.7402	C-R1_2-e5_peak_347
chr1	101680519	101680632	114	101680570	9	11.783	7.63984	8.05629	C-R1_2-e5_peak_348
chr1	102030167	102030281	115	102030236	9	11.783	7.63984	8.05629	C-R1_2-e5_peak_349
chr1	102628194	102628352	159	102628275	11	14.9258	9.16781	11.0007	C-R1_2-e5_peak_350
chr1	103201332	103201450	119	103201392	14	19.8944	11.4598	15.7402	C-R1_2-e5_peak_351
chr1	104598285	104598398	114	104598309	8	10.2716	6.87586	6.6631	C-R1_2-e5_peak_352
chr1	105082772	105082885	114	105082832	9	11.783	7.63984	8.05629	C-R1_2-e5_peak_353
chr1	105179861	105180039	179	105179929	6	6.8912	5.12181	3.71842	C-R1_2-e5_peak_354
chr1	105634754	105634925	172	105634829	7	8.80572	6.11187	5.3382	C-R1_2-e5_peak_355
chr1	105867596	105867880	285	105867709	32	42.1366	19.2927	37.2918	C-R1_2-e5_peak_356
chr1	105969493	105969606	114	105969537	8	10.2716	6.87586	6.6631	C-R1_2-e5_peak_357
chr1	106242938	106243085	148	106242988	8	10.2716	6.87586	6.6631	C-R1_2-e5_peak_358
chr1	106691773	106691886	114	106691844	8	9.18147	6.37148	5.68397	C-R1_2-e5_peak_359
chr1	107481474	107481590	117	107481564	10	13.3284	8.40074	9.50336	C-R1_2-e5_peak_360
chr1	107533524	107533652	129	107533591	11	14.9258	9.16781	11.0007	C-R1_2-e5_peak_361
chr1	107608293	107608406	114	107608342	8	10.2716	6.87586	6.6631	C-R1_2-e5_peak_362
chr1	108887601	108887821	221	108887731	22	32.5858	16.8288	28.0016	C-R1_2-e5_peak_363
chr1	112871614	112871791	178	112871684	13	18.2076	10.6958	14.1243	C-R1_2-e5_peak_364
chr1	115856134	115856295	162	115856212	12	16.5506	9.9318	12.5417	C-R1_2-e5_peak_365
chr1	118311053	118311234	182	118311137	8	10.2716	6.87586	6.6631	C-R1_2-e5_peak_366
chr1	118459048	118459323	276	118459228	33	34.9504	14.6688	30.2976	C-R1_2-e5_peak_367
chr1	118466485	118466782	298	118466588	41	51.6256	21.0317	46.5478	C-R1_2-e5_peak_368
chr1	118627932	118628097	166	118628022	16	16.6087	9.49345	12.5982	C-R1_2-e5_peak_369
chr1	119053690	119053803	114	119053762	10	8.49206	5.80829	5.09211	C-R1_2-e5_peak_370
chr1	119143157	119143275	119	119143204	13	11.6988	7.21767	7.99796	C-R1_2-e5_peak_371
chr1	119338144	119338272	129	119338213	9	10.3419	6.96639	6.72756	C-R1_2-e5_peak_372
chr1	119511139	119511301	163	119511213	15	16.0941	9.41712	12.1168	C-R1_2-e5_peak_373
chr1	119837327	119837590	264	119837404	11	13.6021	8.5648	9.75674	C-R1_2-e5_peak_374
chr1	120332110	120332223	114	120332127	7	7.84065	5.66354	4.50292	C-R1_2-e5_peak_375
chr1	120358479	120358710	232	120358563	48	61.8827	23.7203	56.581	C-R1_2-e5_peak_376
chr1	120380393	120380556	164	120380483	11	13.0565	8.29346	9.25654	C-R1_2-e5_peak_377
chr1	120396381	120396494	114	120396437	6	7.07873	5.20916	3.88106	C-R1_2-e5_peak_378
chr1	121109401	121109522	122	121109492	11	11.2489	7.30934	7.57606	C-R1_2-e5_peak_379
chr1	121159384	121159497	114	121159421	8	9.39596	6.47657	5.87966	C-R1_2-e5_peak_380
chr1	121264594	121264749	156	121264641	14	18.8009	10.9753	14.6936	C-R1_2-e5_peak_381
chr1	121296371	121296561	191	121296476	20	24.5077	13.0649	20.1791	C-R1_2-e5_peak_382
chr1	121793033	121793179	147	121793079	9	11.0612	7.31686	7.40126	C-R1_2-e5_peak_383
chr1	122357126	122357305	180	122357219	22	31.1594	16.1517	26.616	C-R1_2-e5_peak_384
chr1	122372748	122372877	130	122372772	9	11.783	7.63984	8.05629	C-R1_2-e5_peak_385
chr1	123046215	123046388	174	123046300	13	18.2076	10.6958	14.1243	C-R1_2-e5_peak_386
chr1	123467759	123467872	114	123467825	8	10.2716	6.87586	6.6631	C-R1_2-e5_peak_387
chr1	124208057	124208232	176	124208130	19	28.3923	15.1416	23.9355	C-R1_2-e5_peak_388
chr1	124731033	124731147	115	124731132	8	10.2716	6.87586	6.6631	C-R1_2-e5_peak_389
chr1	125010620	125010738	119	125010650	12	16.5506	9.9318	12.5417	C-R1_2-e5_peak_390
chr1	125202068	125202181	114	125202112	9	11.783	7.63984	8.05629	C-R1_2-e5_peak_391
chr1	125614099	125614337	239	125614199	64	85.945	29.3492	80.1727	C-R1_2-e5_peak_392
chr1	125658737	125658957	221	125658811	7	8.67856	6.05663	5.25914	C-R1_2-e5_peak_393
chr1	126092979	126093229	251	126093053	18	22.4131	12.3489	18.1615	C-R1_2-e5_peak_394
chr1	126237660	126237812	153	126237721	12	14.2482	8.84449	10.3694	C-R1_2-e5_peak_395
chr1	126542944	126543057	114	126542962	6	7.17746	5.25397	3.96665	C-R1_2-e5_peak_396
chr1	126562131	126562244	114	126562198	9	11.3324	7.44166	7.65439	C-R1_2-e5_peak_397
chr1	126695125	126695243	119	126695158	14	17.8785	10.5337	13.8146	C-R1_2-e5_peak_398
chr1	126818814	126818934	121	126818905	12	14.8093	9.12919	10.9023	C-R1_2-e5_peak_399
chr1	127041014	127041162	149	127041083	12	15.9611	9.67416	11.9899	C-R1_2-e5_peak_400
chr1	127391247	127391360	114	127391324	8	8.97907	6.26975	5.496	C-R1_2-e5_peak_401
chr1	127496894	127497007	114	127496953	9	10.5677	7.07943	6.94027	C-R1_2-e5_peak_402
chr1	127674991	127675161	171	127675061	19	21.5143	11.6147	17.2999	C-R1_2-e5_peak_403
chr1	127774119	127774266	148	127774199	7	8.23225	5.85349	4.85631	C-R1_2-e5_peak_404
chr1	127868756	127868918	163	127868847	13	17.9818	10.5991	13.9148	C-R1_2-e5_peak_405
chr1	127925639	127925761	123	127925697	7	7.84065	5.66354	4.50292	C-R1_2-e5_peak_406
chr1	127953006	127953119	114	127953073	9	9.2041	6.35737	5.7044	C-R1_2-e5_peak_407
chr1	128244220	128244440	221	128244330	11	13.0565	8.29346	9.25654	C-R1_2-e5_peak_408
chr1	128359599	128359743	145	128359655	13	15.7233	9.52484	11.7629	C-R1_2-e5_peak_409
chr1	128416751	128416947	197	128416850	7	6.89393	5.1611	3.71842	C-R1_2-e5_peak_410
chr1	128620851	128621042	192	128620984	6	6.39474	4.87648	3.2864	C-R1_2-e5_peak_411
chr1	129217661	129217790	130	129217740	14	19.8944	11.4598	15.7402	C-R1_2-e5_peak_412
chr1	129311237	129311350	114	129311328	6	7.39057	5.34789	4.10003	C-R1_2-e5_peak_413
chr1	130462501	130462647	147	130462555	12	16.1478	9.75736	12.1674	C-R1_2-e5_peak_414
chr1	130710256	130710379	124	130710304	9	11.4751	7.50567	7.78754	C-R1_2-e5_peak_415
chr1	130790481	130790718	238	130790575	17	21.7207	12.1515	17.4926	C-R1_2-e5_peak_416
chr1	130874137	130874250	114	130874231	6	6.71556	5.03733	3.56601	C-R1_2-e5_peak_417
chr1	131104725	131104838	114	131104764	9	9.45931	6.49942	5.93918	C-R1_2-e5_peak_418
chr1	131138185	131138393	209	131138243	7	6.22536	4.77295	3.14213	C-R1_2-e5_peak_419
chr1	131260943	131261056	114	131260977	10	9.89517	6.65379	6.34024	C-R1_2-e5_peak_420
chr1	131281279	131281534	256	131281425	39	46.3716	18.8409	41.4204	C-R1_2-e5_peak_421
chr1	131527044	131527208	165	131527114	9	8.25891	5.80736	4.88153	C-R1_2-e5_peak_422
chr1	131604256	131604369	114	131604300	9	9.73225	6.64796	6.19198	C-R1_2-e5_peak_423
chr1	131613506	131613623	118	131613547	9	10.6855	7.13733	7.04828	C-R1_2-e5_peak_424
chr1	131759476	131759632	157	131759537	9	8.25891	5.80736	4.88153	C-R1_2-e5_peak_425
chr1	131847770	131847883	114	131847850	8	7.67689	5.55962	4.35513	C-R1_2-e5_peak_426
chr1	132007614	132007754	141	132007715	12	11.5952	7.35382	7.9016	C-R1_2-e5_peak_427
chr1	132007879	132008023	145	132007926	14	13.8786	8.32331	10.0204	C-R1_2-e5_peak_428
chr1	132239127	132239269	143	132239193	14	17.3846	10.2854	13.3406	C-R1_2-e5_peak_429
chr1	132535598	132535718	121	132535691	10	10.0567	6.74733	6.48925	C-R1_2-e5_peak_430
chr1	132542792	132542905	114	132542860	10	8.49206	5.80829	5.09211	C-R1_2-e5_peak_431
chr1	132643643	132643761	119	132643739	13	16.4909	9.9112	12.4963	C-R1_2-e5_peak_432
chr1	132938289	132938402	114	132938309	10	8.97273	6.10376	5.49257	C-R1_2-e5_peak_433
chr1	133025214	133025345	132	133025259	11	14.9258	9.16781	11.0007	C-R1_2-e5_peak_434
chr1	133112844	133112957	114	133112848	8	10.1281	6.8137	6.55479	C-R1_2-e5_peak_435
chr1	133450057	133450250	194	133450085	9	8.5258	5.96618	5.12134	C-R1_2-e5_peak_436
chr1	133475676	133475843	168	133475748	8	7.54364	5.48201	4.23689	C-R1_2-e5_peak_437
chr1	133484526	133484683	158	133484592	10	10.1398	6.79509	6.56502	C-R1_2-e5_peak_438
chr1	133548423	133548536	114	133548456	7	8.80572	6.11187	5.3382	C-R1_2-e5_peak_439
chr1	133925534	133925668	135	133925624	15	15.9857	9.35403	12.0129	C-R1_2-e5_peak_440
chr1	134041993	134042124	132	134042020	25	28.3873	13.8123	23.9307	C-R1_2-e5_peak_441
chr1	134067570	134067684	115	134067621	8	7.41538	5.40653	4.11879	C-R1_2-e5_peak_442
chr1	134119344	134119587	244	134119458	57	74.4603	26.4624	68.8939	C-R1_2-e5_peak_443
chr1	134146129	134146242	114	134146180	12	11.4383	7.25969	7.75293	C-R1_2-e5_peak_444
chr1	134187294	134187489	196	134187343	8	7.35302	5.36957	4.10003	C-R1_2-e5_peak_445
chr1	134344593	134344722	130	134344628	10	9.89517	6.65379	6.34024	C-R1_2-e5_peak_446
chr1	134405880	134406302	423	134406080	14	14.8363	8.8885	10.9272	C-R1_2-e5_peak_447
chr1	134494658	134494830	173	134494734	9	9.82758	6.699	6.27767	C-R1_2-e5_peak_448
chr1	134667678	134667793	116	134667727	12	12.3681	7.80943	8.60888	C-R1_2-e5_peak_449
chr1	134799149	134799431	283	134799385	28	23.4341	9.87515	19.1412	C-R1_2-e5_peak_450
chr1	134799570	134799852	283	134799689	66	76.1578	22.815	70.5574	C-R1_2-e5_peak_451
chr1	134939437	134939634	198	134939583	21	24.4633	12.7762	20.136	C-R1_2-e5_peak_452
chr1	134953090	134953368	279	134953165	18	18.9026	10.3455	14.7919	C-R1_2-e5_peak_453
chr1	134955750	134955977	228	134955898	10	8.90951	6.06519	5.43266	C-R1_2-e5_peak_454
chr1	135005114	135005339	226	135005231	15	19.6416	11.3271	15.5037	C-R1_2-e5_peak_455
chr1	135230283	135230503	221	135230411	14	14.4345	8.65346	10.5481	C-R1_2-e5_peak_456
chr1	135313511	135313624	114	135313526	7	7.10497	5.27816	3.90383	C-R1_2-e5_peak_457
chr1	135349145	135349258	114	135349173	8	8.7875	6.17122	5.3382	C-R1_2-e5_peak_458
chr1	135396163	135396276	114	135396210	9	11.783	7.63984	8.05629	C-R1_2-e5_peak_459
chr1	136018114	136018258	145	136018195	10	11.8687	7.7247	8.13627	C-R1_2-e5_peak_460
chr1	136415358	136415577	220	136415406	12	13.062	8.20481	9.26067	C-R1_2-e5_peak_461
chr1	136451882	136452005	124	136451929	12	13.062	8.20481	9.26067	C-R1_2-e5_peak_462
chr1	136466443	136466604	162	136466538	7	8.12974	5.80482	4.76387	C-R1_2-e5_peak_463
chr1	136546232	136546345	114	136546312	9	10.8069	7.19619	7.16279	C-R1_2-e5_peak_464
chr1	136625371	136625484	114	136625418	6	7.39057	5.34789	4.10003	C-R1_2-e5_peak_465
chr1	136751113	136751310	198	136751247	9	7.66405	5.445	4.34495	C-R1_2-e5_peak_466
chr1	136859506	136859623	118	136859553	10	12.6866	8.11661	8.90689	C-R1_2-e5_peak_467
chr1	136937426	136937602	177	136937493	15	16.4305	9.61161	12.437	C-R1_2-e5_peak_468
chr1	137033065	137033223	159	137033150	11	14.2163	8.85448	10.3413	C-R1_2-e5_peak_469
chr1	137091187	137091381	195	137091276	45	63.3457	26.0212	58.0121	C-R1_2-e5_peak_470
chr1	137234016	137234129	114	137234070	9	11.783	7.63984	8.05629	C-R1_2-e5_peak_471
chr1	138597960	138598186	227	138598051	16	19.652	11.2161	15.5123	C-R1_2-e5_peak_472
chr1	138618118	138618231	114	138618151	9	10.0254	6.80345	6.45969	C-R1_2-e5_peak_473
chr1	138619038	138619151	114	138619104	8	8.7875	6.17122	5.3382	C-R1_2-e5_peak_474
chr1	138700660	138701018	359	138700746	18	21.3006	11.737	17.0944	C-R1_2-e5_peak_475
chr1	139029267	139029388	122	139029344	18	26.3124	14.2608	21.9221	C-R1_2-e5_peak_476
chr1	139345399	139345762	364	139345680	23	29.0531	14.8256	24.5743	C-R1_2-e5_peak_477
chr1	139462562	139462706	145	139462646	13	18.2076	10.6958	14.1243	C-R1_2-e5_peak_478
chr1	140410958	140411111	154	140411047	10	13.3356	8.40383	9.50336	C-R1_2-e5_peak_479
chr1	140691720	140691833	114	140691784	9	11.783	7.63984	8.05629	C-R1_2-e5_peak_480
chr1	142565979	142566092	114	142566050	9	11.783	7.63984	8.05629	C-R1_2-e5_peak_481
chr1	143702471	143702584	114	143702513	8	8.882	6.2201	5.40818	C-R1_2-e5_peak_482
chr1	143777146	143777259	114	143777229	8	8.03439	5.76362	4.67732	C-R1_2-e5_peak_483
chr1	143777576	143777773	198	143777622	8	8.03439	5.76362	4.67732	C-R1_2-e5_peak_484
chr1	143871614	143871817	204	143871715	19	27.5224	14.7575	23.0911	C-R1_2-e5_peak_485
chr1	144003937	144004113	177	144004033	9	11.1945	7.37873	7.52465	C-R1_2-e5_peak_486
chr1	144160453	144160575	123	144160506	16	23.3502	12.9877	19.0598	C-R1_2-e5_peak_487
chr1	144190902	144191068	167	144190977	10	13.3356	8.40383	9.50336	C-R1_2-e5_peak_488
chr1	146887157	146887273	117	146887196	12	16.5506	9.9318	12.5417	C-R1_2-e5_peak_489
chr1	147407851	147407966	116	147407906	11	14.9179	9.16445	11.0007	C-R1_2-e5_peak_490
chr1	148016845	148016998	154	148016917	12	16.5506	9.9318	12.5417	C-R1_2-e5_peak_491
chr1	149523249	149523404	156	149523328	13	18.2076	10.6958	14.1243	C-R1_2-e5_peak_492
chr1	150393291	150393432	142	150393374	6	6.8912	5.12181	3.71842	C-R1_2-e5_peak_493
chr1	150463696	150463843	148	150463764	8	9.86732	6.69749	6.31454	C-R1_2-e5_peak_494
chr1	151060450	151060621	172	151060546	17	25.116	13.7517	20.7637	C-R1_2-e5_peak_495
chr1	151084065	151084268	204	151084168	56	76.2835	28.06	70.6801	C-R1_2-e5_peak_496
chr1	151344491	151344655	165	151344568	12	12.8541	8.08782	9.06475	C-R1_2-e5_peak_497
chr1	151454674	151454807	134	151454699	11	14.733	9.08494	10.8298	C-R1_2-e5_peak_498
chr1	151582194	151582313	120	151582258	14	18.2311	10.706	14.1461	C-R1_2-e5_peak_499
chr1	151755356	151755519	164	151755408	13	15.443	9.3786	11.4943	C-R1_2-e5_peak_500
chr1	151873285	151873458	174	151873358	12	16.5506	9.9318	12.5417	C-R1_2-e5_peak_501
chr1	152111180	152111294	115	152111239	10	12.8387	8.18582	9.05074	C-R1_2-e5_peak_502
chr1	152122917	152123030	114	152122978	9	11.783	7.63984	8.05629	C-R1_2-e5_peak_503
chr1	152169530	152169655	126	152169568	9	10.5677	7.07943	6.94027	C-R1_2-e5_peak_504
chr1	152286788	152286922	135	152286849	9	10.1281	6.85691	6.55479	C-R1_2-e5_peak_505
chr1	152693892	152694038	147	152693958	16	19.4944	11.1319	15.3611	C-R1_2-e5_peak_506
chr1	152730773	152730907	135	152730860	10	11.995	7.78737	8.25712	C-R1_2-e5_peak_507
chr1	153161558	153161707	150	153161631	14	15.8531	9.46708	11.8863	C-R1_2-e5_peak_508
chr1	153185797	153185942	146	153185851	8	8.7875	6.17122	5.3382	C-R1_2-e5_peak_509
chr1	153565212	153565400	189	153565314	64	88.121	30.6165	82.3109	C-R1_2-e5_peak_510
chr1	153899890	153900095	206	153899982	28	31.8305	14.7763	27.2685	C-R1_2-e5_peak_511
chr1	154096479	154096598	120	154096534	10	12.397	7.98163	8.63579	C-R1_2-e5_peak_512
chr1	154204981	154205171	191	154205065	10	10.311	6.89268	6.69946	C-R1_2-e5_peak_513
chr1	154615719	154615832	114	154615754	9	11.783	7.63984	8.05629	C-R1_2-e5_peak_514
chr1	154775845	154775973	129	154775874	9	10.2336	6.91122	6.6519	C-R1_2-e5_peak_515
chr1	154889330	154889449	120	154889351	10	11.5099	7.54261	7.82037	C-R1_2-e5_peak_516
chr1	154917241	154917445	205	154917337	20	22.3059	11.8027	18.058	C-R1_2-e5_peak_517
chr1	155197692	155197850	159	155197775	19	23.129	12.5321	18.8502	C-R1_2-e5_peak_518
chr1	155232236	155232403	168	155232309	24	27.9188	13.8722	23.4762	C-R1_2-e5_peak_519
chr1	155628320	155628484	165	155628393	11	14.9258	9.16781	11.0007	C-R1_2-e5_peak_520
chr1	155685577	155685692	116	155685636	10	12.6866	8.11661	8.90689	C-R1_2-e5_peak_521
chr1	156057232	156057345	114	156057294	7	7.74986	5.61796	4.42091	C-R1_2-e5_peak_522
chr1	156195666	156195779	114	156195767	9	10.4532	7.02246	6.83203	C-R1_2-e5_peak_523
chr1	156390509	156390629	121	156390575	10	12.9961	8.25623	9.19937	C-R1_2-e5_peak_524
chr1	156449155	156449307	153	156449198	6	6.98338	5.16511	3.79734	C-R1_2-e5_peak_525
chr1	156466353	156466468	116	156466391	10	11.5099	7.54261	7.82037	C-R1_2-e5_peak_526
chr1	156748445	156748558	114	156748519	6	7.17746	5.25397	3.96665	C-R1_2-e5_peak_527
chr1	156909410	156909523	114	156909493	9	11.1945	7.37873	7.52465	C-R1_2-e5_peak_528
chr1	156938933	156939130	198	156939029	12	14.6633	9.05631	10.765	C-R1_2-e5_peak_529
chr1	156993585	156993718	134	156993608	8	8.5182	6.0291	5.11549	C-R1_2-e5_peak_530
chr1	157060750	157060868	119	157060837	11	12.684	8.10099	8.90607	C-R1_2-e5_peak_531
chr1	157134759	157135026	268	157134856	18	22.5859	12.4416	18.3283	C-R1_2-e5_peak_532
chr1	157446712	157446832	121	157446769	11	14.0554	8.78024	10.1882	C-R1_2-e5_peak_533
chr1	157696688	157696893	206	157696791	16	23.0751	12.8703	18.8009	C-R1_2-e5_peak_534
chr1	157822576	157822689	114	157822654	9	11.783	7.63984	8.05629	C-R1_2-e5_peak_535
chr1	158351648	158351768	121	158351711	17	21.3665	11.9663	17.1573	C-R1_2-e5_peak_536
chr1	159232045	159232285	241	159232096	7	8.80572	6.11187	5.3382	C-R1_2-e5_peak_537
chr1	159757444	159757565	122	159757482	6	6.8912	5.12181	3.71842	C-R1_2-e5_peak_538
chr1	160212681	160212813	133	160212730	12	13.741	8.57701	9.88954	C-R1_2-e5_peak_539
chr1	160703856	160704214	359	160703995	10	13.1592	8.32786	9.35408	C-R1_2-e5_peak_540
chr1	161035089	161035204	116	161035171	12	12.957	8.14589	9.16271	C-R1_2-e5_peak_541
chr1	161040144	161040258	115	161040249	8	8.7875	6.17122	5.3382	C-R1_2-e5_peak_542
chr1	161131328	161131523	196	161131423	8	8.97907	6.26975	5.496	C-R1_2-e5_peak_543
chr1	161142765	161142884	120	161142832	9	11.4751	7.50567	7.78754	C-R1_2-e5_peak_544
chr1	161969280	161969393	114	161969383	6	6.98338	5.16511	3.79734	C-R1_2-e5_peak_545
chr1	162000544	162000689	146	162000640	14	17.3846	10.2854	13.3406	C-R1_2-e5_peak_546
chr1	162145003	162145182	180	162145076	20	29.8932	15.7619	25.3897	C-R1_2-e5_peak_547
chr1	162334958	162335093	136	162335004	10	11.7458	7.66303	8.04179	C-R1_2-e5_peak_548
chr1	162336075	162336234	160	162336158	13	16.3289	9.83144	12.3398	C-R1_2-e5_peak_549
chr1	163403535	163403728	194	163403584	6	7.39057	5.34789	4.10003	C-R1_2-e5_peak_550
chr1	163506047	163506174	128	163506132	9	11.783	7.63984	8.05629	C-R1_2-e5_peak_551
chr1	163931807	163931920	114	163931872	10	10.8695	7.20301	7.22122	C-R1_2-e5_peak_552
chr1	164093768	164093888	121	164093829	13	18.2076	10.6958	14.1243	C-R1_2-e5_peak_553
chr1	164204050	164204169	120	164204101	9	10.3419	6.96639	6.72756	C-R1_2-e5_peak_554
chr1	164272603	164272766	164	164272682	20	25.7663	13.7512	21.3924	C-R1_2-e5_peak_555
chr1	164279083	164279234	152	164279189	14	16.502	9.82229	12.5058	C-R1_2-e5_peak_556
chr1	164330783	164330896	114	164330866	7	7.74986	5.61796	4.42091	C-R1_2-e5_peak_557
chr1	164458226	164458399	174	164458325	11	10.3646	6.78814	6.74911	C-R1_2-e5_peak_558
chr1	164549596	164549709	114	164549676	8	9.50818	6.53042	5.98444	C-R1_2-e5_peak_559
chr1	164559775	164559888	114	164559883	8	10.2716	6.87586	6.6631	C-R1_2-e5_peak_560
chr1	164707987	164708249	263	164708146	12	13.8633	8.64235	10.0059	C-R1_2-e5_peak_561
chr1	164752494	164752607	114	164752520	8	10.1281	6.8137	6.55479	C-R1_2-e5_peak_562
chr1	164861065	164861178	114	164861101	9	10.6855	7.13733	7.04828	C-R1_2-e5_peak_563
chr1	165194232	165194345	114	165194266	10	9.51619	6.4309	5.99144	C-R1_2-e5_peak_564
chr1	165460526	165460639	114	165460619	9	8.88788	6.17736	5.41201	C-R1_2-e5_peak_565
chr1	165634398	165634545	148	165634465	12	12.5571	7.91845	8.78674	C-R1_2-e5_peak_566
chr1	165758992	165759296	305	165759087	36	37.3633	14.861	32.6473	C-R1_2-e5_peak_567
chr1	165759357	165759557	201	165759452	20	16.5599	8.35767	12.5509	C-R1_2-e5_peak_568
chr1	166174495	166174664	170	166174590	9	10.8069	7.19619	7.16279	C-R1_2-e5_peak_569
chr1	166182749	166182862	114	166182772	9	9.45931	6.49942	5.93918	C-R1_2-e5_peak_570
chr1	166184503	166184616	114	166184584	9	9.37238	6.45137	5.86079	C-R1_2-e5_peak_571
chr1	166309275	166309388	114	166309309	6	6.71556	5.03733	3.56601	C-R1_2-e5_peak_572
chr1	166336605	166336848	244	166336713	30	37.6008	17.4231	32.8774	C-R1_2-e5_peak_573
chr1	166415890	166416003	114	166415926	9	11.783	7.63984	8.05629	C-R1_2-e5_peak_574
chr1	166818301	166818414	114	166818378	9	11.783	7.63984	8.05629	C-R1_2-e5_peak_575
chr1	167112819	167112942	124	167112861	17	22.0927	12.3424	17.8509	C-R1_2-e5_peak_576
chr1	167212869	167213002	134	167212949	11	13.1873	8.35967	9.379	C-R1_2-e5_peak_577
chr1	167308413	167308639	227	167308526	20	23.558	12.529	19.2611	C-R1_2-e5_peak_578
chr1	167598408	167598521	114	167598505	7	7.57576	5.52898	4.26452	C-R1_2-e5_peak_579
chr1	167658451	167658664	214	167658563	11	9.94502	6.534	6.38654	C-R1_2-e5_peak_580
chr1	168325138	168325294	157	168325222	17	22.0927	12.3424	17.8509	C-R1_2-e5_peak_581
chr1	168602314	168602490	177	168602419	7	8.80572	6.11187	5.3382	C-R1_2-e5_peak_582
chr1	169154491	169154631	141	169154537	11	14.9258	9.16781	11.0007	C-R1_2-e5_peak_583
chr1	169326533	169326661	129	169326579	16	22.3377	12.5439	18.0885	C-R1_2-e5_peak_584
chr1	169833982	169834095	114	169834004	7	8.80572	6.11187	5.3382	C-R1_2-e5_peak_585
chr1	169906789	169906993	205	169906886	30	39.9234	18.7516	35.1372	C-R1_2-e5_peak_586
chr1	170389995	170390417	423	170390248	24	26.9174	13.281	22.5067	C-R1_2-e5_peak_587
chr1	170687594	170687716	123	170687648	7	7.93412	5.70986	4.58874	C-R1_2-e5_peak_588
chr1	170694312	170694530	219	170694424	65	85.6339	28.6162	79.8667	C-R1_2-e5_peak_589
chr1	170885291	170885529	239	170885425	11	11.0751	7.20871	7.41186	C-R1_2-e5_peak_590
chr1	171102154	171102325	172	171102214	8	9.18147	6.37148	5.68397	C-R1_2-e5_peak_591
chr1	171246950	171247131	182	171247020	8	7.23162	5.29713	4.0171	C-R1_2-e5_peak_592
chr1	171270191	171270317	127	171270258	13	13.4962	8.29594	9.65624	C-R1_2-e5_peak_593
chr1	171322152	171322265	114	171322219	7	8.12974	5.80482	4.76387	C-R1_2-e5_peak_594
chr1	171345626	171345817	192	171345712	12	13.2787	8.32523	9.46684	C-R1_2-e5_peak_595
chr1	171437538	171437651	114	171437577	9	9.12261	6.31139	5.62967	C-R1_2-e5_peak_596
chr1	171477920	171478033	114	171477970	9	9.37238	6.45137	5.86079	C-R1_2-e5_peak_597
chr1	171531521	171531634	114	171531566	10	9.44429	6.3881	5.92597	C-R1_2-e5_peak_598
chr1	171564265	171564456	192	171564416	9	6.96497	5.00756	3.78405	C-R1_2-e5_peak_599
chr1	172148071	172148262	192	172148168	13	14.5585	8.90032	10.6635	C-R1_2-e5_peak_600
chr1	172186924	172187051	128	172186961	8	9.62399	6.58518	6.09039	C-R1_2-e5_peak_601
chr1	172326307	172326420	114	172326333	10	9.44429	6.3881	5.92597	C-R1_2-e5_peak_602
chr1	172393013	172393126	114	172393026	6	6.71556	5.03733	3.56601	C-R1_2-e5_peak_603
chr1	172756456	172756569	114	172756552	7	8.80572	6.11187	5.3382	C-R1_2-e5_peak_604
chr1	174501768	174501896	129	174501813	13	15.3079	9.30715	11.3651	C-R1_2-e5_peak_605
chr1	175692127	175692433	307	175692385	8	8.4328	5.98317	5.039	C-R1_2-e5_peak_606
chr1	176621762	176621875	114	176621818	8	10.1281	6.8137	6.55479	C-R1_2-e5_peak_607
chr1	176814075	176814188	114	176814127	9	9.54821	6.54819	6.02089	C-R1_2-e5_peak_608
chr1	176874897	176875069	173	176874965	9	11.623	7.57078	7.92646	C-R1_2-e5_peak_609
chr1	176945424	176945769	346	176945609	29	38.025	18.0218	33.2896	C-R1_2-e5_peak_610
chr1	177040451	177040789	339	177040633	10	13.1592	8.32786	9.35408	C-R1_2-e5_peak_611
chr1	177071579	177071703	125	177071651	11	14.9258	9.16781	11.0007	C-R1_2-e5_peak_612
chr1	177441942	177442055	114	177442004	7	7.49219	5.48553	4.18873	C-R1_2-e5_peak_613
chr1	177634645	177634772	128	177634713	12	13.1692	8.26458	9.36264	C-R1_2-e5_peak_614
chr1	178153898	178154011	114	178153947	7	8.80051	6.10963	5.3382	C-R1_2-e5_peak_615
chr1	178237517	178237630	114	178237598	9	11.783	7.63984	8.05629	C-R1_2-e5_peak_616
chr1	178337646	178337759	114	178337744	9	8.00956	5.65678	4.65906	C-R1_2-e5_peak_617
chr1	178406140	178406264	125	178406196	8	8.7875	6.17122	5.3382	C-R1_2-e5_peak_618
chr1	178762632	178762791	160	178762742	11	13.3217	8.42695	9.50336	C-R1_2-e5_peak_619
chr1	179082448	179082561	114	179082532	9	10.4532	7.02246	6.83203	C-R1_2-e5_peak_620
chr1	179155978	179156137	160	179156042	9	9.28734	6.40403	5.78041	C-R1_2-e5_peak_621
chr1	179492867	179492980	114	179492925	10	11.5099	7.54261	7.82037	C-R1_2-e5_peak_622
chr1	179517842	179517968	127	179517899	9	9.12261	6.31139	5.62967	C-R1_2-e5_peak_623
chr1	179546387	179546500	114	179546416	7	8.23225	5.85349	4.85631	C-R1_2-e5_peak_624
chr1	179668071	179668300	230	179668251	8	8.4328	5.98317	5.039	C-R1_2-e5_peak_625
chr1	180195812	180195925	114	180195891	8	7.54364	5.48201	4.23689	C-R1_2-e5_peak_626
chr1	180365336	180365480	145	180365437	10	11.3964	7.4838	7.71385	C-R1_2-e5_peak_627
chr1	180387596	180387748	153	180387641	8	8.7875	6.17122	5.3382	C-R1_2-e5_peak_628
chr1	180411561	180411676	116	180411620	12	11.84	7.49966	8.10985	C-R1_2-e5_peak_629
chr1	180427653	180427766	114	180427701	10	10.7713	7.14936	7.13028	C-R1_2-e5_peak_630
chr1	180609785	180609907	123	180609806	13	15.3079	9.30715	11.3651	C-R1_2-e5_peak_631
chr1	180726044	180726173	130	180726118	11	13.3217	8.42695	9.50336	C-R1_2-e5_peak_632
chr1	180798933	180799047	115	180798970	10	10.4893	6.99311	6.86564	C-R1_2-e5_peak_633
chr1	180850725	180851187	463	180850816	14	14.15	8.48517	10.2771	C-R1_2-e5_peak_634
chr1	180886538	180886743	206	180886665	12	10.925	6.94843	7.27437	C-R1_2-e5_peak_635
chr1	181150894	181151108	215	181150997	7	7.93412	5.70986	4.58874	C-R1_2-e5_peak_636
chr1	181212246	181212362	117	181212299	9	8.96456	6.2214	5.4853	C-R1_2-e5_peak_637
chr1	181415763	181415876	114	181415813	10	10.4893	6.99311	6.86564	C-R1_2-e5_peak_638
chr1	181527745	181527915	171	181527814	14	17.8785	10.5337	13.8146	C-R1_2-e5_peak_639
chr1	181583775	181583888	114	181583797	9	11.783	7.63984	8.05629	C-R1_2-e5_peak_640
chr1	181676671	181676821	151	181676747	9	10.6855	7.13733	7.04828	C-R1_2-e5_peak_641
chr1	181772332	181772476	145	181772371	9	9.28734	6.40403	5.78041	C-R1_2-e5_peak_642
chr1	181842279	181842407	129	181842324	12	12.4617	7.86356	8.69632	C-R1_2-e5_peak_643
chr1	181923443	181923578	136	181923517	12	13.3905	8.38678	9.55526	C-R1_2-e5_peak_644
chr1	181959677	181959868	192	181959789	50	72.6985	29.0378	67.1703	C-R1_2-e5_peak_645
chr1	182282266	182282389	124	182282368	10	8.97273	6.10376	5.49257	C-R1_2-e5_peak_646
chr1	182282650	182282763	114	182282720	10	8.97273	6.10376	5.49257	C-R1_2-e5_peak_647
chr1	182408975	182409095	121	182409018	12	13.5047	8.44925	9.66371	C-R1_2-e5_peak_648
chr1	182441708	182441828	121	182441802	9	10.2336	6.91122	6.6519	C-R1_2-e5_peak_649
chr1	182577023	182577136	114	182577076	7	7.49219	5.48553	4.18873	C-R1_2-e5_peak_650
chr1	182643070	182643217	148	182643158	17	17.4437	9.74022	13.3971	C-R1_2-e5_peak_651
chr1	182761923	182762095	173	182762012	24	25.1706	12.238	20.8175	C-R1_2-e5_peak_652
chr1	182763812	182763933	122	182763881	15	13.2434	7.70269	9.43329	C-R1_2-e5_peak_653
chr1	183162416	183162539	124	183162499	6	6.39474	4.87648	3.2864	C-R1_2-e5_peak_654
chr1	183247992	183248116	125	183248082	10	10.5813	7.04443	6.95183	C-R1_2-e5_peak_655
chr1	183299213	183299501	289	183299423	15	15.2751	8.93501	11.3343	C-R1_2-e5_peak_656
chr1	183342579	183342692	114	183342585	7	6.3935	4.87289	3.2864	C-R1_2-e5_peak_657
chr1	183345296	183345438	143	183345346	8	7.60962	5.52054	4.29523	C-R1_2-e5_peak_658
chr1	183422995	183423117	123	183423057	17	18.0764	10.1166	14.0054	C-R1_2-e5_peak_659
chr1	183799257	183799373	117	183799318	12	15.4368	9.43283	11.4893	C-R1_2-e5_peak_660
chr1	184415903	184416016	114	184415978	7	8.67856	6.05663	5.25914	C-R1_2-e5_peak_661
chr1	184439988	184440176	189	184440064	7	7.6616	5.57312	4.34339	C-R1_2-e5_peak_662
chr1	184529407	184529538	132	184529503	23	31.6153	16.202	27.0603	C-R1_2-e5_peak_663
chr1	184630859	184630983	125	184630935	13	15.443	9.3786	11.4943	C-R1_2-e5_peak_664
chr1	184741175	184741302	128	184741200	10	12.125	7.85106	8.37892	C-R1_2-e5_peak_665
chr1	184862624	184862742	119	184862704	9	10.2336	6.91122	6.6519	C-R1_2-e5_peak_666
chr1	184882909	184883022	114	184882958	8	9.07884	6.32021	5.58925	C-R1_2-e5_peak_667
chr1	185010829	185010942	114	185010840	9	10.3419	6.96639	6.72756	C-R1_2-e5_peak_668
chr1	185037581	185037754	174	185037681	16	23.3389	12.983	19.053	C-R1_2-e5_peak_669
chr1	185203970	185204130	161	185204049	10	9.51619	6.4309	5.99144	C-R1_2-e5_peak_670
chr1	185340594	185340785	192	185340694	29	37.8071	17.8986	33.0776	C-R1_2-e5_peak_671
chr1	185362878	185363108	231	185363029	9	10.5677	7.07943	6.94027	C-R1_2-e5_peak_672
chr1	185458347	185458710	364	185458449	48	53.8536	19.0665	48.7249	C-R1_2-e5_peak_673
chr1	186058783	186058903	121	186058831	15	20.8804	11.9067	16.6877	C-R1_2-e5_peak_674
chr1	186087547	186087681	135	186087601	11	14.9258	9.16781	11.0007	C-R1_2-e5_peak_675
chr1	186117107	186117252	146	186117183	10	12.5395	8.04855	8.77048	C-R1_2-e5_peak_676
chr1	186505802	186505915	114	186505853	9	10.2336	6.91122	6.6519	C-R1_2-e5_peak_677
chr1	186706231	186706369	139	186706318	11	10.8261	7.06284	7.1804	C-R1_2-e5_peak_678
chr1	186710450	186710563	114	186710476	10	9.58933	6.47427	6.0599	C-R1_2-e5_peak_679
chr1	186792032	186792145	114	186792085	8	8.882	6.2201	5.40818	C-R1_2-e5_peak_680
chr1	186821228	186821452	225	186821339	20	25.3877	13.5479	21.0266	C-R1_2-e5_peak_681
chr1	187090845	187090965	121	187090952	15	19.4559	11.2359	15.3247	C-R1_2-e5_peak_682
chr1	187339404	187339676	273	187339635	8	7.23162	5.29713	4.0171	C-R1_2-e5_peak_683
chr1	187622343	187622456	114	187622418	8	9.99537	6.7551	6.43276	C-R1_2-e5_peak_684
chr1	187744336	187744455	120	187744436	12	14.5213	8.98459	10.631	C-R1_2-e5_peak_685
chr1	187751911	187752048	138	187751962	10	11.995	7.78737	8.25712	C-R1_2-e5_peak_686
chr1	187874032	187874145	114	187874115	10	11.3964	7.4838	7.71385	C-R1_2-e5_peak_687
chr1	188018892	188019107	216	188018910	7	8.33815	5.90299	4.95191	C-R1_2-e5_peak_688
chr1	188088362	188088552	191	188088440	17	22.2859	12.4402	18.0386	C-R1_2-e5_peak_689
chr1	188135471	188135653	183	188135568	9	10.932	7.25602	7.27937	C-R1_2-e5_peak_690
chr1	188189463	188189592	130	188189557	22	30.8978	16.0227	26.3638	C-R1_2-e5_peak_691
chr1	188219871	188219984	114	188219930	8	10.2716	6.87586	6.6631	C-R1_2-e5_peak_692
chr1	188306640	188306781	142	188306691	10	13.3356	8.40383	9.50336	C-R1_2-e5_peak_693
chr1	188531792	188531905	114	188531824	9	11.783	7.63984	8.05629	C-R1_2-e5_peak_694
chr1	188886169	188886345	177	188886246	14	17.3846	10.2854	13.3406	C-R1_2-e5_peak_695
chr1	188949519	188949632	114	188949531	7	6.63341	5.01286	3.49306	C-R1_2-e5_peak_696
chr1	189210651	189210777	127	189210698	20	24.849	13.2539	20.5078	C-R1_2-e5_peak_697
chr1	189250049	189250162	114	189250153	7	8.23225	5.85349	4.85631	C-R1_2-e5_peak_698
chr1	189280641	189280810	170	189280744	7	8.56105	6.00453	5.1527	C-R1_2-e5_peak_699
chr1	189326741	189326867	127	189326775	7	8.67856	6.05663	5.25914	C-R1_2-e5_peak_700
chr1	189365431	189365544	114	189365490	6	6.8912	5.12181	3.71842	C-R1_2-e5_peak_701
chr1	189389740	189389853	114	189389844	9	11.783	7.63984	8.05629	C-R1_2-e5_peak_702
chr1	189559910	189560167	258	189560060	28	33.7143	15.8896	29.0979	C-R1_2-e5_peak_703
chr1	189620355	189620470	116	189620420	10	11.6263	7.60234	7.9277	C-R1_2-e5_peak_704
chr1	189751115	189751372	258	189751216	42	54.1202	22.0384	48.9872	C-R1_2-e5_peak_705
chr1	189789216	189789329	114	189789277	13	11.4277	7.05104	7.74438	C-R1_2-e5_peak_706
chr1	189815267	189815423	157	189815331	16	19.3403	11.049	15.2132	C-R1_2-e5_peak_707
chr1	189905899	189906256	358	189906088	16	14.902	8.46428	10.9916	C-R1_2-e5_peak_708
chr1	189992303	189992441	139	189992366	10	11.6263	7.60234	7.9277	C-R1_2-e5_peak_709
chr1	190152073	190152232	160	190152156	8	9.50818	6.53042	5.98444	C-R1_2-e5_peak_710
chr1	190166340	190166459	120	190166444	13	14.7974	9.03192	10.8919	C-R1_2-e5_peak_711
chr1	190268533	190268646	114	190268611	11	11.7134	7.57367	8.0113	C-R1_2-e5_peak_712
chr1	190575393	190575518	126	190575436	12	14.6633	9.05631	10.765	C-R1_2-e5_peak_713
chr1	190756281	190756394	114	190756345	10	9.3736	6.34587	5.86086	C-R1_2-e5_peak_714
chr1	190790391	190790623	233	190790413	13	12.364	7.623	8.60567	C-R1_2-e5_peak_715
chr1	190835381	190835494	114	190835405	11	11.2489	7.30934	7.57606	C-R1_2-e5_peak_716
chr1	190864937	190865050	114	190864966	9	9.28734	6.40403	5.78041	C-R1_2-e5_peak_717
chr1	190870878	190871147	270	190870991	23	24.8326	12.3732	20.4925	C-R1_2-e5_peak_718
chr1	190947071	190947251	181	190947163	20	21.9264	11.579	17.6892	C-R1_2-e5_peak_719
chr1	191318033	191318146	114	191318095	9	9.37238	6.45137	5.86079	C-R1_2-e5_peak_720
chr1	191325863	191326000	138	191325947	10	10.8695	7.20301	7.22122	C-R1_2-e5_peak_721
chr1	191466317	191466448	132	191466403	21	24.9152	13.0365	20.5731	C-R1_2-e5_peak_722
chr1	191575461	191575576	116	191575529	9	9.28734	6.40403	5.78041	C-R1_2-e5_peak_723
chr1	191744090	191744203	114	191744136	9	11.623	7.57078	7.92646	C-R1_2-e5_peak_724
chr1	192190620	192190750	131	192190667	8	9.74363	6.64086	6.19933	C-R1_2-e5_peak_725
chr1	192222111	192222226	116	192222156	9	10.3419	6.96639	6.72756	C-R1_2-e5_peak_726
chr1	192665884	192666054	171	192665983	17	19.0172	10.6662	14.902	C-R1_2-e5_peak_727
chr1	192725565	192725689	125	192725604	23	22.95	11.2439	18.6804	C-R1_2-e5_peak_728
chr1	192728625	192728831	207	192728724	26	27.1463	12.7176	22.7286	C-R1_2-e5_peak_729
chr1	192784596	192784709	114	192784635	7	7.49219	5.48553	4.18873	C-R1_2-e5_peak_730
chr1	192889382	192889515	134	192889464	12	15.9611	9.67416	11.9899	C-R1_2-e5_peak_731
chr1	193035134	193035247	114	193035179	7	6.45171	4.90715	3.33962	C-R1_2-e5_peak_732
chr1	193035353	193035611	259	193035412	13	14.0021	8.58751	10.1368	C-R1_2-e5_peak_733
chr1	193130215	193130386	172	193130311	16	18.089	10.3549	14.0169	C-R1_2-e5_peak_734
chr1	193450944	193451057	114	193451008	9	10.932	7.25602	7.27937	C-R1_2-e5_peak_735
chr1	193552787	193552961	175	193552874	18	23.5118	12.9266	19.2162	C-R1_2-e5_peak_736
chr1	193633477	193633678	202	193633571	8	8.69544	6.12311	5.27332	C-R1_2-e5_peak_737
chr1	193638084	193638197	114	193638113	6	6.3201	4.83785	3.22323	C-R1_2-e5_peak_738
chr1	193719880	193719993	114	193719960	9	10.2336	6.91122	6.6519	C-R1_2-e5_peak_739
chr1	193802319	193802432	114	193802358	7	8.80572	6.11187	5.3382	C-R1_2-e5_peak_740
chr1	194749786	194749963	178	194749854	13	16.3289	9.83144	12.3398	C-R1_2-e5_peak_741
chr1	195241528	195241828	301	195241723	53	69.5946	25.7129	64.1286	C-R1_2-e5_peak_742
chr10	3427090	3427301	212	3427200	8	10.2716	6.87586	6.6631	C-R1_2-e5_peak_743
chr10	3446651	3446774	124	3446692	10	13.3356	8.40383	9.50336	C-R1_2-e5_peak_744
chr10	3638123	3638272	150	3638191	11	14.9258	9.16781	11.0007	C-R1_2-e5_peak_745
chr10	3760958	3761078	121	3760995	8	9.62399	6.58518	6.09039	C-R1_2-e5_peak_746
chr10	3870608	3870783	176	3870696	28	36.8025	17.6642	32.0993	C-R1_2-e5_peak_747
chr10	4303924	4304056	133	4304011	7	7.4108	5.44276	4.11598	C-R1_2-e5_peak_748
chr10	4329214	4329327	114	4329228	7	8.12974	5.80482	4.76387	C-R1_2-e5_peak_749
chr10	4432207	4432389	183	4432283	15	16.665	9.74579	12.6517	C-R1_2-e5_peak_750
chr10	4529969	4530139	171	4530042	13	16.4909	9.9112	12.4963	C-R1_2-e5_peak_751
chr10	5183861	5184047	187	5183959	13	16.1714	9.75295	12.1897	C-R1_2-e5_peak_752
chr10	5304822	5304940	119	5304859	11	13.8996	8.70723	10.0389	C-R1_2-e5_peak_753
chr10	5454974	5455166	193	5455063	9	11.783	7.63984	8.05629	C-R1_2-e5_peak_754
chr10	6217694	6217823	130	6217780	24	38.0565	19.0926	33.3205	C-R1_2-e5_peak_755
chr10	7195122	7195244	123	7195169	8	9.62399	6.58518	6.09039	C-R1_2-e5_peak_756
chr10	7334701	7334841	141	7334781	12	16.5506	9.9318	12.5417	C-R1_2-e5_peak_757
chr10	7390667	7390812	146	7390760	7	8.44767	5.95333	5.04981	C-R1_2-e5_peak_758
chr10	7590337	7590464	128	7590368	11	11.2489	7.30934	7.57606	C-R1_2-e5_peak_759
chr10	7614848	7615006	159	7614902	7	7.74986	5.61796	4.42091	C-R1_2-e5_peak_760
chr10	7620110	7620233	124	7620176	11	12.566	8.0388	8.79395	C-R1_2-e5_peak_761
chr10	7663256	7663551	296	7663451	12	12.186	7.70337	8.43753	C-R1_2-e5_peak_762
chr10	7681229	7681342	114	7681270	8	8.7875	6.17122	5.3382	C-R1_2-e5_peak_763
chr10	7702633	7702746	114	7702696	7	7.74986	5.61796	4.42091	C-R1_2-e5_peak_764
chr10	7792765	7793008	244	7792875	23	28.8666	14.7214	24.3942	C-R1_2-e5_peak_765
chr10	7956239	7956423	185	7956335	13	15.1759	9.23678	11.239	C-R1_2-e5_peak_766
chr10	8739101	8739312	212	8739203	44	57.4608	23.0634	52.2527	C-R1_2-e5_peak_767
chr10	8813422	8813535	114	8813442	10	11.0727	7.31276	7.41055	C-R1_2-e5_peak_768
chr10	8817308	8817422	115	8817388	10	10.2246	6.84354	6.64525	C-R1_2-e5_peak_769
chr10	8885848	8885961	114	8885915	10	11.3964	7.4838	7.71385	C-R1_2-e5_peak_770
chr10	9048494	9048631	138	9048573	11	14.2163	8.85448	10.3413	C-R1_2-e5_peak_771
chr10	9161666	9161817	152	9161743	18	24.5613	13.4509	20.2302	C-R1_2-e5_peak_772
chr10	9412539	9412652	114	9412617	9	11.783	7.63984	8.05629	C-R1_2-e5_peak_773
chr10	9581379	9581512	134	9581470	11	14.0554	8.78024	10.1882	C-R1_2-e5_peak_774
chr10	10183393	10183509	117	10183406	11	14.733	9.08494	10.8298	C-R1_2-e5_peak_775
chr10	10558176	10558289	114	10558250	8	9.74363	6.64086	6.19933	C-R1_2-e5_peak_776
chr10	11123615	11124051	437	11123956	13	15.8688	9.59968	11.901	C-R1_2-e5_peak_777
chr10	11149448	11149567	120	11149470	8	10.2716	6.87586	6.6631	C-R1_2-e5_peak_778
chr10	11280904	11281091	188	11280997	16	18.3481	10.5015	14.2593	C-R1_2-e5_peak_779
chr10	11281372	11281503	132	11281424	11	11.5221	7.46568	7.82994	C-R1_2-e5_peak_780
chr10	11343386	11343499	114	11343488	6	6.98338	5.16511	3.79734	C-R1_2-e5_peak_781
chr10	11352841	11353014	174	11352935	25	30.9409	15.3028	26.405	C-R1_2-e5_peak_782
chr10	11410871	11410995	125	11410928	8	10.2716	6.87586	6.6631	C-R1_2-e5_peak_783
chr10	11492063	11492258	196	11492158	35	53.96	24.6849	48.8291	C-R1_2-e5_peak_784
chr10	12243923	12244187	265	12243983	16	20.1472	11.4764	15.9827	C-R1_2-e5_peak_785
chr10	12497788	12497901	114	12497848	8	9.62399	6.58518	6.09039	C-R1_2-e5_peak_786
chr10	12841640	12841753	114	12841690	9	11.3324	7.44166	7.65439	C-R1_2-e5_peak_787
chr10	12993749	12993882	134	12993831	9	10.2336	6.91122	6.6519	C-R1_2-e5_peak_788
chr10	13192969	13193125	157	13193036	7	8.03043	5.75695	4.67585	C-R1_2-e5_peak_789
chr10	13302665	13302778	114	13302686	8	8.7875	6.17122	5.3382	C-R1_2-e5_peak_790
chr10	13428443	13428576	134	13428533	9	9.73225	6.64796	6.19198	C-R1_2-e5_peak_791
chr10	13473836	13473977	142	13473891	7	7.93412	5.70986	4.58874	C-R1_2-e5_peak_792
chr10	13552990	13553161	172	13553083	8	9.62399	6.58518	6.09039	C-R1_2-e5_peak_793
chr10	13868457	13868570	114	13868505	9	11.783	7.63984	8.05629	C-R1_2-e5_peak_794
chr10	14256333	14256459	127	14256411	21	31.0866	16.2332	26.5467	C-R1_2-e5_peak_795
chr10	14411919	14412032	114	14411974	8	10.2716	6.87586	6.6631	C-R1_2-e5_peak_796
chr10	14876713	14876826	114	14876776	9	11.783	7.63984	8.05629	C-R1_2-e5_peak_797
chr10	15039469	15039616	148	15039522	31	46.4539	21.9421	41.5009	C-R1_2-e5_peak_798
chr10	16160374	16160787	414	16160482	19	23.631	12.808	19.3319	C-R1_2-e5_peak_799
chr10	16975617	16975817	201	16975719	13	18.2076	10.6958	14.1243	C-R1_2-e5_peak_800
chr10	17383546	17383673	128	17383617	9	11.783	7.63984	8.05629	C-R1_2-e5_peak_801
chr10	17427606	17427772	167	17427694	12	16.3413	9.84202	12.351	C-R1_2-e5_peak_802
chr10	17577553	17577675	123	17577613	10	12.9961	8.25623	9.19937	C-R1_2-e5_peak_803
chr10	17586705	17586999	295	17586934	19	23.8053	12.9027	19.5001	C-R1_2-e5_peak_804
chr10	18377989	18378124	136	18378093	14	19.2121	11.1625	15.0897	C-R1_2-e5_peak_805
chr10	18414446	18414629	184	18414532	23	29.2432	14.9314	24.758	C-R1_2-e5_peak_806
chr10	18439132	18439249	118	18439170	10	12.6866	8.11661	8.90689	C-R1_2-e5_peak_807
chr10	18695695	18695808	114	18695781	9	11.783	7.63984	8.05629	C-R1_2-e5_peak_808
chr10	18707764	18707942	179	18707847	25	29.9103	14.7076	25.4052	C-R1_2-e5_peak_809
chr10	18709553	18709712	160	18709609	15	15.4702	9.05085	11.5207	C-R1_2-e5_peak_810
chr10	18845226	18845339	114	18845273	9	9.63915	6.5977	6.10351	C-R1_2-e5_peak_811
chr10	19042448	19042565	118	19042486	10	12.9961	8.25623	9.19937	C-R1_2-e5_peak_812
chr10	19198179	19198294	116	19198210	13	15.3079	9.30715	11.3651	C-R1_2-e5_peak_813
chr10	19198884	19199000	117	19198950	13	15.5815	9.45115	11.6272	C-R1_2-e5_peak_814
chr10	19357207	19357320	114	19357271	8	7.88694	5.68025	4.54657	C-R1_2-e5_peak_815
chr10	19877459	19877572	114	19877536	7	8.33815	5.90299	4.95191	C-R1_2-e5_peak_816
chr10	19907429	19907620	192	19907469	8	9.99537	6.7551	6.43276	C-R1_2-e5_peak_817
chr10	19967949	19968066	118	19967976	8	8.7875	6.17122	5.3382	C-R1_2-e5_peak_818
chr10	20211101	20211304	204	20211207	16	20.4981	11.6568	16.3195	C-R1_2-e5_peak_819
chr10	20312420	20312603	184	20312498	9	8.66657	6.0489	5.25088	C-R1_2-e5_peak_820
chr10	20347867	20347986	120	20347908	8	9.18147	6.37148	5.68397	C-R1_2-e5_peak_821
chr10	20444900	20445015	116	20444980	10	12.8387	8.18582	9.05074	C-R1_2-e5_peak_822
chr10	20691887	20692070	184	20691998	7	8.44767	5.95333	5.04981	C-R1_2-e5_peak_823
chr10	20952559	20952672	114	20952627	8	8.69544	6.12311	5.27332	C-R1_2-e5_peak_824
chr10	20954344	20954457	114	20954383	9	9.73225	6.64796	6.19198	C-R1_2-e5_peak_825
chr10	21046231	21046374	144	21046282	10	11.2859	7.4259	7.61068	C-R1_2-e5_peak_826
chr10	21166870	21166987	118	21166880	7	8.67856	6.05663	5.25914	C-R1_2-e5_peak_827
chr10	21177218	21177331	114	21177283	7	7.17865	5.31837	3.96665	C-R1_2-e5_peak_828
chr10	21225891	21226030	140	21225937	8	10.2658	6.87334	6.6631	C-R1_2-e5_peak_829
chr10	21257975	21258200	226	21258129	6	6.55045	4.9556	3.42333	C-R1_2-e5_peak_830
chr10	21769363	21769507	145	21769412	10	13.3356	8.40383	9.50336	C-R1_2-e5_peak_831
chr10	21863610	21863724	115	21863672	8	9.18147	6.37148	5.68397	C-R1_2-e5_peak_832
chr10	21886810	21886993	184	21886898	27	31.8444	15.1515	27.2819	C-R1_2-e5_peak_833
chr10	22142319	22142440	122	22142358	15	16.2042	9.48107	12.2211	C-R1_2-e5_peak_834
chr10	22142558	22142782	225	22142664	22	26.4402	13.629	22.0459	C-R1_2-e5_peak_835
chr10	22281773	22281886	114	22281833	7	7.17865	5.31837	3.96665	C-R1_2-e5_peak_836
chr10	22634063	22634211	149	22634165	8	9.39596	6.47657	5.87966	C-R1_2-e5_peak_837
chr10	22814217	22814359	143	22814282	9	10.8069	7.19619	7.16279	C-R1_2-e5_peak_838
chr10	23215388	23215502	115	23215418	10	12.8387	8.18582	9.05074	C-R1_2-e5_peak_839
chr10	23384811	23384964	154	23384895	15	21.6091	12.2238	17.3862	C-R1_2-e5_peak_840
chr10	23444557	23444693	137	23444618	13	18.2076	10.6958	14.1243	C-R1_2-e5_peak_841
chr10	23466070	23466183	114	23466141	9	11.783	7.63984	8.05629	C-R1_2-e5_peak_842
chr10	23619959	23620137	179	23620055	7	8.67856	6.05663	5.25914	C-R1_2-e5_peak_843
chr10	23792568	23792681	114	23792599	9	10.8069	7.19619	7.16279	C-R1_2-e5_peak_844
chr10	23927935	23928120	186	23928027	9	11.783	7.63984	8.05629	C-R1_2-e5_peak_845
chr10	24149247	24149360	114	24149304	8	9.18147	6.37148	5.68397	C-R1_2-e5_peak_846
chr10	24183586	24183838	253	24183758	12	14.8093	9.12919	10.9023	C-R1_2-e5_peak_847
chr10	24289926	24290110	185	24290015	25	33.8179	16.8985	29.1987	C-R1_2-e5_peak_848
chr10	24766778	24766933	156	24766879	19	26.7343	14.3924	22.3316	C-R1_2-e5_peak_849
chr10	25000621	25000738	118	25000702	10	12.259	7.91581	8.50603	C-R1_2-e5_peak_850
chr10	25118219	25118452	234	25118284	9	10.1281	6.85691	6.55479	C-R1_2-e5_peak_851
chr10	25151597	25151732	136	25151679	27	39.465	19.3514	34.6914	C-R1_2-e5_peak_852
chr10	25233256	25233404	149	25233349	7	7.84065	5.66354	4.50292	C-R1_2-e5_peak_853
chr10	25359880	25359993	114	25359929	10	10.6752	7.09651	7.04015	C-R1_2-e5_peak_854
chr10	25370685	25370798	114	25370741	9	10.5677	7.07943	6.94027	C-R1_2-e5_peak_855
chr10	25482032	25482355	324	25482266	16	19.9782	11.3883	15.8196	C-R1_2-e5_peak_856
chr10	25597718	25597959	242	25597811	21	25.2296	13.216	20.874	C-R1_2-e5_peak_857
chr10	25638168	25638289	122	25638210	9	11.0612	7.31686	7.40126	C-R1_2-e5_peak_858
chr10	25653924	25654108	185	25654002	26	35.0392	17.2909	30.3845	C-R1_2-e5_peak_859
chr10	25927250	25927363	114	25927279	8	10.2716	6.87586	6.6631	C-R1_2-e5_peak_860
chr10	26250280	26250441	162	26250368	11	13.8996	8.70723	10.0389	C-R1_2-e5_peak_861
chr10	26374842	26374969	128	26374909	11	12.9291	8.2283	9.1372	C-R1_2-e5_peak_862
chr10	26766710	26766849	140	26766755	7	8.80572	6.11187	5.3382	C-R1_2-e5_peak_863
chr10	29058421	29058593	173	29058523	29	44.868	21.5886	39.9519	C-R1_2-e5_peak_864
chr10	29196721	29196931	211	29196823	9	11.1945	7.37873	7.52465	C-R1_2-e5_peak_865
chr10	29284235	29284348	114	29284282	7	8.80572	6.11187	5.3382	C-R1_2-e5_peak_866
chr10	29313459	29313630	172	29313517	10	13.3356	8.40383	9.50336	C-R1_2-e5_peak_867
chr10	29362082	29362289	208	29362217	10	12.5395	8.04855	8.77048	C-R1_2-e5_peak_868
chr10	30200356	30200570	215	30200511	10	13.3356	8.40383	9.50336	C-R1_2-e5_peak_869
chr10	30577913	30578026	114	30577936	7	8.80572	6.11187	5.3382	C-R1_2-e5_peak_870
chr10	30590285	30590399	115	30590322	10	13.3356	8.40383	9.50336	C-R1_2-e5_peak_871
chr10	30600593	30600738	146	30600674	11	13.4599	8.49531	9.62093	C-R1_2-e5_peak_872
chr10	30833945	30834058	114	30833957	8	9.18147	6.37148	5.68397	C-R1_2-e5_peak_873
chr10	31313388	31313646	259	31313543	11	13.6021	8.5648	9.75674	C-R1_2-e5_peak_874
chr10	32890335	32890508	174	32890445	17	23.3349	12.9531	19.0497	C-R1_2-e5_peak_875
chr10	33939739	33939858	120	33939770	12	16.5506	9.9318	12.5417	C-R1_2-e5_peak_876
chr10	34029605	34029748	144	34029674	9	10.8069	7.19619	7.16279	C-R1_2-e5_peak_877
chr10	34136337	34136482	146	34136405	6	6.3201	4.83785	3.22323	C-R1_2-e5_peak_878
chr10	34218191	34218304	114	34218236	8	10.2716	6.87586	6.6631	C-R1_2-e5_peak_879
chr10	34418344	34418530	187	34418445	13	15.5815	9.45115	11.6272	C-R1_2-e5_peak_880
chr10	36491515	36491645	131	36491604	15	21.6091	12.2238	17.3862	C-R1_2-e5_peak_881
chr10	36918041	36918209	169	36918126	16	16.7118	9.55459	12.6968	C-R1_2-e5_peak_882
chr10	39133884	39134104	221	39134032	10	11.5099	7.54261	7.82037	C-R1_2-e5_peak_883
chr10	39212909	39213230	322	39213017	17	18.8927	10.5943	14.7837	C-R1_2-e5_peak_884
chr10	39644837	39644973	137	39644921	15	15.8792	9.29178	11.9106	C-R1_2-e5_peak_885
chr10	39718824	39718969	146	39718874	10	13.3356	8.40383	9.50336	C-R1_2-e5_peak_886
chr10	39898896	39899167	272	39899077	9	8.45731	5.92567	5.0583	C-R1_2-e5_peak_887
chr10	39991532	39991886	355	39991712	31	39.0165	17.87	34.2564	C-R1_2-e5_peak_888
chr10	40092480	40092672	193	40092630	7	8.12974	5.80482	4.76387	C-R1_2-e5_peak_889
chr10	40258474	40258682	209	40258579	60	74.1831	24.7282	68.6238	C-R1_2-e5_peak_890
chr10	40258780	40258893	114	40258810	15	11.2566	6.48608	7.58368	C-R1_2-e5_peak_891
chr10	40344498	40344611	114	40344506	9	9.28734	6.40403	5.78041	C-R1_2-e5_peak_892
chr10	40349763	40349906	144	40349846	9	9.28734	6.40403	5.78041	C-R1_2-e5_peak_893
chr10	40551054	40551167	114	40551128	9	11.0612	7.31686	7.40126	C-R1_2-e5_peak_894
chr10	40646691	40646920	230	40646756	11	11.5221	7.46568	7.82994	C-R1_2-e5_peak_895
chr10	40702412	40702580	169	40702504	11	14.733	9.08494	10.8298	C-R1_2-e5_peak_896
chr10	40794279	40794441	163	40794355	8	10.2658	6.87334	6.6631	C-R1_2-e5_peak_897
chr10	41001031	41001181	151	41001101	19	21.7851	11.7714	17.555	C-R1_2-e5_peak_898
chr10	41055009	41055122	114	41055071	6	6.71556	5.03733	3.56601	C-R1_2-e5_peak_899
chr10	41397697	41397829	133	41397791	9	11.783	7.63984	8.05629	C-R1_2-e5_peak_900
chr10	41419118	41419278	161	41419179	18	21.6025	11.9055	17.3842	C-R1_2-e5_peak_901
chr10	41519477	41519704	228	41519549	12	13.9885	8.7087	10.1246	C-R1_2-e5_peak_902
chr10	41592904	41593023	120	41592977	14	17.3846	10.2854	13.3406	C-R1_2-e5_peak_903
chr10	41741622	41741749	128	41741714	17	21.0284	11.7867	16.8312	C-R1_2-e5_peak_904
chr10	41887444	41887573	130	41887509	12	13.8633	8.64235	10.0059	C-R1_2-e5_peak_905
chr10	42059589	42059786	198	42059664	16	18.4814	10.5764	14.3864	C-R1_2-e5_peak_906
chr10	42107075	42107227	153	42107157	18	19.9458	10.9611	15.7906	C-R1_2-e5_peak_907
chr10	42197485	42197598	114	42197521	11	11.812	7.62884	8.08351	C-R1_2-e5_peak_908
chr10	42255880	42256053	174	42255977	20	23.7092	12.6152	19.4083	C-R1_2-e5_peak_909
chr10	42502092	42502205	114	42502116	10	9.44429	6.3881	5.92597	C-R1_2-e5_peak_910
chr10	42678965	42679100	136	42679025	13	15.3079	9.30715	11.3651	C-R1_2-e5_peak_911
chr10	42864168	42864281	114	42864207	10	10.2246	6.84354	6.64525	C-R1_2-e5_peak_912
chr10	43221157	43221585	429	43221403	11	11.9127	7.68483	8.17808	C-R1_2-e5_peak_913
chr10	43603998	43604173	176	43604102	17	18.1876	10.1822	14.1129	C-R1_2-e5_peak_914
chr10	43825522	43825683	162	43825609	13	14.7974	9.03192	10.8919	C-R1_2-e5_peak_915
chr10	43971433	43971557	125	43971536	10	10.3993	6.94253	6.78169	C-R1_2-e5_peak_916
chr10	44379550	44379663	114	44379631	9	7.66405	5.445	4.34495	C-R1_2-e5_peak_917
chr10	44422517	44422733	217	44422582	25	27.7008	13.4042	23.2644	C-R1_2-e5_peak_918
chr10	44476108	44476257	150	44476190	10	11.5099	7.54261	7.82037	C-R1_2-e5_peak_919
chr10	44588530	44588649	120	44588583	9	11.783	7.63984	8.05629	C-R1_2-e5_peak_920
chr10	44601164	44601308	145	44601237	12	13.3905	8.38678	9.55526	C-R1_2-e5_peak_921
chr10	45105646	45105765	120	45105718	10	12.8387	8.18582	9.05074	C-R1_2-e5_peak_922
chr10	45138058	45138171	114	45138128	11	10.4383	6.83243	6.8196	C-R1_2-e5_peak_923
chr10	45486080	45486217	138	45486137	7	8.80572	6.11187	5.3382	C-R1_2-e5_peak_924
chr10	45701352	45701465	114	45701369	9	11.783	7.63984	8.05629	C-R1_2-e5_peak_925
chr10	46874773	46874887	115	46874872	9	11.783	7.63984	8.05629	C-R1_2-e5_peak_926
chr10	48304360	48304519	160	48304438	13	18.2076	10.6958	14.1243	C-R1_2-e5_peak_927
chr10	49990936	49991101	166	49991002	11	14.9258	9.16781	11.0007	C-R1_2-e5_peak_928
chr10	50592563	50592716	154	50592613	13	17.5716	10.4183	13.5192	C-R1_2-e5_peak_929
chr10	51934871	51934988	118	51934963	11	14.9179	9.16445	11.0007	C-R1_2-e5_peak_930
chr10	52105515	52105699	185	52105596	18	23.915	13.1313	19.6065	C-R1_2-e5_peak_931
chr10	52382004	52382117	114	52382076	9	10.932	7.25602	7.27937	C-R1_2-e5_peak_932
chr10	52417595	52417784	190	52417701	12	14.2482	8.84449	10.3694	C-R1_2-e5_peak_933
chr10	52729135	52729248	114	52729166	9	11.783	7.63984	8.05629	C-R1_2-e5_peak_934
chr10	53417381	53417542	162	53417461	23	30.9105	15.8345	26.376	C-R1_2-e5_peak_935
chr10	53629694	53629818	125	53629709	9	9.73225	6.64796	6.19198	C-R1_2-e5_peak_936
chr10	53994885	53994999	115	53994911	9	11.783	7.63984	8.05629	C-R1_2-e5_peak_937
chr10	54075548	54075745	198	54075634	8	8.882	6.2201	5.40818	C-R1_2-e5_peak_938
chr10	54399565	54399680	116	54399601	11	14.9258	9.16781	11.0007	C-R1_2-e5_peak_939
chr10	56228595	56228776	182	56228688	11	14.9258	9.16781	11.0007	C-R1_2-e5_peak_940
chr10	56498505	56498618	114	56498535	9	11.783	7.63984	8.05629	C-R1_2-e5_peak_941
chr10	57037206	57037394	189	57037272	19	28.7034	15.2741	24.2371	C-R1_2-e5_peak_942
chr10	58220865	58221051	187	58220965	29	37.593	17.777	32.8698	C-R1_2-e5_peak_943
chr10	58281623	58281874	252	58281736	49	68.4241	27.0562	62.982	C-R1_2-e5_peak_944
chr10	58446779	58446967	189	58446857	9	11.783	7.63984	8.05629	C-R1_2-e5_peak_945
chr10	58498010	58498123	114	58498115	7	8.80051	6.10963	5.3382	C-R1_2-e5_peak_946
chr10	58870803	58870944	142	58870848	7	7.93412	5.70986	4.58874	C-R1_2-e5_peak_947
chr10	59221964	59222089	126	59222029	8	9.18147	6.37148	5.68397	C-R1_2-e5_peak_948
chr10	59323083	59323199	117	59323098	8	8.18837	5.84948	4.81843	C-R1_2-e5_peak_949
chr10	59323293	59323498	206	59323394	17	20.7051	11.6125	16.5186	C-R1_2-e5_peak_950
chr10	59458859	59458972	114	59458943	11	11.3382	7.36072	7.65887	C-R1_2-e5_peak_951
chr10	59582760	59582887	128	59582811	9	9.45931	6.49942	5.93918	C-R1_2-e5_peak_952
chr10	59626213	59626402	190	59626291	14	15.2671	9.13668	11.3278	C-R1_2-e5_peak_953
chr10	59685375	59685521	147	59685444	9	10.8069	7.19619	7.16279	C-R1_2-e5_peak_954
chr10	59879564	59879677	114	59879630	9	8.81269	6.13393	5.34337	C-R1_2-e5_peak_955
chr10	59879837	59879950	114	59879873	7	6.45171	4.90715	3.33962	C-R1_2-e5_peak_956
chr10	59895691	59895922	232	59895792	21	17.999	8.91836	13.9299	C-R1_2-e5_peak_957
chr10	59942458	59942619	162	59942546	19	21.3823	11.5379	17.1722	C-R1_2-e5_peak_958
chr10	59951674	59951878	205	59951774	24	23.883	11.4661	19.5763	C-R1_2-e5_peak_959
chr10	59975250	59975397	148	59975320	13	11.5615	7.13339	7.86904	C-R1_2-e5_peak_960
chr10	60003011	60003152	142	60003075	11	12.9291	8.2283	9.1372	C-R1_2-e5_peak_961
chr10	60194744	60194880	137	60194851	20	20.6649	10.8265	16.4807	C-R1_2-e5_peak_962
chr10	60226481	60226594	114	60226564	11	10.9906	7.15942	7.33402	C-R1_2-e5_peak_963
chr10	60307035	60307265	231	60307057	10	7.62717	5.26654	4.31244	C-R1_2-e5_peak_964
chr10	60668084	60668245	162	60668183	13	13.4962	8.29594	9.65624	C-R1_2-e5_peak_965
chr10	60732831	60732945	115	60732895	14	13.1325	7.87276	9.32927	C-R1_2-e5_peak_966
chr10	60752617	60752730	114	60752679	10	9.51619	6.4309	5.99144	C-R1_2-e5_peak_967
chr10	60997400	60997513	114	60997462	9	9.12261	6.31139	5.62967	C-R1_2-e5_peak_968
chr10	61251722	61251905	184	61251808	12	10.7875	6.86434	7.14605	C-R1_2-e5_peak_969
chr10	61404486	61404647	162	61404557	12	10.4598	6.66276	6.8382	C-R1_2-e5_peak_970
chr10	61475871	61476147	277	61476008	8	7.23162	5.29713	4.0171	C-R1_2-e5_peak_971
chr10	61492165	61492280	116	61492175	10	8.72541	5.95236	5.3019	C-R1_2-e5_peak_972
chr10	61612104	61612268	165	61612199	13	13.5938	8.35266	9.75007	C-R1_2-e5_peak_973
chr10	61614098	61614211	114	61614156	6	5.24419	4.23423	2.4149	C-R1_2-e5_peak_974
chr10	61648405	61648523	119	61648454	11	12.2282	7.85783	8.47702	C-R1_2-e5_peak_975
chr10	61648576	61648719	144	61648658	9	9.54821	6.54819	6.02089	C-R1_2-e5_peak_976
chr10	61680203	61680414	212	61680343	12	14.6633	9.05631	10.765	C-R1_2-e5_peak_977
chr10	61719452	61719578	127	61719524	28	31.1263	14.3572	26.5845	C-R1_2-e5_peak_978
chr10	61753200	61753373	174	61753293	12	12.8541	8.08782	9.06475	C-R1_2-e5_peak_979
chr10	62110745	62110936	192	62110823	12	12.5571	7.91845	8.78674	C-R1_2-e5_peak_980
chr10	62172545	62172659	115	62172610	12	14.1167	8.77607	10.245	C-R1_2-e5_peak_981
chr10	62182322	62182462	141	62182364	13	13.3061	8.18478	9.4928	C-R1_2-e5_peak_982
chr10	62223791	62223923	133	62223813	8	7.11442	5.22663	3.91183	C-R1_2-e5_peak_983
chr10	62578319	62578461	143	62578374	13	14.3293	8.7725	10.4483	C-R1_2-e5_peak_984
chr10	62602398	62602525	128	62602424	10	11.6263	7.60234	7.9277	C-R1_2-e5_peak_985
chr10	62651019	62651174	156	62651117	10	11.0727	7.31276	7.41055	C-R1_2-e5_peak_986
chr10	62651437	62651563	127	62651480	10	11.0727	7.31276	7.41055	C-R1_2-e5_peak_987
chr10	62792085	62792224	140	62792162	10	10.4893	6.99311	6.86564	C-R1_2-e5_peak_988
chr10	62792411	62792564	154	62792479	12	13.2787	8.32523	9.46684	C-R1_2-e5_peak_989
chr10	62920739	62920852	114	62920791	9	11.0612	7.31686	7.40126	C-R1_2-e5_peak_990
chr10	62980211	62980363	153	62980284	16	16.3086	9.31462	12.3218	C-R1_2-e5_peak_991
chr10	63023948	63024091	144	63023990	11	10.0807	6.61657	6.51232	C-R1_2-e5_peak_992
chr10	63100339	63100463	125	63100402	10	10.9699	7.25747	7.31503	C-R1_2-e5_peak_993
chr10	63205298	63205455	158	63205388	9	11.623	7.57078	7.92646	C-R1_2-e5_peak_994
chr10	63338903	63339064	162	63338999	19	21.6486	11.6925	17.4239	C-R1_2-e5_peak_995
chr10	63569642	63569755	114	63569742	8	9.28712	6.4236	5.78041	C-R1_2-e5_peak_996
chr10	63613050	63613170	121	63613136	12	16.1478	9.75736	12.1674	C-R1_2-e5_peak_997
chr10	65517947	65518316	370	65518072	19	25.5662	13.8224	21.1997	C-R1_2-e5_peak_998
chr10	66289921	66290034	114	66289998	9	11.3324	7.44166	7.65439	C-R1_2-e5_peak_999
chr10	66721174	66721299	126	66721247	10	13.3356	8.40383	9.50336	C-R1_2-e5_peak_1000
chr10	66966645	66966768	124	66966706	11	11.6168	7.51928	7.9217	C-R1_2-e5_peak_1001
chr10	67002812	67002925	114	67002853	9	9.63915	6.5977	6.10351	C-R1_2-e5_peak_1002
chr10	67085802	67085991	190	67085891	15	16.7855	9.81429	12.7674	C-R1_2-e5_peak_1003
chr10	67115997	67116140	144	67116052	16	17.481	10.0057	13.4336	C-R1_2-e5_peak_1004
chr10	67126839	67126952	114	67126871	8	8.97907	6.26975	5.496	C-R1_2-e5_peak_1005
chr10	67127170	67127283	114	67127209	7	7.74986	5.61796	4.42091	C-R1_2-e5_peak_1006
chr10	67200718	67200912	195	67200806	81	120.867	39.6953	114.549	C-R1_2-e5_peak_1007
chr10	67373822	67373950	129	67373890	11	14.733	9.08494	10.8298	C-R1_2-e5_peak_1008
chr10	67521540	67521712	173	67521626	8	8.97907	6.26975	5.496	C-R1_2-e5_peak_1009
chr10	67529405	67529523	119	67529449	12	13.8633	8.64235	10.0059	C-R1_2-e5_peak_1010
chr10	67536782	67536950	169	67536884	17	17.7531	9.92486	13.6948	C-R1_2-e5_peak_1011
chr10	67556403	67556516	114	67556437	8	9.74363	6.64086	6.19933	C-R1_2-e5_peak_1012
chr10	67840158	67840273	116	67840182	11	14.3826	8.92999	10.4977	C-R1_2-e5_peak_1013
chr10	68113951	68114103	153	68114053	12	13.1692	8.26458	9.36264	C-R1_2-e5_peak_1014
chr10	68159065	68159188	124	68159089	7	7.84065	5.66354	4.50292	C-R1_2-e5_peak_1015
chr10	68224996	68225635	640	68225315	63	57.2348	14.843	52.032	C-R1_2-e5_peak_1016
chr10	68284511	68284734	224	68284660	13	14.6767	8.96564	10.7769	C-R1_2-e5_peak_1017
chr10	68392208	68392353	146	68392246	26	34.1383	16.7978	29.5084	C-R1_2-e5_peak_1018
chr10	68559451	68559577	127	68559532	20	29.0096	15.3654	24.5338	C-R1_2-e5_peak_1019
chr10	69081099	69081277	179	69081188	23	30.6862	15.7157	26.158	C-R1_2-e5_peak_1020
chr10	69162854	69163085	232	69162952	18	23.1282	12.7281	18.8499	C-R1_2-e5_peak_1021
chr10	69314879	69315089	211	69315040	18	20.8686	11.4929	16.6771	C-R1_2-e5_peak_1022
chr10	69352756	69352902	147	69352853	10	11.3964	7.4838	7.71385	C-R1_2-e5_peak_1023
chr10	69555650	69555800	151	69555721	10	12.259	7.91581	8.50603	C-R1_2-e5_peak_1024
chr10	69720952	69721070	119	69721023	7	8.12974	5.80482	4.76387	C-R1_2-e5_peak_1025
chr10	69766117	69766316	200	69766218	12	14.383	8.91399	10.4977	C-R1_2-e5_peak_1026
chr10	69865167	69865313	147	69865205	7	7.49219	5.48553	4.18873	C-R1_2-e5_peak_1027
chr10	69951766	69951880	115	69951822	9	8.66657	6.0489	5.25088	C-R1_2-e5_peak_1028
chr10	70117022	70117207	186	70117125	22	24.412	12.4458	20.0858	C-R1_2-e5_peak_1029
chr10	70283492	70283607	116	70283524	8	9.28712	6.4236	5.78041	C-R1_2-e5_peak_1030
chr10	70426057	70426262	206	70426208	8	9.62399	6.58518	6.09039	C-R1_2-e5_peak_1031
chr10	70515411	70515529	119	70515495	7	8.12974	5.80482	4.76387	C-R1_2-e5_peak_1032
chr10	70599806	70600066	261	70599866	11	10.9906	7.15942	7.33402	C-R1_2-e5_peak_1033
chr10	70722798	70722911	114	70722856	8	9.28712	6.4236	5.78041	C-R1_2-e5_peak_1034
chr10	70833177	70833302	126	70833230	8	9.50818	6.53042	5.98444	C-R1_2-e5_peak_1035
chr10	70849872	70849985	114	70849940	9	10.1281	6.85691	6.55479	C-R1_2-e5_peak_1036
chr10	71237753	71237947	195	71237840	8	8.26797	5.89337	4.88808	C-R1_2-e5_peak_1037
chr10	71250668	71250781	114	71250727	6	7.39057	5.34789	4.10003	C-R1_2-e5_peak_1038
chr10	71423592	71423823	232	71423685	21	26.0672	13.6871	21.683	C-R1_2-e5_peak_1039
chr10	71479253	71479366	114	71479313	8	9.86732	6.69749	6.31454	C-R1_2-e5_peak_1040
chr10	71720025	71720203	179	71720113	18	26.0374	14.1392	21.6541	C-R1_2-e5_peak_1041
chr10	71894600	71894773	174	71894689	9	11.623	7.57078	7.92646	C-R1_2-e5_peak_1042
chr10	72700835	72700952	118	72700894	11	14.9258	9.16781	11.0007	C-R1_2-e5_peak_1043
chr10	73092584	73092701	118	73092640	9	11.783	7.63984	8.05629	C-R1_2-e5_peak_1044
chr10	73366537	73366650	114	73366556	8	10.2716	6.87586	6.6631	C-R1_2-e5_peak_1045
chr10	74231667	74231966	300	74231759	18	24.1246	13.2362	19.8104	C-R1_2-e5_peak_1046
chr10	74381224	74381337	114	74381292	9	11.783	7.63984	8.05629	C-R1_2-e5_peak_1047
chr10	74974378	74974491	114	74974400	13	12.5237	7.71933	8.75686	C-R1_2-e5_peak_1048
chr10	75112042	75112322	281	75112211	33	36.659	15.6763	31.9611	C-R1_2-e5_peak_1049
chr10	75141676	75141843	168	75141776	18	20.1984	11.1079	16.032	C-R1_2-e5_peak_1050
chr10	75188525	75188675	151	75188587	11	11.9127	7.68483	8.17808	C-R1_2-e5_peak_1051
chr10	75211994	75212168	175	75212006	8	8.18837	5.84948	4.81843	C-R1_2-e5_peak_1052
chr10	75326036	75326149	114	75326106	6	6.3201	4.83785	3.22323	C-R1_2-e5_peak_1053
chr10	75788917	75789076	160	75789004	11	10.7459	7.01552	7.10661	C-R1_2-e5_peak_1054
chr10	75814493	75814606	114	75814527	8	8.60571	6.07574	5.19305	C-R1_2-e5_peak_1055
chr10	75954703	75954816	114	75954787	9	8.88788	6.17736	5.41201	C-R1_2-e5_peak_1056
chr10	76001673	76001796	124	76001746	11	13.3217	8.42695	9.50336	C-R1_2-e5_peak_1057
chr10	76264783	76264896	114	76264836	10	10.8695	7.20301	7.22122	C-R1_2-e5_peak_1058
chr10	76450689	76450807	119	76450759	12	12.7532	8.03056	8.97081	C-R1_2-e5_peak_1059
chr10	76531460	76531573	114	76531521	10	11.178	7.3689	7.50993	C-R1_2-e5_peak_1060
chr10	76531729	76531842	114	76531772	9	9.82758	6.699	6.27767	C-R1_2-e5_peak_1061
chr10	76617462	76617575	114	76617516	8	9.28712	6.4236	5.78041	C-R1_2-e5_peak_1062
chr10	76901299	76901466	168	76901382	26	31.4568	15.2733	26.9061	C-R1_2-e5_peak_1063
chr10	77008655	77008812	158	77008722	14	15.0478	9.01088	11.1161	C-R1_2-e5_peak_1064
chr10	77166362	77166494	133	77166460	13	10.8051	6.6663	7.16279	C-R1_2-e5_peak_1065
chr10	77259222	77259583	362	77259335	11	10.3646	6.78814	6.74911	C-R1_2-e5_peak_1066
chr10	77328152	77328300	149	77328208	11	11.5221	7.46568	7.82994	C-R1_2-e5_peak_1067
chr10	77340140	77340253	114	77340166	7	7.10497	5.27816	3.90383	C-R1_2-e5_peak_1068
chr10	77384005	77384118	114	77384070	7	7.25412	5.3592	4.03584	C-R1_2-e5_peak_1069
chr10	77515893	77516006	114	77515955	9	7.15142	5.1252	3.94822	C-R1_2-e5_peak_1070
chr10	77581733	77581857	125	77581843	9	8.07037	5.69369	4.71145	C-R1_2-e5_peak_1071
chr10	77703922	77704035	114	77703962	10	10.2246	6.84354	6.64525	C-R1_2-e5_peak_1072
chr10	77818620	77818760	141	77818679	9	8.73894	6.09112	5.31378	C-R1_2-e5_peak_1073
chr10	78064352	78064465	114	78064432	8	8.97907	6.26975	5.496	C-R1_2-e5_peak_1074
chr10	78342929	78343042	114	78343012	10	8.27128	5.67103	4.8908	C-R1_2-e5_peak_1075
chr10	78352441	78352554	114	78352518	7	6.28036	4.8058	3.18927	C-R1_2-e5_peak_1076
chr10	78412890	78413073	184	78412998	12	11.9243	7.54957	8.18862	C-R1_2-e5_peak_1077
chr10	78752412	78752656	245	78752589	7	7.6616	5.57312	4.34339	C-R1_2-e5_peak_1078
chr10	78787822	78787952	131	78787883	12	11.7571	7.45041	8.05201	C-R1_2-e5_peak_1079
chr10	79675627	79675812	186	79675709	11	8.19675	5.44649	4.82549	C-R1_2-e5_peak_1080
chr10	79704414	79704550	137	79704485	14	12.4716	7.46848	8.70574	C-R1_2-e5_peak_1081
chr10	79766767	79767006	240	79766807	13	10.5195	6.48925	6.8946	C-R1_2-e5_peak_1082
chr10	80057178	80057840	663	80057310	43	31.2605	9.47431	26.7153	C-R1_2-e5_peak_1083
chr10	80088397	80088878	482	80088684	53	52.3349	16.1232	47.2401	C-R1_2-e5_peak_1084
chr10	80115811	80115924	114	80115865	10	8.97273	6.10376	5.49257	C-R1_2-e5_peak_1085
chr10	80131367	80131762	396	80131541	31	23.6883	9.11774	19.3881	C-R1_2-e5_peak_1086
chr10	80167767	80167941	175	80167861	16	12.0634	6.73502	8.32145	C-R1_2-e5_peak_1087
chr10	80172898	80173021	124	80172937	14	10.7507	6.40815	7.11119	C-R1_2-e5_peak_1088
chr10	80226464	80226619	156	80226549	6	5.29368	4.26378	2.45483	C-R1_2-e5_peak_1089
chr10	80342385	80342502	118	80342448	12	10.925	6.94843	7.27437	C-R1_2-e5_peak_1090
chr10	80362670	80362790	121	80362741	12	9.13609	5.83962	5.64293	C-R1_2-e5_peak_1091
chr10	80398884	80399026	143	80398942	22	16.0882	7.53787	12.1118	C-R1_2-e5_peak_1092
chr10	80439315	80439650	336	80439419	20	20.3514	10.638	16.1782	C-R1_2-e5_peak_1093
chr10	80446360	80446485	126	80446422	9	7.94972	5.62035	4.60308	C-R1_2-e5_peak_1094
chr10	80484360	80484475	116	80484401	13	12.2089	7.52904	8.45938	C-R1_2-e5_peak_1095
chr10	80577218	80577344	127	80577305	11	8.06362	5.36281	4.70594	C-R1_2-e5_peak_1096
chr10	80622588	80622701	114	80622624	9	5.78025	4.25129	2.85536	C-R1_2-e5_peak_1097
chr10	80658427	80658546	120	80658508	16	15.2267	8.66197	11.2885	C-R1_2-e5_peak_1098
chr10	80676093	80676291	199	80676178	15	10.645	6.11668	7.01364	C-R1_2-e5_peak_1099
chr10	80690967	80691080	114	80691001	11	9.49981	6.26055	5.97885	C-R1_2-e5_peak_1100
chr10	80701961	80702074	114	80702049	11	8.19675	5.44649	4.82549	C-R1_2-e5_peak_1101
chr10	80755032	80755187	156	80755086	13	12.4433	7.67086	8.68057	C-R1_2-e5_peak_1102
chr10	80897873	80898040	168	80897964	27	20.8164	8.74936	16.6274	C-R1_2-e5_peak_1103
chr10	80939689	80939802	114	80939761	13	9.51341	5.86607	5.9896	C-R1_2-e5_peak_1104
chr10	80973454	80973587	134	80973502	12	12.2762	7.75604	8.52162	C-R1_2-e5_peak_1105
chr10	80992614	80992776	163	80992709	18	18.5844	10.1554	14.4875	C-R1_2-e5_peak_1106
chr10	81010471	81010998	528	81010643	34	32.9966	13.1498	28.399	C-R1_2-e5_peak_1107
chr10	81070027	81070192	166	81070116	13	10.8642	6.70287	7.21764	C-R1_2-e5_peak_1108
chr10	81105888	81106001	114	81105984	12	9.28286	5.93122	5.78041	C-R1_2-e5_peak_1109
chr10	81169384	81169537	154	81169428	14	13.4524	8.06683	9.61499	C-R1_2-e5_peak_1110
chr10	81178655	81178800	146	81178722	28	19.6966	7.90175	15.5554	C-R1_2-e5_peak_1111
chr10	81179052	81179178	127	81179131	23	14.5874	6.49879	10.6923	C-R1_2-e5_peak_1112
chr10	81182685	81183089	405	81182797	23	15.6858	7.06912	11.7267	C-R1_2-e5_peak_1113
chr10	81192461	81192854	394	81192745	25	20.2024	8.99397	16.036	C-R1_2-e5_peak_1114
chr10	81346889	81347029	141	81346921	11	8.52437	5.65228	5.12134	C-R1_2-e5_peak_1115
chr10	81453294	81453491	198	81453389	14	12.979	7.77918	9.18401	C-R1_2-e5_peak_1116
chr10	81587736	81587959	224	81587917	8	6.2121	4.66751	3.13112	C-R1_2-e5_peak_1117
chr10	81643732	81643897	166	81643803	11	8.52437	5.65228	5.12134	C-R1_2-e5_peak_1118
chr10	81648886	81648999	114	81648976	8	7.88694	5.68025	4.54657	C-R1_2-e5_peak_1119
chr10	82127952	82128198	247	82128030	12	13.9885	8.7087	10.1246	C-R1_2-e5_peak_1120
chr10	82845005	82845162	158	82845075	16	19.3403	11.049	15.2132	C-R1_2-e5_peak_1121
chr10	83036838	83037010	173	83036911	24	29.0293	14.5184	24.5516	C-R1_2-e5_peak_1122
chr10	83048726	83049031	306	83048831	23	25.7293	12.9069	21.3572	C-R1_2-e5_peak_1123
chr10	83089248	83089375	128	83089327	13	13.2135	8.13031	9.40395	C-R1_2-e5_peak_1124
chr10	83165238	83165491	254	83165322	20	21.215	11.1561	17.0119	C-R1_2-e5_peak_1125
chr10	83270748	83270861	114	83270791	8	10.2658	6.87334	6.6631	C-R1_2-e5_peak_1126
chr10	83337434	83337597	164	83337485	8	8.97907	6.26975	5.496	C-R1_2-e5_peak_1127
chr10	83543775	83544074	300	83543973	16	18.2173	10.4277	14.133	C-R1_2-e5_peak_1128
chr10	84056117	84056235	119	84056184	11	11.5221	7.46568	7.82994	C-R1_2-e5_peak_1129
chr10	84290990	84291189	200	84291087	16	18.4814	10.5764	14.3864	C-R1_2-e5_peak_1130
chr10	84334917	84335041	125	84334956	6	6.63176	4.99613	3.49306	C-R1_2-e5_peak_1131
chr10	84560846	84560999	154	84560893	13	12.0582	7.43737	8.31623	C-R1_2-e5_peak_1132
chr10	84622320	84622450	131	84622378	8	10.2716	6.87586	6.6631	C-R1_2-e5_peak_1133
chr10	85221961	85222125	165	85222062	11	14.9258	9.16781	11.0007	C-R1_2-e5_peak_1134
chr10	85240007	85240142	136	85240082	9	11.783	7.63984	8.05629	C-R1_2-e5_peak_1135
chr10	85411655	85411768	114	85411691	9	11.7765	7.63704	8.05629	C-R1_2-e5_peak_1136
chr10	85422328	85422461	134	85422378	10	11.178	7.3689	7.50993	C-R1_2-e5_peak_1137
chr10	85896205	85896318	114	85896290	9	11.7765	7.63704	8.05629	C-R1_2-e5_peak_1138
chr10	85916522	85916636	115	85916545	9	9.37238	6.45137	5.86079	C-R1_2-e5_peak_1139
chr10	85928657	85928910	254	85928834	11	11.812	7.62884	8.08351	C-R1_2-e5_peak_1140
chr10	86452054	86452189	136	86452139	13	14.7974	9.03192	10.8919	C-R1_2-e5_peak_1141
chr10	86498807	86498920	114	86498863	8	8.7875	6.17122	5.3382	C-R1_2-e5_peak_1142
chr10	86506090	86506313	224	86506206	69	100.597	35.0529	94.56	C-R1_2-e5_peak_1143
chr10	86705356	86705532	177	86705406	7	6.22536	4.77295	3.14213	C-R1_2-e5_peak_1144
chr10	87016510	87016623	114	87016558	9	10.2336	6.91122	6.6519	C-R1_2-e5_peak_1145
chr10	87019805	87019926	122	87019836	13	15.0469	9.16747	11.1159	C-R1_2-e5_peak_1146
chr10	87860292	87860405	114	87860333	11	12.1207	7.7993	8.37595	C-R1_2-e5_peak_1147
chr10	87916506	87916853	348	87916755	20	26.577	14.1767	22.1797	C-R1_2-e5_peak_1148
chr10	88146742	88146876	135	88146844	10	11.178	7.3689	7.50993	C-R1_2-e5_peak_1149
chr10	88146997	88147137	141	88147075	11	12.566	8.0388	8.79395	C-R1_2-e5_peak_1150
chr10	88328763	88328886	124	88328818	10	11.5099	7.54261	7.82037	C-R1_2-e5_peak_1151
chr10	88340824	88340993	170	88340897	16	20.1472	11.4764	15.9827	C-R1_2-e5_peak_1152
chr10	88359638	88359813	176	88359725	26	33.507	16.446	28.8967	C-R1_2-e5_peak_1153
chr10	88503575	88503770	196	88503685	11	11.5221	7.46568	7.82994	C-R1_2-e5_peak_1154
chr10	88535693	88535992	300	88535894	10	11.0727	7.31276	7.41055	C-R1_2-e5_peak_1155
chr10	88684494	88684684	191	88684598	14	17.3846	10.2854	13.3406	C-R1_2-e5_peak_1156
chr10	88912651	88912770	120	88912735	10	11.2859	7.4259	7.61068	C-R1_2-e5_peak_1157
chr10	88912833	88912976	144	88912874	23	31.6153	16.202	27.0603	C-R1_2-e5_peak_1158
chr10	89070599	89070712	114	89070666	9	11.783	7.63984	8.05629	C-R1_2-e5_peak_1159
chr10	89745008	89745121	114	89745054	9	11.1945	7.37873	7.52465	C-R1_2-e5_peak_1160
chr10	90026843	90027164	322	90027085	10	13.1592	8.32786	9.35408	C-R1_2-e5_peak_1161
chr10	90044299	90044504	206	90044403	36	50.5379	22.5371	45.4851	C-R1_2-e5_peak_1162
chr10	90775943	90776068	126	90775987	12	14.5213	8.98459	10.631	C-R1_2-e5_peak_1163
chr10	90789339	90789503	165	90789415	9	11.623	7.57078	7.92646	C-R1_2-e5_peak_1164
chr10	90843828	90843946	119	90843871	15	20.8804	11.9067	16.6877	C-R1_2-e5_peak_1165
chr10	90863284	90863450	167	90863348	13	16.1714	9.75295	12.1897	C-R1_2-e5_peak_1166
chr10	90984711	90984824	114	90984761	7	8.80572	6.11187	5.3382	C-R1_2-e5_peak_1167
chr10	91082549	91082662	114	91082569	8	8.34942	5.93793	4.96061	C-R1_2-e5_peak_1168
chr10	91123851	91124070	220	91123992	11	10.9906	7.15942	7.33402	C-R1_2-e5_peak_1169
chr10	91482558	91482740	183	91482665	16	21.8855	12.3352	17.6523	C-R1_2-e5_peak_1170
chr10	91685815	91685937	123	91685879	15	21.5985	12.2193	17.3814	C-R1_2-e5_peak_1171
chr10	92788233	92788347	115	92788272	8	10.2716	6.87586	6.6631	C-R1_2-e5_peak_1172
chr10	93118425	93118606	182	93118520	10	12.5395	8.04855	8.77048	C-R1_2-e5_peak_1173
chr10	93453483	93453645	163	93453563	12	14.5213	8.98459	10.631	C-R1_2-e5_peak_1174
chr10	93540399	93540512	114	93540466	7	7.6616	5.57312	4.34339	C-R1_2-e5_peak_1175
chr10	94128865	94129027	163	94128942	16	20.3205	11.5659	16.1484	C-R1_2-e5_peak_1176
chr10	94219037	94219170	134	94219088	9	10.932	7.25602	7.27937	C-R1_2-e5_peak_1177
chr10	94311516	94311629	114	94311537	7	8.33815	5.90299	4.95191	C-R1_2-e5_peak_1178
chr10	94457391	94457518	128	94457414	8	9.62399	6.58518	6.09039	C-R1_2-e5_peak_1179
chr10	94688535	94688648	114	94688587	9	9.12261	6.31139	5.62967	C-R1_2-e5_peak_1180
chr10	94978074	94978215	142	94978147	9	11.7765	7.63704	8.05629	C-R1_2-e5_peak_1181
chr10	95301401	95301515	115	95301486	12	12.186	7.70337	8.43753	C-R1_2-e5_peak_1182
chr10	95338442	95338603	162	95338527	18	22.7625	12.5356	18.499	C-R1_2-e5_peak_1183
chr10	95506336	95506499	164	95506420	23	27.33	13.8455	22.9049	C-R1_2-e5_peak_1184
chr10	95514672	95514798	127	95514698	15	15.57	9.1099	11.6176	C-R1_2-e5_peak_1185
chr10	95591882	95591995	114	95591966	6	6.63176	4.99613	3.49306	C-R1_2-e5_peak_1186
chr10	96174250	96174363	114	96174318	9	11.1945	7.37873	7.52465	C-R1_2-e5_peak_1187
chr10	96469781	96469955	175	96469882	18	25.2651	13.7865	20.9081	C-R1_2-e5_peak_1188
chr10	96652543	96652659	117	96652567	11	11.5221	7.46568	7.82994	C-R1_2-e5_peak_1189
chr10	97373036	97373153	118	97373125	13	18.2076	10.6958	14.1243	C-R1_2-e5_peak_1190
chr10	98776318	98776470	153	98776363	14	16.9274	10.0485	12.9032	C-R1_2-e5_peak_1191
chr10	98777119	98777276	158	98777195	10	11.0727	7.31276	7.41055	C-R1_2-e5_peak_1192
chr10	98817740	98817853	114	98817754	7	8.80572	6.11187	5.3382	C-R1_2-e5_peak_1193
chr10	99043241	99043375	135	99043320	8	9.50818	6.53042	5.98444	C-R1_2-e5_peak_1194
chr10	99270323	99270436	114	99270382	8	9.62399	6.58518	6.09039	C-R1_2-e5_peak_1195
chr10	99328456	99328675	220	99328564	38	53.7995	23.5907	48.6727	C-R1_2-e5_peak_1196
chr10	99551417	99551576	160	99551487	19	28.7167	15.2797	24.2488	C-R1_2-e5_peak_1197
chr10	99913951	99914108	158	99914052	13	18.2076	10.6958	14.1243	C-R1_2-e5_peak_1198
chr10	100058582	100058695	114	100058657	9	11.783	7.63984	8.05629	C-R1_2-e5_peak_1199
chr10	102183621	102183903	283	102183696	19	23.8053	12.9027	19.5001	C-R1_2-e5_peak_1200
chr10	103367671	103367851	181	103367783	7	8.44767	5.95333	5.04981	C-R1_2-e5_peak_1201
chr10	104024510	104024675	166	104024579	14	19.8944	11.4598	15.7402	C-R1_2-e5_peak_1202
chr10	105046156	105046295	140	105046262	10	13.3356	8.40383	9.50336	C-R1_2-e5_peak_1203
chr10	105512682	105512815	134	105512740	11	14.9179	9.16445	11.0007	C-R1_2-e5_peak_1204
chr10	105521326	105521768	443	105521675	32	38.0573	16.9132	33.3208	C-R1_2-e5_peak_1205
chr10	105632007	105632122	116	105632038	10	13.3356	8.40383	9.50336	C-R1_2-e5_peak_1206
chr10	105777333	105777457	125	105777379	12	15.1138	9.27853	11.1798	C-R1_2-e5_peak_1207
chr10	105841144	105841447	304	105841335	15	16.9083	9.88377	12.8861	C-R1_2-e5_peak_1208
chr10	106434817	106434987	171	106434896	16	23.3502	12.9877	19.0598	C-R1_2-e5_peak_1209
chr10	106469677	106469793	117	106469739	12	16.5506	9.9318	12.5417	C-R1_2-e5_peak_1210
chr10	107437875	107438040	166	107437966	8	10.2716	6.87586	6.6631	C-R1_2-e5_peak_1211
chr10	108161992	108162146	155	108162042	15	17.2915	10.0982	13.252	C-R1_2-e5_peak_1212
chr10	108264697	108264945	249	108264849	21	27.3873	14.406	22.9606	C-R1_2-e5_peak_1213
chr10	108312493	108312650	158	108312578	19	24.1655	13.0964	19.849	C-R1_2-e5_peak_1214
chr10	108320899	108321016	118	108320965	15	18.7613	10.8855	14.6561	C-R1_2-e5_peak_1215
chr10	108382056	108382169	114	108382113	8	9.39596	6.47657	5.87966	C-R1_2-e5_peak_1216
chr10	108402464	108402577	114	108402517	8	9.07884	6.32021	5.58925	C-R1_2-e5_peak_1217
chr10	108601903	108602028	126	108601980	11	14.5547	9.0068	10.6612	C-R1_2-e5_peak_1218
chr10	108718904	108719017	114	108719006	7	8.44767	5.95333	5.04981	C-R1_2-e5_peak_1219
chr10	108725827	108726013	187	108725901	11	14.3826	8.92999	10.4977	C-R1_2-e5_peak_1220
chr10	108809633	108809776	144	108809692	13	18.2076	10.6958	14.1243	C-R1_2-e5_peak_1221
chr10	109773214	109773328	115	109773298	10	13.3356	8.40383	9.50336	C-R1_2-e5_peak_1222
chr10	110166679	110166896	218	110166789	12	15.4368	9.43283	11.4893	C-R1_2-e5_peak_1223
chr10	110525270	110525445	176	110525375	16	22.5751	12.6508	18.3186	C-R1_2-e5_peak_1224
chr10	110606624	110606739	116	110606687	8	10.2716	6.87586	6.6631	C-R1_2-e5_peak_1225
chr10	110856186	110856299	114	110856198	8	10.2716	6.87586	6.6631	C-R1_2-e5_peak_1226
chr10	110872962	110873149	188	110873050	16	22.108	12.4387	17.8656	C-R1_2-e5_peak_1227
chr10	111010066	111010267	202	111010175	10	10.0567	6.74733	6.48925	C-R1_2-e5_peak_1228
chr10	111070216	111070334	119	111070290	8	9.99537	6.7551	6.43276	C-R1_2-e5_peak_1229
chr10	111164806	111164919	114	111164862	9	9.92526	6.75082	6.36775	C-R1_2-e5_peak_1230
chr10	111298791	111298904	114	111298803	6	6.55045	4.9556	3.42333	C-R1_2-e5_peak_1231
chr10	111496424	111496575	152	111496506	15	21.6091	12.2238	17.3862	C-R1_2-e5_peak_1232
chr10	111536038	111536200	163	111536120	36	52.3299	23.5223	47.2353	C-R1_2-e5_peak_1233
chr10	111597656	111597769	114	111597685	8	9.39596	6.47657	5.87966	C-R1_2-e5_peak_1234
chr10	111638513	111638628	116	111638574	12	12.4617	7.86356	8.69632	C-R1_2-e5_peak_1235
chr10	111657714	111657835	122	111657764	12	14.5213	8.98459	10.631	C-R1_2-e5_peak_1236
chr10	111783115	111783228	114	111783159	11	12.4507	7.97756	8.68635	C-R1_2-e5_peak_1237
chr10	111794133	111794270	138	111794171	7	8.80572	6.11187	5.3382	C-R1_2-e5_peak_1238
chr10	113239047	113239517	471	113239428	12	12.7532	8.03056	8.97081	C-R1_2-e5_peak_1239
chr10	113239581	113239777	197	113239687	14	15.4947	9.26603	11.5435	C-R1_2-e5_peak_1240
chr10	113279707	113279859	153	113279789	12	16.5506	9.9318	12.5417	C-R1_2-e5_peak_1241
chr10	113916094	113916490	397	113916207	12	15.6059	9.51192	11.6496	C-R1_2-e5_peak_1242
chr10	115170840	115171048	209	115170995	11	11.6168	7.51928	7.9217	C-R1_2-e5_peak_1243
chr10	115251348	115251478	131	115251399	9	9.28734	6.40403	5.78041	C-R1_2-e5_peak_1244
chr10	115315586	115315724	139	115315675	12	12.6542	7.97411	8.87864	C-R1_2-e5_peak_1245
chr10	115435456	115435679	224	115435567	25	29.1215	14.2459	24.6408	C-R1_2-e5_peak_1246
chr10	115435924	115436100	177	115436018	13	12.5237	7.71933	8.75686	C-R1_2-e5_peak_1247
chr10	115780554	115780823	270	115780650	13	13.6931	8.41016	9.84394	C-R1_2-e5_peak_1248
chr10	116240015	116240204	190	116240122	9	10.4532	7.02246	6.83203	C-R1_2-e5_peak_1249
chr10	116324323	116324460	138	116324385	11	13.7486	8.63543	9.89538	C-R1_2-e5_peak_1250
chr10	116456489	116456664	176	116456571	23	26.1405	13.1501	21.7546	C-R1_2-e5_peak_1251
chr10	116745719	116745899	181	116745794	14	16.2341	9.67706	12.2489	C-R1_2-e5_peak_1252
chr10	116759544	116759723	180	116759632	10	12.125	7.85106	8.37892	C-R1_2-e5_peak_1253
chr10	116773741	116773854	114	116773811	7	7.74986	5.61796	4.42091	C-R1_2-e5_peak_1254
chr10	116788931	116789121	191	116789025	41	51.2208	20.7931	46.1514	C-R1_2-e5_peak_1255
chr10	116889577	116889758	182	116889660	14	15.8531	9.46708	11.8863	C-R1_2-e5_peak_1256
chr10	116993099	116993212	114	116993123	5	5.3175	4.24766	2.47126	C-R1_2-e5_peak_1257
chr10	117063660	117063807	148	117063711	10	10.6752	7.09651	7.04015	C-R1_2-e5_peak_1258
chr10	117141025	117141138	114	117141051	8	9.50818	6.53042	5.98444	C-R1_2-e5_peak_1259
chr10	117224427	117224579	153	117224478	15	15.4702	9.05085	11.5207	C-R1_2-e5_peak_1260
chr10	117229960	117230103	144	117230041	11	10.5134	6.8773	6.88861	C-R1_2-e5_peak_1261
chr10	117376863	117377150	288	117377046	10	11.6263	7.60234	7.9277	C-R1_2-e5_peak_1262
chr10	117397017	117397130	114	117397040	5	5.38668	4.2824	2.52923	C-R1_2-e5_peak_1263
chr10	117582972	117583086	115	117583069	11	12.2282	7.85783	8.47702	C-R1_2-e5_peak_1264
chr10	117718807	117718961	155	117718873	19	23.4602	12.7147	19.1665	C-R1_2-e5_peak_1265
chr10	117724917	117725030	114	117724985	7	8.23225	5.85349	4.85631	C-R1_2-e5_peak_1266
chr10	117845811	117845980	170	117845905	10	10.6752	7.09651	7.04015	C-R1_2-e5_peak_1267
chr10	117919560	117919673	114	117919605	10	10.4893	6.99311	6.86564	C-R1_2-e5_peak_1268
chr10	117932048	117932226	179	117932123	34	43.7035	19.4211	38.8165	C-R1_2-e5_peak_1269
chr10	117983568	117983734	167	117983650	13	13.7942	8.46845	9.93929	C-R1_2-e5_peak_1270
chr10	118034609	118034722	114	118034665	9	10.8069	7.19619	7.16279	C-R1_2-e5_peak_1271
chr10	118516121	118516252	132	118516163	10	12.125	7.85106	8.37892	C-R1_2-e5_peak_1272
chr10	118598525	118598638	114	118598575	9	10.8069	7.19619	7.16279	C-R1_2-e5_peak_1273
chr10	118764122	118764235	114	118764143	9	10.2336	6.91122	6.6519	C-R1_2-e5_peak_1274
chr10	118908718	118908943	226	118908833	26	34.1383	16.7978	29.5084	C-R1_2-e5_peak_1275
chr10	119127565	119127771	207	119127661	9	10.5677	7.07943	6.94027	C-R1_2-e5_peak_1276
chr10	119138146	119138278	133	119138231	12	15.6059	9.51192	11.6496	C-R1_2-e5_peak_1277
chr10	119148278	119148391	114	119148366	8	10.2658	6.87334	6.6631	C-R1_2-e5_peak_1278
chr10	119239907	119240039	133	119239981	18	20.071	11.034	15.909	C-R1_2-e5_peak_1279
chr10	119251187	119251383	197	119251278	36	52.0165	23.3521	46.9315	C-R1_2-e5_peak_1280
chr10	119388036	119388262	227	119388103	8	10.2716	6.87586	6.6631	C-R1_2-e5_peak_1281
chr10	119432948	119433165	218	119433079	11	9.94502	6.534	6.38654	C-R1_2-e5_peak_1282
chr10	119615686	119615900	215	119615789	47	61.117	23.7635	55.8331	C-R1_2-e5_peak_1283
chr10	119672933	119673180	248	119673044	24	28.8631	14.4224	24.3914	C-R1_2-e5_peak_1284
chr10	119681659	119681782	124	119681693	15	19.0995	11.0579	14.9819	C-R1_2-e5_peak_1285
chr10	119682437	119682550	114	119682471	8	9.39596	6.47657	5.87966	C-R1_2-e5_peak_1286
chr10	120046762	120046931	170	120046850	13	15.443	9.3786	11.4943	C-R1_2-e5_peak_1287
chr10	120132385	120132508	124	120132412	10	8.72541	5.95236	5.3019	C-R1_2-e5_peak_1288
chr10	120208728	120208841	114	120208810	9	11.783	7.63984	8.05629	C-R1_2-e5_peak_1289
chr10	120227019	120227210	192	120227102	14	14.7333	8.82855	10.8298	C-R1_2-e5_peak_1290
chr10	120241782	120241985	204	120241878	25	31.1227	15.4067	26.5814	C-R1_2-e5_peak_1291
chr10	120353374	120353549	176	120353472	17	19.5377	10.964	15.4031	C-R1_2-e5_peak_1292
chr10	120425458	120425571	114	120425526	12	11.84	7.49966	8.10985	C-R1_2-e5_peak_1293
chr10	120563270	120563469	200	120563466	7	7.4108	5.44276	4.11598	C-R1_2-e5_peak_1294
chr10	120630364	120630477	114	120630382	7	8.12974	5.80482	4.76387	C-R1_2-e5_peak_1295
chr10	120674089	120674250	162	120674162	13	15.0469	9.16747	11.1159	C-R1_2-e5_peak_1296
chr10	120805331	120805540	210	120805438	54	74.7058	28.1886	69.1349	C-R1_2-e5_peak_1297
chr10	120851641	120851831	191	120851728	32	41.0492	18.6674	36.2336	C-R1_2-e5_peak_1298
chr10	120897172	120897371	200	120897263	41	51.2208	20.7931	46.1514	C-R1_2-e5_peak_1299
chr10	120967382	120967561	180	120967463	24	32.8356	16.6199	28.243	C-R1_2-e5_peak_1300
chr10	120979460	120979573	114	120979520	8	7.67689	5.55962	4.35513	C-R1_2-e5_peak_1301
chr10	121128411	121128538	128	121128501	10	12.397	7.98163	8.63579	C-R1_2-e5_peak_1302
chr10	121175476	121175842	367	121175698	23	24.591	12.2287	20.2594	C-R1_2-e5_peak_1303
chr10	121277561	121277695	135	121277642	16	16.9228	9.67927	12.8999	C-R1_2-e5_peak_1304
chr10	121333631	121333744	114	121333650	6	6.39474	4.87648	3.2864	C-R1_2-e5_peak_1305
chr10	121464153	121464464	312	121464301	159	195.122	33.9494	187.3	C-R1_2-e5_peak_1306
chr10	121476145	121476258	114	121476182	9	10.6855	7.13733	7.04828	C-R1_2-e5_peak_1307
chr10	121586704	121586844	141	121586734	11	10.5134	6.8773	6.88861	C-R1_2-e5_peak_1308
chr10	121641853	121641974	122	121641913	9	10.6855	7.13733	7.04828	C-R1_2-e5_peak_1309
chr10	121704163	121704283	121	121704184	9	10.4532	7.02246	6.83203	C-R1_2-e5_peak_1310
chr10	121733510	121733628	119	121733584	8	10.1281	6.8137	6.55479	C-R1_2-e5_peak_1311
chr10	121739848	121739978	131	121739923	9	8.96456	6.2214	5.4853	C-R1_2-e5_peak_1312
chr10	121877002	121877116	115	121877068	10	9.7395	6.5628	6.198	C-R1_2-e5_peak_1313
chr10	121978962	121979090	129	121979056	11	12.9291	8.2283	9.1372	C-R1_2-e5_peak_1314
chr10	121994253	121994393	141	121994323	14	16.2341	9.67706	12.2489	C-R1_2-e5_peak_1315
chr10	122002404	122002571	168	122002484	21	23.3591	12.1304	19.0681	C-R1_2-e5_peak_1316
chr10	122056582	122056697	116	122056671	10	12.8387	8.18582	9.05074	C-R1_2-e5_peak_1317
chr10	122167195	122167370	176	122167268	29	44.1329	21.2383	39.2356	C-R1_2-e5_peak_1318
chr10	122561315	122561428	114	122561358	7	8.80572	6.11187	5.3382	C-R1_2-e5_peak_1319
chr10	122602981	122603137	157	122603037	9	11.7765	7.63704	8.05629	C-R1_2-e5_peak_1320
chr10	122724345	122724458	114	122724353	7	7.49219	5.48553	4.18873	C-R1_2-e5_peak_1321
chr10	122860429	122860667	239	122860574	24	29.37	14.7143	24.8818	C-R1_2-e5_peak_1322
chr10	122905394	122905544	151	122905461	17	20.5486	11.5272	16.368	C-R1_2-e5_peak_1323
chr10	123082865	123082978	114	123082881	7	6.96268	5.19954	3.78216	C-R1_2-e5_peak_1324
chr10	123130028	123130141	114	123130058	8	10.1281	6.8137	6.55479	C-R1_2-e5_peak_1325
chr10	123257828	123258021	194	123257913	32	44.341	20.5306	39.4389	C-R1_2-e5_peak_1326
chr10	123265352	123265493	142	123265405	8	9.62399	6.58518	6.09039	C-R1_2-e5_peak_1327
chr10	124225733	124225850	118	124225789	11	14.9258	9.16781	11.0007	C-R1_2-e5_peak_1328
chr10	125126384	125126565	182	125126461	8	7.81549	5.63946	4.48227	C-R1_2-e5_peak_1329
chr10	125128890	125129105	216	125129001	18	21.9167	12.079	17.6812	C-R1_2-e5_peak_1330
chr10	125295187	125295325	139	125295287	28	36.3702	17.421	31.6786	C-R1_2-e5_peak_1331
chr10	125358876	125358991	116	125358951	10	13.3284	8.40074	9.50336	C-R1_2-e5_peak_1332
chr10	125428776	125428899	124	125428858	14	19.6522	11.3562	15.5123	C-R1_2-e5_peak_1333
chr10	126553319	126553566	248	126553406	47	61.8171	24.175	56.5168	C-R1_2-e5_peak_1334
chr10	126578334	126578524	191	126578417	10	13.3356	8.40383	9.50336	C-R1_2-e5_peak_1335
chr10	126922067	126922180	114	126922125	10	9.66375	6.51824	6.12666	C-R1_2-e5_peak_1336
chr10	127030735	127030864	130	127030787	12	12.5571	7.91845	8.78674	C-R1_2-e5_peak_1337
chr10	127242950	127243108	159	127243011	12	10.0348	6.39966	6.46874	C-R1_2-e5_peak_1338
chr10	127262937	127263050	114	127262972	9	7.3988	5.28026	4.10759	C-R1_2-e5_peak_1339
chr10	127288719	127288887	169	127288796	10	6.2549	4.39789	3.16666	C-R1_2-e5_peak_1340
chr10	127315863	127315976	114	127315943	9	8.73894	6.09112	5.31378	C-R1_2-e5_peak_1341
chr10	127352861	127353001	141	127352931	19	18.1852	9.62836	14.1111	C-R1_2-e5_peak_1342
chr10	127424657	127424770	114	127424749	7	8.23225	5.85349	4.85631	C-R1_2-e5_peak_1343
chr10	127516818	127516931	114	127516860	16	11.2548	6.25245	7.58203	C-R1_2-e5_peak_1344
chr10	127605416	127605529	114	127605474	11	10.6671	6.96884	7.03403	C-R1_2-e5_peak_1345
chr10	127674952	127675065	114	127674981	8	8.69544	6.12311	5.27332	C-R1_2-e5_peak_1346
chr10	127725136	127725289	154	127725218	17	16.0713	8.91133	12.0951	C-R1_2-e5_peak_1347
chr10	127726926	127727045	120	127726974	16	14.902	8.46428	10.9916	C-R1_2-e5_peak_1348
chr10	128035398	128035683	286	128035499	11	11.3382	7.36072	7.65887	C-R1_2-e5_peak_1349
chr10	128058640	128058789	150	128058714	14	14.7333	8.82855	10.8298	C-R1_2-e5_peak_1350
chr10	128145401	128145514	114	128145434	9	8.88788	6.17736	5.41201	C-R1_2-e5_peak_1351
chr10	128211750	128211863	114	128211795	9	9.63915	6.5977	6.10351	C-R1_2-e5_peak_1352
chr10	128297821	128297982	162	128297920	11	10.7459	7.01552	7.10661	C-R1_2-e5_peak_1353
chr10	128369075	128369213	139	128369180	9	7.45035	5.31241	4.15257	C-R1_2-e5_peak_1354
chr10	128418574	128418692	119	128418642	10	12.6866	8.11661	8.90689	C-R1_2-e5_peak_1355
chr10	128441823	128442017	195	128441920	23	28.154	14.3188	23.704	C-R1_2-e5_peak_1356
chr10	128547578	128548030	453	128547921	17	15.2121	8.38787	11.2744	C-R1_2-e5_peak_1357
chr10	128716396	128716509	114	128716481	9	9.73225	6.64796	6.19198	C-R1_2-e5_peak_1358
chr10	128747909	128748142	234	128747968	12	11.4383	7.25969	7.75293	C-R1_2-e5_peak_1359
chr10	128805599	128805729	131	128805637	10	8.60708	5.87944	5.19383	C-R1_2-e5_peak_1360
chr10	128967314	128967493	180	128967397	19	22.2089	12.0145	17.9641	C-R1_2-e5_peak_1361
chr10	129094755	129094932	178	129094828	20	28.4662	15.112	24.0067	C-R1_2-e5_peak_1362
chr11	3132022	3132193	172	3132112	45	15.4613	4.05768	11.5125	C-R1_2-e5_peak_1363
chr11	3133853	3134018	166	3133932	83	44.3593	7.12172	39.4562	C-R1_2-e5_peak_1364
chr11	3135505	3135799	295	3135629	78	38.9332	6.48974	34.1753	C-R1_2-e5_peak_1365
chr11	3142469	3142639	171	3142572	31	10.1706	3.64422	6.59431	C-R1_2-e5_peak_1366
chr11	3144506	3144680	175	3144545	28	8.02052	3.19823	4.66948	C-R1_2-e5_peak_1367
chr11	3144842	3144979	138	3144941	43	17.1467	4.63571	13.1145	C-R1_2-e5_peak_1368
chr11	3146109	3146270	162	3146178	49	17.6834	4.30181	13.6288	C-R1_2-e5_peak_1369
chr11	3149694	3149807	114	3149773	41	12.9764	3.71988	9.18181	C-R1_2-e5_peak_1370
chr11	3150004	3150371	368	3150059	43	14.8767	4.05335	10.9673	C-R1_2-e5_peak_1371
chr11	3150746	3150968	223	3150837	50	18.6553	4.45372	14.5536	C-R1_2-e5_peak_1372
chr11	3151399	3151582	184	3151507	47	18.1959	4.57144	14.1213	C-R1_2-e5_peak_1373
chr11	3157827	3157993	167	3157897	40	15.3378	4.40473	11.3944	C-R1_2-e5_peak_1374
chr11	3159874	3160110	237	3159926	38	14.0872	4.22629	10.218	C-R1_2-e5_peak_1375
chr11	3162871	3162996	126	3162925	33	10.4228	3.57351	6.80484	C-R1_2-e5_peak_1376
chr11	3165463	3165663	201	3165571	61	32.7577	6.84624	28.1672	C-R1_2-e5_peak_1377
chr11	3168655	3168967	313	3168745	57	31.4124	6.98818	26.8628	C-R1_2-e5_peak_1378
chr11	3172343	3172462	120	3172371	32	14.0699	4.81342	10.2009	C-R1_2-e5_peak_1379
chr11	3173466	3173647	182	3173561	36	16.8163	5.26486	12.7976	C-R1_2-e5_peak_1380
chr11	3180180	3180305	126	3180261	35	15.9268	5.08937	11.9575	C-R1_2-e5_peak_1381
chr11	3184777	3185131	355	3184860	25	9.72139	4.02804	6.1832	C-R1_2-e5_peak_1382
chr11	3185356	3185492	137	3185405	32	15.845	5.45125	11.8791	C-R1_2-e5_peak_1383
chr11	3192813	3193523	711	3193120	89	56.6677	9.11883	51.4776	C-R1_2-e5_peak_1384
chr11	3195645	3195776	132	3195715	45	17.4858	4.55496	13.4383	C-R1_2-e5_peak_1385
chr11	3266274	3266552	279	3266351	18	18.9026	10.3455	14.7919	C-R1_2-e5_peak_1386
chr11	3277895	3278044	150	3277978	9	11.0612	7.31686	7.40126	C-R1_2-e5_peak_1387
chr11	3289256	3289423	168	3289343	18	13.0758	6.84381	9.2744	C-R1_2-e5_peak_1388
chr11	3323268	3323391	124	3323305	8	9.07884	6.32021	5.58925	C-R1_2-e5_peak_1389
chr11	3409058	3409261	204	3409150	12	12.7532	8.03056	8.97081	C-R1_2-e5_peak_1390
chr11	3452442	3452555	114	3452526	8	6.8916	5.0911	3.71842	C-R1_2-e5_peak_1391
chr11	3648922	3649041	120	3648971	9	8.3239	5.84627	4.94198	C-R1_2-e5_peak_1392
chr11	3649239	3649492	254	3649398	12	12.01	7.60015	8.27091	C-R1_2-e5_peak_1393
chr11	3840254	3840373	120	3840317	12	10.6538	6.78226	7.0219	C-R1_2-e5_peak_1394
chr11	3864091	3864204	114	3864150	6	5.61231	4.45016	2.71384	C-R1_2-e5_peak_1395
chr11	3895150	3895263	114	3895194	10	10.2246	6.84354	6.64525	C-R1_2-e5_peak_1396
chr11	3912686	3912870	185	3912762	15	11.5623	6.67205	7.86968	C-R1_2-e5_peak_1397
chr11	3930038	3930159	122	3930063	19	20.0567	10.7558	15.8957	C-R1_2-e5_peak_1398
chr11	3998477	3998611	135	3998508	8	7.35302	5.36957	4.10003	C-R1_2-e5_peak_1399
chr11	4069402	4069583	182	4069495	14	15.0478	9.01088	11.1161	C-R1_2-e5_peak_1400
chr11	4160156	4160525	370	4160241	8	7.17251	5.26164	3.96665	C-R1_2-e5_peak_1401
chr11	4186777	4186890	114	4186835	12	10.7202	6.82306	7.08196	C-R1_2-e5_peak_1402
chr11	4224627	4224788	162	4224699	10	7.5367	5.20938	4.23193	C-R1_2-e5_peak_1403
chr11	4322538	4322677	140	4322607	22	25.6644	13.1815	21.2943	C-R1_2-e5_peak_1404
chr11	4468065	4468217	153	4468175	17	17.2446	9.62091	13.2075	C-R1_2-e5_peak_1405
chr11	4560048	4560172	125	4560136	14	15.6119	9.3321	11.6546	C-R1_2-e5_peak_1406
chr11	4594714	4594883	170	4594827	10	11.3964	7.4838	7.71385	C-R1_2-e5_peak_1407
chr11	4692075	4692221	147	4692159	10	8.66582	5.91568	5.25088	C-R1_2-e5_peak_1408
chr11	4697111	4697337	227	4697276	11	11.1612	7.25867	7.49533	C-R1_2-e5_peak_1409
chr11	4704177	4704383	207	4704289	9	9.54821	6.54819	6.02089	C-R1_2-e5_peak_1410
chr11	4720146	4720259	114	4720177	11	9.43964	6.22334	5.92253	C-R1_2-e5_peak_1411
chr11	4932009	4932173	165	4932078	16	17.481	10.0057	13.4336	C-R1_2-e5_peak_1412
chr11	4947100	4947239	140	4947137	15	13.4548	7.83231	9.61707	C-R1_2-e5_peak_1413
chr11	4979636	4980026	391	4979749	27	28.5437	13.1887	24.0817	C-R1_2-e5_peak_1414
chr11	5059748	5060059	312	5059931	37	30.315	10.6877	25.7993	C-R1_2-e5_peak_1415
chr11	5115040	5115184	145	5115132	11	10.6671	6.96884	7.03403	C-R1_2-e5_peak_1416
chr11	5125189	5125395	207	5125250	8	7.47891	5.44401	4.17924	C-R1_2-e5_peak_1417
chr11	5184610	5184821	212	5184711	36	40.8231	16.8812	36.0141	C-R1_2-e5_peak_1418
chr11	5289264	5289377	114	5289287	11	12.0156	7.74164	8.27431	C-R1_2-e5_peak_1419
chr11	5478252	5478398	147	5478316	10	10.7713	7.14936	7.13028	C-R1_2-e5_peak_1420
chr11	5520892	5521053	162	5520940	15	13.4548	7.83231	9.61707	C-R1_2-e5_peak_1421
chr11	5707586	5707755	170	5707659	19	18.6363	9.90148	14.5354	C-R1_2-e5_peak_1422
chr11	5761970	5762353	384	5762174	17	16.9561	9.44731	12.9312	C-R1_2-e5_peak_1423
chr11	5788544	5788708	165	5788634	19	18.2734	9.68177	14.1875	C-R1_2-e5_peak_1424
chr11	5878386	5878525	140	5878479	16	13.2339	7.44481	9.42421	C-R1_2-e5_peak_1425
chr11	6274745	6274936	192	6274788	12	11.3617	7.21353	7.68133	C-R1_2-e5_peak_1426
chr11	6292128	6292277	150	6292210	11	12.566	8.0388	8.79395	C-R1_2-e5_peak_1427
chr11	6389534	6389647	114	6389564	12	11.2862	7.16795	7.61068	C-R1_2-e5_peak_1428
chr11	6444232	6444401	170	6444337	12	14.6633	9.05631	10.765	C-R1_2-e5_peak_1429
chr11	6476099	6476250	152	6476160	11	11.7134	7.57367	8.0113	C-R1_2-e5_peak_1430
chr11	6528596	6528807	212	6528717	16	15.4812	8.81641	11.5312	C-R1_2-e5_peak_1431
chr11	6572771	6573040	270	6572951	46	55.0424	20.6865	49.8858	C-R1_2-e5_peak_1432
chr11	6625979	6626153	175	6626070	19	18.2734	9.68177	14.1875	C-R1_2-e5_peak_1433
chr11	6642345	6642463	119	6642399	12	13.5047	8.44925	9.66371	C-R1_2-e5_peak_1434
chr11	6662344	6662459	116	6662385	12	10.7202	6.82306	7.08196	C-R1_2-e5_peak_1435
chr11	6700137	6700255	119	6700157	15	14.7238	8.60462	10.8227	C-R1_2-e5_peak_1436
chr11	6884403	6884799	397	6884695	34	38.2806	16.2231	33.5368	C-R1_2-e5_peak_1437
chr11	7357281	7357404	124	7357314	19	24.3517	13.1954	20.0267	C-R1_2-e5_peak_1438
chr11	7359992	7360105	114	7360032	10	10.6752	7.09651	7.04015	C-R1_2-e5_peak_1439
chr11	8533063	8533176	114	8533094	10	9.58933	6.47427	6.0599	C-R1_2-e5_peak_1440
chr11	8624233	8624354	122	8624251	16	15.144	8.61169	11.2093	C-R1_2-e5_peak_1441
chr11	8948450	8948633	184	8948541	24	28.8631	14.4224	24.3914	C-R1_2-e5_peak_1442
chr11	9024360	9024475	116	9024442	10	12.8387	8.18582	9.05074	C-R1_2-e5_peak_1443
chr11	9136644	9136820	177	9136720	15	13.1064	7.61862	9.3048	C-R1_2-e5_peak_1444
chr11	9570027	9570226	200	9570124	9	11.4751	7.50567	7.78754	C-R1_2-e5_peak_1445
chr11	10598262	10598375	114	10598338	9	11.783	7.63984	8.05629	C-R1_2-e5_peak_1446
chr11	10709719	10709832	114	10709745	9	11.783	7.63984	8.05629	C-R1_2-e5_peak_1447
chr11	10872735	10872859	125	10872825	10	13.3356	8.40383	9.50336	C-R1_2-e5_peak_1448
chr11	11240300	11240416	117	11240348	11	14.9258	9.16781	11.0007	C-R1_2-e5_peak_1449
chr11	11461974	11462087	114	11462022	8	9.50818	6.53042	5.98444	C-R1_2-e5_peak_1450
chr11	11462237	11462399	163	11462334	8	9.50818	6.53042	5.98444	C-R1_2-e5_peak_1451
chr11	11808894	11809007	114	11808948	6	6.47149	4.91572	3.35435	C-R1_2-e5_peak_1452
chr11	11834616	11834734	119	11834677	9	10.6855	7.13733	7.04828	C-R1_2-e5_peak_1453
chr11	11908100	11908227	128	11908136	10	11.7458	7.66303	8.04179	C-R1_2-e5_peak_1454
chr11	12026141	12026419	279	12026234	10	8.49206	5.80829	5.09211	C-R1_2-e5_peak_1455
chr11	12344222	12344343	122	12344264	8	10.2716	6.87586	6.6631	C-R1_2-e5_peak_1456
chr11	12982382	12982495	114	12982461	9	11.783	7.63984	8.05629	C-R1_2-e5_peak_1457
chr11	14801134	14801260	127	14801169	13	18.2076	10.6958	14.1243	C-R1_2-e5_peak_1458
chr11	16508093	16508428	336	16508179	8	8.7875	6.17122	5.3382	C-R1_2-e5_peak_1459
chr11	16558485	16558660	176	16558552	8	9.28712	6.4236	5.78041	C-R1_2-e5_peak_1460
chr11	16951438	16951555	118	16951491	9	11.783	7.63984	8.05629	C-R1_2-e5_peak_1461
chr11	16963991	16964108	118	16964039	7	8.80572	6.11187	5.3382	C-R1_2-e5_peak_1462
chr11	17159259	17159380	122	17159284	8	9.07884	6.32021	5.58925	C-R1_2-e5_peak_1463
chr11	17257502	17257719	218	17257567	9	10.3419	6.96639	6.72756	C-R1_2-e5_peak_1464
chr11	17415160	17415276	117	17415260	8	10.2716	6.87586	6.6631	C-R1_2-e5_peak_1465
chr11	17549936	17550049	114	17549991	8	9.99537	6.7551	6.43276	C-R1_2-e5_peak_1466
chr11	18453477	18453641	165	18453561	9	11.783	7.63984	8.05629	C-R1_2-e5_peak_1467
chr11	18741945	18742077	133	18741988	7	8.80572	6.11187	5.3382	C-R1_2-e5_peak_1468
chr11	19018940	19019101	162	19019030	12	12.6542	7.97411	8.87864	C-R1_2-e5_peak_1469
chr11	19235808	19235963	156	19235854	11	14.9179	9.16445	11.0007	C-R1_2-e5_peak_1470
chr11	19774630	19774751	122	19774677	18	21.0099	11.5731	16.8138	C-R1_2-e5_peak_1471
chr11	19820162	19820343	182	19820249	29	33.784	15.5584	29.1656	C-R1_2-e5_peak_1472
chr11	19925458	19925579	122	19925494	9	8.3239	5.84627	4.94198	C-R1_2-e5_peak_1473
chr11	20021183	20021296	114	20021198	8	7.74549	5.59926	4.42004	C-R1_2-e5_peak_1474
chr11	20032123	20032284	162	20032188	18	17.4313	9.46008	13.3856	C-R1_2-e5_peak_1475
chr11	20112519	20112632	114	20112548	10	9.81663	6.60798	6.2688	C-R1_2-e5_peak_1476
chr11	20143398	20143518	121	20143487	16	17.7178	10.1425	13.6603	C-R1_2-e5_peak_1477
chr11	20152223	20152336	114	20152269	7	8.33815	5.90299	4.95191	C-R1_2-e5_peak_1478
chr11	20190426	20190631	206	20190533	22	27.1103	14.0096	22.693	C-R1_2-e5_peak_1479
chr11	20201260	20201389	130	20201353	11	10.3646	6.78814	6.74911	C-R1_2-e5_peak_1480
chr11	20249614	20249734	121	20249667	11	9.74884	6.41394	6.2038	C-R1_2-e5_peak_1481
chr11	20378958	20379121	164	20379064	13	11.8397	7.30398	8.10985	C-R1_2-e5_peak_1482
chr11	20543293	20543406	114	20543389	10	8.97273	6.10376	5.49257	C-R1_2-e5_peak_1483
chr11	20635782	20635901	120	20635807	9	8.66657	6.0489	5.25088	C-R1_2-e5_peak_1484
chr11	21091265	21091478	214	21091372	14	16.502	9.82229	12.5058	C-R1_2-e5_peak_1485
chr11	21172596	21172769	174	21172689	13	17.1885	10.2436	13.1533	C-R1_2-e5_peak_1486
chr11	21217667	21217869	203	21217758	7	8.03043	5.75695	4.67585	C-R1_2-e5_peak_1487
chr11	21238619	21238732	114	21238729	7	6.3935	4.87289	3.2864	C-R1_2-e5_peak_1488
chr11	21238813	21239029	217	21238939	13	14.0021	8.58751	10.1368	C-R1_2-e5_peak_1489
chr11	21371060	21371214	155	21371113	9	9.45931	6.49942	5.93918	C-R1_2-e5_peak_1490
chr11	21403567	21403743	177	21403678	10	13.3356	8.40383	9.50336	C-R1_2-e5_peak_1491
chr11	21954310	21954517	208	21954408	45	64.556	26.7139	59.1932	C-R1_2-e5_peak_1492
chr11	22058796	22058909	114	22058811	8	10.2716	6.87586	6.6631	C-R1_2-e5_peak_1493
chr11	22127818	22127938	121	22127875	11	14.9258	9.16781	11.0007	C-R1_2-e5_peak_1494
chr11	22385841	22386004	164	22385936	12	16.3413	9.84202	12.351	C-R1_2-e5_peak_1495
chr11	22507340	22507487	148	22507423	8	9.62399	6.58518	6.09039	C-R1_2-e5_peak_1496
chr11	22561322	22561435	114	22561383	8	9.07884	6.32021	5.58925	C-R1_2-e5_peak_1497
chr11	22745747	22745860	114	22745823	9	8.3239	5.84627	4.94198	C-R1_2-e5_peak_1498
chr11	22782757	22782890	134	22782814	12	11.84	7.49966	8.10985	C-R1_2-e5_peak_1499
chr11	22829248	22829462	215	22829358	22	23.0801	11.6511	18.8053	C-R1_2-e5_peak_1500
chr11	22859535	22859648	114	22859596	9	8.39002	5.8857	4.99917	C-R1_2-e5_peak_1501
chr11	22878653	22878766	114	22878704	11	12.0156	7.74164	8.27431	C-R1_2-e5_peak_1502
chr11	22900158	22900343	186	22900245	8	9.39596	6.47657	5.87966	C-R1_2-e5_peak_1503
chr11	22959854	22959967	114	22959909	13	12.9445	7.97117	9.15175	C-R1_2-e5_peak_1504
chr11	22990493	22990720	228	22990526	11	11.6168	7.51928	7.9217	C-R1_2-e5_peak_1505
chr11	23049201	23049330	130	23049299	11	13.4599	8.49531	9.62093	C-R1_2-e5_peak_1506
chr11	23067718	23068030	313	23067849	17	18.6499	10.4533	14.5484	C-R1_2-e5_peak_1507
chr11	23255540	23255653	114	23255561	10	8.06188	5.54011	4.70433	C-R1_2-e5_peak_1508
chr11	23306207	23306340	134	23306239	7	6.82669	5.12322	3.66294	C-R1_2-e5_peak_1509
chr11	23401603	23401720	118	23401614	9	11.7765	7.63704	8.05629	C-R1_2-e5_peak_1510
chr11	23614827	23614967	141	23614876	10	13.3356	8.40383	9.50336	C-R1_2-e5_peak_1511
chr11	23633181	23633294	114	23633207	10	10.9699	7.25747	7.31503	C-R1_2-e5_peak_1512
chr11	23633481	23633616	136	23633538	9	9.63915	6.5977	6.10351	C-R1_2-e5_peak_1513
chr11	23665854	23665977	124	23665926	8	9.39596	6.47657	5.87966	C-R1_2-e5_peak_1514
chr11	23770694	23770814	121	23770710	9	10.3419	6.96639	6.72756	C-R1_2-e5_peak_1515
chr11	24252220	24252333	114	24252248	8	7.41538	5.40653	4.11879	C-R1_2-e5_peak_1516
chr11	25034175	25034291	117	25034204	11	14.5547	9.0068	10.6612	C-R1_2-e5_peak_1517
chr11	25114046	25114163	118	25114089	11	14.9258	9.16781	11.0007	C-R1_2-e5_peak_1518
chr11	25539009	25539182	174	25539072	9	11.7765	7.63704	8.05629	C-R1_2-e5_peak_1519
chr11	25786864	25786989	126	25786926	8	10.2716	6.87586	6.6631	C-R1_2-e5_peak_1520
chr11	25847665	25847778	114	25847762	8	10.2716	6.87586	6.6631	C-R1_2-e5_peak_1521
chr11	26135505	26135618	114	26135540	8	10.2716	6.87586	6.6631	C-R1_2-e5_peak_1522
chr11	26183708	26183821	114	26183750	12	12.8541	8.08782	9.06475	C-R1_2-e5_peak_1523
chr11	26183924	26184126	203	26184021	17	20.0982	11.2789	15.9354	C-R1_2-e5_peak_1524
chr11	26201738	26201971	234	26201902	9	8.45731	5.92567	5.0583	C-R1_2-e5_peak_1525
chr11	26387101	26387311	211	26387139	11	12.566	8.0388	8.79395	C-R1_2-e5_peak_1526
chr11	26387381	26387520	140	26387446	12	13.8633	8.64235	10.0059	C-R1_2-e5_peak_1527
chr11	26499359	26499481	123	26499445	13	18.2076	10.6958	14.1243	C-R1_2-e5_peak_1528
chr11	26536693	26536869	177	26536771	19	27.5224	14.7575	23.0911	C-R1_2-e5_peak_1529
chr11	26593505	26593618	114	26593553	8	9.74363	6.64086	6.19933	C-R1_2-e5_peak_1530
chr11	28939314	28939427	114	28939341	9	11.783	7.63984	8.05629	C-R1_2-e5_peak_1531
chr11	29130677	29130875	199	29130765	10	13.3356	8.40383	9.50336	C-R1_2-e5_peak_1532
chr11	29173320	29173490	171	29173451	9	9.73225	6.64796	6.19198	C-R1_2-e5_peak_1533
chr11	29373326	29373478	153	29373396	13	13.4962	8.29594	9.65624	C-R1_2-e5_peak_1534
chr11	29373556	29373841	286	29373734	14	14.9411	8.94928	11.0149	C-R1_2-e5_peak_1535
chr11	29482827	29482983	157	29482892	9	11.7765	7.63704	8.05629	C-R1_2-e5_peak_1536
chr11	29514946	29515078	133	29514980	9	11.0612	7.31686	7.40126	C-R1_2-e5_peak_1537
chr11	29526144	29526472	329	29526353	12	14.383	8.91399	10.4977	C-R1_2-e5_peak_1538
chr11	29547823	29547953	131	29547872	10	11.995	7.78737	8.25712	C-R1_2-e5_peak_1539
chr11	29668934	29669047	114	29668953	9	10.8069	7.19619	7.16279	C-R1_2-e5_peak_1540
chr11	29692944	29693095	152	29693005	10	9.81663	6.60798	6.2688	C-R1_2-e5_peak_1541
chr11	29693687	29693889	203	29693800	11	11.0751	7.20871	7.41186	C-R1_2-e5_peak_1542
chr11	30025770	30025903	134	30025865	11	13.0565	8.29346	9.25654	C-R1_2-e5_peak_1543
chr11	30205180	30205296	117	30205278	11	11.2489	7.30934	7.57606	C-R1_2-e5_peak_1544
chr11	30605566	30605679	114	30605646	9	11.783	7.63984	8.05629	C-R1_2-e5_peak_1545
chr11	30649205	30649329	125	30649252	9	11.623	7.57078	7.92646	C-R1_2-e5_peak_1546
chr11	30670404	30670517	114	30670437	9	11.783	7.63984	8.05629	C-R1_2-e5_peak_1547
chr11	30771645	30771768	124	30771721	9	11.783	7.63984	8.05629	C-R1_2-e5_peak_1548
chr11	30885253	30885458	206	30885347	9	11.3324	7.44166	7.65439	C-R1_2-e5_peak_1549
chr11	30954245	30954627	383	30954398	10	11.7458	7.66303	8.04179	C-R1_2-e5_peak_1550
chr11	31502038	31502159	122	31502117	12	13.8633	8.64235	10.0059	C-R1_2-e5_peak_1551
chr11	31628732	31628850	119	31628768	9	10.2336	6.91122	6.6519	C-R1_2-e5_peak_1552
chr11	31671938	31672053	116	31671945	8	7.41538	5.40653	4.11879	C-R1_2-e5_peak_1553
chr11	31870835	31870965	131	31870888	9	9.73225	6.64796	6.19198	C-R1_2-e5_peak_1554
chr11	32039236	32039481	246	32039384	13	13.8972	8.52757	10.038	C-R1_2-e5_peak_1555
chr11	32226498	32226611	114	32226544	14	10.6495	6.34602	7.01803	C-R1_2-e5_peak_1556
chr11	32267622	32267758	137	32267676	12	12.3681	7.80943	8.60888	C-R1_2-e5_peak_1557
chr11	32301115	32301258	144	32301160	7	7.33148	5.40066	4.10003	C-R1_2-e5_peak_1558
chr11	32600931	32601058	128	32600988	9	8.19502	5.76897	4.82401	C-R1_2-e5_peak_1559
chr11	32614567	32614841	275	32614748	19	15.9211	8.2611	11.9519	C-R1_2-e5_peak_1560
chr11	32642296	32642412	117	32642345	10	10.5813	7.04443	6.95183	C-R1_2-e5_peak_1561
chr11	32680113	32680280	168	32680214	6	6.71556	5.03733	3.56601	C-R1_2-e5_peak_1562
chr11	32804666	32804917	252	32804765	35	43.8996	19.1247	39.0085	C-R1_2-e5_peak_1563
chr11	32824827	32824964	138	32824900	10	11.995	7.78737	8.25712	C-R1_2-e5_peak_1564
chr11	32864143	32864452	310	32864225	11	10.3646	6.78814	6.74911	C-R1_2-e5_peak_1565
chr11	33163023	33163178	156	33163094	12	12.957	8.14589	9.16271	C-R1_2-e5_peak_1566
chr11	33513146	33513259	114	33513216	8	7.11442	5.22663	3.91183	C-R1_2-e5_peak_1567
chr11	33525428	33525664	237	33525448	7	8.56105	6.00453	5.1527	C-R1_2-e5_peak_1568
chr11	33549837	33550002	166	33549907	7	7.57576	5.52898	4.26452	C-R1_2-e5_peak_1569
chr11	33594892	33595042	151	33594944	18	17.7034	9.62483	13.6475	C-R1_2-e5_peak_1570
chr11	33863272	33863507	236	33863399	18	19.2347	10.5428	15.1112	C-R1_2-e5_peak_1571
chr11	34098461	34098624	164	34098542	10	13.3356	8.40383	9.50336	C-R1_2-e5_peak_1572
chr11	34152094	34152209	116	34152185	10	10.5813	7.04443	6.95183	C-R1_2-e5_peak_1573
chr11	34775833	34775946	114	34775887	10	11.3964	7.4838	7.71385	C-R1_2-e5_peak_1574
chr11	34983277	34983390	114	34983342	9	11.783	7.63984	8.05629	C-R1_2-e5_peak_1575
chr11	35267058	35267171	114	35267095	9	10.1281	6.85691	6.55479	C-R1_2-e5_peak_1576
chr11	35523659	35523868	210	35523742	16	16.0212	9.14241	12.046	C-R1_2-e5_peak_1577
chr11	35699487	35699614	128	35699562	12	10.5236	6.70213	6.89832	C-R1_2-e5_peak_1578
chr11	35700440	35700556	117	35700514	11	9.43964	6.22334	5.92253	C-R1_2-e5_peak_1579
chr11	35797631	35797832	202	35797668	8	7.17251	5.26164	3.96665	C-R1_2-e5_peak_1580
chr11	36197819	36197985	167	36197900	23	27.1731	13.7546	22.7546	C-R1_2-e5_peak_1581
chr11	36200453	36200571	119	36200481	13	13.3061	8.18478	9.4928	C-R1_2-e5_peak_1582
chr11	36551760	36551928	169	36551836	6	6.71556	5.03733	3.56601	C-R1_2-e5_peak_1583
chr11	36661319	36661432	114	36661373	7	8.80572	6.11187	5.3382	C-R1_2-e5_peak_1584
chr11	36880949	36881158	210	36881051	31	43.1306	20.1964	38.2586	C-R1_2-e5_peak_1585
chr11	38176054	38176228	175	38176127	27	41.4676	20.3169	36.6409	C-R1_2-e5_peak_1586
chr11	38187344	38187464	121	38187382	13	17.3769	10.3302	13.334	C-R1_2-e5_peak_1587
chr11	38191845	38191958	114	38191930	9	11.4751	7.50567	7.78754	C-R1_2-e5_peak_1588
chr11	38428592	38428713	122	38428661	12	16.5506	9.9318	12.5417	C-R1_2-e5_peak_1589
chr11	38624339	38624461	123	38624420	9	11.783	7.63984	8.05629	C-R1_2-e5_peak_1590
chr11	38714837	38714958	122	38714918	17	25.116	13.7517	20.7637	C-R1_2-e5_peak_1591
chr11	40603249	40603451	203	40603346	17	20.0982	11.2789	15.9354	C-R1_2-e5_peak_1592
chr11	40755140	40755253	114	40755175	11	12.566	8.0388	8.79395	C-R1_2-e5_peak_1593
chr11	41632569	41632733	165	41632645	12	16.5506	9.9318	12.5417	C-R1_2-e5_peak_1594
chr11	41933482	41933605	124	41933562	13	18.2076	10.6958	14.1243	C-R1_2-e5_peak_1595
chr11	42079195	42079308	114	42079251	9	11.783	7.63984	8.05629	C-R1_2-e5_peak_1596
chr11	42418623	42418744	122	42418668	12	14.6633	9.05631	10.765	C-R1_2-e5_peak_1597
chr11	43195474	43195587	114	43195506	8	9.99537	6.7551	6.43276	C-R1_2-e5_peak_1598
chr11	43394811	43394991	181	43394887	12	14.9594	9.20325	11.0317	C-R1_2-e5_peak_1599
chr11	43747918	43748116	199	43748019	9	9.45931	6.49942	5.93918	C-R1_2-e5_peak_1600
chr11	43878594	43878763	170	43878704	8	9.99537	6.7551	6.43276	C-R1_2-e5_peak_1601
chr11	44024079	44024219	141	44024121	11	14.9179	9.16445	11.0007	C-R1_2-e5_peak_1602
chr11	44470233	44470346	114	44470264	6	6.98338	5.16511	3.79734	C-R1_2-e5_peak_1603
chr11	44513434	44513547	114	44513450	8	9.28712	6.4236	5.78041	C-R1_2-e5_peak_1604
chr11	45199660	45199773	114	45199691	9	11.0612	7.31686	7.40126	C-R1_2-e5_peak_1605
chr11	45443298	45443417	120	45443334	14	19.2121	11.1625	15.0897	C-R1_2-e5_peak_1606
chr11	45851918	45852108	191	45851947	8	7.60962	5.52054	4.29523	C-R1_2-e5_peak_1607
chr11	46056134	46056301	168	46056221	8	8.11053	5.80623	4.7488	C-R1_2-e5_peak_1608
chr11	46142089	46142268	180	46142158	9	8.88788	6.17736	5.41201	C-R1_2-e5_peak_1609
chr11	48697801	48697916	116	48697886	9	11.3324	7.44166	7.65439	C-R1_2-e5_peak_1610
chr11	48800426	48800622	197	48800567	8	7.41538	5.40653	4.11879	C-R1_2-e5_peak_1611
chr11	48807230	48807554	325	48807459	21	21.7061	11.1445	17.479	C-R1_2-e5_peak_1612
chr11	48817093	48817345	253	48817193	17	16.3253	9.06563	12.3372	C-R1_2-e5_peak_1613
chr11	49203426	49203616	191	49203522	10	10.6752	7.09651	7.04015	C-R1_2-e5_peak_1614
chr11	49243767	49243945	179	49243840	12	13.1692	8.26458	9.36264	C-R1_2-e5_peak_1615
chr11	49712473	49712626	154	49712576	11	9.26381	6.11433	5.76202	C-R1_2-e5_peak_1616
chr11	49819317	49819439	123	49819355	13	14.3293	8.7725	10.4483	C-R1_2-e5_peak_1617
chr11	49922590	49922727	138	49922648	20	21.8036	11.5063	17.5727	C-R1_2-e5_peak_1618
chr11	49978997	49979229	233	49979144	30	33.3668	14.9239	28.7605	C-R1_2-e5_peak_1619
chr11	50131399	50131732	334	50131670	13	12.4433	7.67086	8.68057	C-R1_2-e5_peak_1620
chr11	50174843	50175004	162	50174922	12	10.8558	6.90613	7.20952	C-R1_2-e5_peak_1621
chr11	50242795	50242908	114	50242862	10	9.51619	6.4309	5.99144	C-R1_2-e5_peak_1622
chr11	50291942	50292055	114	50291977	9	8.39002	5.8857	4.99917	C-R1_2-e5_peak_1623
chr11	50325856	50326002	147	50325914	11	10.9906	7.15942	7.33402	C-R1_2-e5_peak_1624
chr11	50376983	50377120	138	50377024	9	8.5258	5.96618	5.12134	C-R1_2-e5_peak_1625
chr11	50377876	50377989	114	50377924	9	8.3239	5.84627	4.94198	C-R1_2-e5_peak_1626
chr11	50413303	50413416	114	50413360	11	11.4292	7.41283	7.74466	C-R1_2-e5_peak_1627
chr11	50430857	50430984	128	50430910	7	6.22536	4.77295	3.14213	C-R1_2-e5_peak_1628
chr11	50500915	50501028	114	50501017	9	10.1281	6.85691	6.55479	C-R1_2-e5_peak_1629
chr11	50662748	50662866	119	50662787	16	17.8393	10.2123	13.7782	C-R1_2-e5_peak_1630
chr11	50792598	50792711	114	50792627	10	8.21791	5.63772	4.84611	C-R1_2-e5_peak_1631
chr11	50834233	50834395	163	50834331	21	25.071	13.1256	20.7228	C-R1_2-e5_peak_1632
chr11	51026743	51026914	172	51026827	13	17.3769	10.3302	13.334	C-R1_2-e5_peak_1633
chr11	51059301	51059427	127	51059412	8	8.4328	5.98317	5.039	C-R1_2-e5_peak_1634
chr11	51262987	51263295	309	51263168	13	13.3061	8.18478	9.4928	C-R1_2-e5_peak_1635
chr11	51537846	51537959	114	51537870	12	11.2862	7.16795	7.61068	C-R1_2-e5_peak_1636
chr11	51550379	51550556	178	51550477	9	8.59554	6.00725	5.18564	C-R1_2-e5_peak_1637
chr11	51606673	51606934	262	51606808	24	23.6837	11.3469	19.3836	C-R1_2-e5_peak_1638
chr11	51635817	51635942	126	51635867	12	9.75254	6.22409	6.20719	C-R1_2-e5_peak_1639
chr11	51756296	51756674	379	51756510	12	10.7202	6.82306	7.08196	C-R1_2-e5_peak_1640
chr11	51763598	51763823	226	51763740	12	12.8541	8.08782	9.06475	C-R1_2-e5_peak_1641
chr11	51967555	51967769	215	51967660	13	13.8972	8.52757	10.038	C-R1_2-e5_peak_1642
chr11	52004280	52004501	222	52004342	12	9.75254	6.22409	6.20719	C-R1_2-e5_peak_1643
chr11	52339249	52339428	180	52339354	11	9.38026	6.18658	5.86696	C-R1_2-e5_peak_1644
chr11	52360802	52361094	293	52360901	15	12.9066	7.49592	9.11586	C-R1_2-e5_peak_1645
chr11	52396376	52396502	127	52396436	12	13.2787	8.32523	9.46684	C-R1_2-e5_peak_1646
chr11	52455929	52456082	154	52456037	9	8.88788	6.17736	5.41201	C-R1_2-e5_peak_1647
chr11	52512879	52512998	120	52512894	8	7.41538	5.40653	4.11879	C-R1_2-e5_peak_1648
chr11	52545985	52546124	140	52546056	20	23.4095	12.4439	19.1169	C-R1_2-e5_peak_1649
chr11	53062472	53062585	114	53062567	13	12.6881	7.81813	8.90786	C-R1_2-e5_peak_1650
chr11	53109044	53109157	114	53109079	8	9.28712	6.4236	5.78041	C-R1_2-e5_peak_1651
chr11	53230996	53231124	129	53231017	25	26.4494	12.6565	22.0548	C-R1_2-e5_peak_1652
chr11	53300325	53300438	114	53300393	9	7.50263	5.34495	4.19837	C-R1_2-e5_peak_1653
chr11	53300562	53300722	161	53300659	12	10.925	6.94843	7.27437	C-R1_2-e5_peak_1654
chr11	53350572	53350685	114	53350614	8	7.23162	5.29713	4.0171	C-R1_2-e5_peak_1655
chr11	53430669	53430782	114	53430701	9	8.73894	6.09112	5.31378	C-R1_2-e5_peak_1656
chr11	53445803	53445921	119	53445841	10	9.7395	6.5628	6.198	C-R1_2-e5_peak_1657
chr11	53487365	53487502	138	53487455	9	8.66657	6.0489	5.25088	C-R1_2-e5_peak_1658
chr11	53567271	53567384	114	53567346	9	8.73894	6.09112	5.31378	C-R1_2-e5_peak_1659
chr11	53567448	53567589	142	53567516	12	12.5571	7.91845	8.78674	C-R1_2-e5_peak_1660
chr11	53706728	53706860	133	53706788	10	9.97518	6.70023	6.41524	C-R1_2-e5_peak_1661
chr11	53707234	53707453	220	53707303	11	11.2489	7.30934	7.57606	C-R1_2-e5_peak_1662
chr11	53735651	53735827	177	53735743	8	8.4328	5.98317	5.039	C-R1_2-e5_peak_1663
chr11	53770068	53770184	117	53770151	12	9.33282	5.96239	5.82389	C-R1_2-e5_peak_1664
chr11	53805044	53805289	246	53805131	46	51.1638	18.4528	46.0952	C-R1_2-e5_peak_1665
chr11	54237438	54237610	173	54237529	16	19.1896	10.9673	15.0685	C-R1_2-e5_peak_1666
chr11	54250620	54250733	114	54250663	11	10.8261	7.06284	7.1804	C-R1_2-e5_peak_1667
chr11	54259714	54259835	122	54259747	16	17.8393	10.2123	13.7782	C-R1_2-e5_peak_1668
chr11	54411096	54411225	130	54411173	12	13.5047	8.44925	9.66371	C-R1_2-e5_peak_1669
chr11	54745041	54745158	118	54745095	12	14.2482	8.84449	10.3694	C-R1_2-e5_peak_1670
chr11	54787586	54787699	114	54787627	9	6.22897	4.53874	3.14547	C-R1_2-e5_peak_1671
chr11	54787775	54787953	179	54787881	12	9.23343	5.90037	5.73309	C-R1_2-e5_peak_1672
chr11	54791721	54791834	114	54791744	10	7.11322	4.94122	3.91183	C-R1_2-e5_peak_1673
chr11	54806990	54807171	182	54807099	17	18.3004	10.2486	14.2122	C-R1_2-e5_peak_1674
chr11	54813044	54813179	136	54813110	12	14.2482	8.84449	10.3694	C-R1_2-e5_peak_1675
chr11	54890381	54890557	177	54890459	27	33.3781	16.047	28.7712	C-R1_2-e5_peak_1676
chr11	55033254	55033367	114	55033356	8	7.54364	5.48201	4.23689	C-R1_2-e5_peak_1677
chr11	55098113	55098241	129	55098192	14	14.0582	8.43052	10.1894	C-R1_2-e5_peak_1678
chr11	55163344	55163482	139	55163384	8	7.74549	5.59926	4.42004	C-R1_2-e5_peak_1679
chr11	55175883	55176022	140	55175916	8	9.50818	6.53042	5.98444	C-R1_2-e5_peak_1680
chr11	55204455	55204574	120	55204497	12	11.9243	7.54957	8.18862	C-R1_2-e5_peak_1681
chr11	55419753	55419866	114	55419816	12	10.8558	6.90613	7.20952	C-R1_2-e5_peak_1682
chr11	55469627	55469859	233	55469732	22	20.7975	10.2787	16.6087	C-R1_2-e5_peak_1683
chr11	55563481	55563648	168	55563551	9	10.8069	7.19619	7.16279	C-R1_2-e5_peak_1684
chr11	55607876	55607989	114	55607922	8	9.28712	6.4236	5.78041	C-R1_2-e5_peak_1685
chr11	57026919	57027047	129	57026981	8	9.50818	6.53042	5.98444	C-R1_2-e5_peak_1686
chr11	57164802	57164915	114	57164870	8	8.97907	6.26975	5.496	C-R1_2-e5_peak_1687
chr11	57401221	57401340	120	57401237	8	9.28712	6.4236	5.78041	C-R1_2-e5_peak_1688
chr11	57518398	57518657	260	57518452	8	7.54364	5.48201	4.23689	C-R1_2-e5_peak_1689
chr11	57645385	57645565	181	57645475	16	17.481	10.0057	13.4336	C-R1_2-e5_peak_1690
chr11	57809359	57809500	142	57809416	15	14.9934	8.7667	11.0645	C-R1_2-e5_peak_1691
chr11	57924070	57924232	163	57924152	11	11.7134	7.57367	8.0113	C-R1_2-e5_peak_1692
chr11	57947796	57947910	115	57947823	11	11.6168	7.51928	7.9217	C-R1_2-e5_peak_1693
chr11	58008522	58008732	211	58008680	10	9.81663	6.60798	6.2688	C-R1_2-e5_peak_1694
chr11	58070830	58070960	131	58070876	9	9.04278	6.26607	5.55577	C-R1_2-e5_peak_1695
chr11	58102826	58102976	151	58102906	11	8.42821	5.59192	5.03699	C-R1_2-e5_peak_1696
chr11	58103978	58104246	269	58104043	17	14.448	7.9225	10.5602	C-R1_2-e5_peak_1697
chr11	58316583	58316710	128	58316642	15	15.3719	8.99256	11.4272	C-R1_2-e5_peak_1698
chr11	58323028	58323598	571	58323493	25	25.2267	11.9248	20.8721	C-R1_2-e5_peak_1699
chr11	58640655	58640794	140	58640700	6	5.50171	4.38625	2.62649	C-R1_2-e5_peak_1700
chr11	59015232	59015436	205	59015334	20	20.5591	10.7629	16.3781	C-R1_2-e5_peak_1701
chr11	59156050	59156182	133	59156101	13	11.7688	7.26057	8.05629	C-R1_2-e5_peak_1702
chr11	59163596	59163729	134	59163645	9	7.55566	5.37789	4.24803	C-R1_2-e5_peak_1703
chr11	59191660	59191960	301	59191764	19	19.2142	10.2504	15.0914	C-R1_2-e5_peak_1704
chr11	59202469	59202665	197	59202563	15	15.8792	9.29178	11.9106	C-R1_2-e5_peak_1705
chr11	59208307	59208733	427	59208646	13	11.2331	6.93104	7.56177	C-R1_2-e5_peak_1706
chr11	59228078	59228195	118	59228145	9	8.13218	5.73108	4.76505	C-R1_2-e5_peak_1707
chr11	59449862	59450100	239	59450007	12	11.0664	7.03461	7.40558	C-R1_2-e5_peak_1708
chr11	59472206	59472319	114	59472242	6	6.55045	4.9556	3.42333	C-R1_2-e5_peak_1709
chr11	59527920	59528068	149	59527979	13	11.4277	7.05104	7.74438	C-R1_2-e5_peak_1710
chr11	59571202	59571364	163	59571311	7	7.033	5.23855	3.84199	C-R1_2-e5_peak_1711
chr11	59613337	59613538	202	59613427	10	13.3356	8.40383	9.50336	C-R1_2-e5_peak_1712
chr11	59809759	59809921	163	59809851	11	8.42821	5.59192	5.03699	C-R1_2-e5_peak_1713
chr11	59839476	59839784	309	59839536	11	11.812	7.62884	8.08351	C-R1_2-e5_peak_1714
chr11	60222776	60222967	192	60222888	13	10.3019	6.35424	6.69188	C-R1_2-e5_peak_1715
chr11	60296046	60296413	368	60296157	55	65.0757	22.0857	59.7028	C-R1_2-e5_peak_1716
chr11	60417291	60417436	146	60417389	16	14.4432	8.1841	10.5555	C-R1_2-e5_peak_1717
chr11	60537684	60537849	166	60537772	19	19.5198	10.4343	15.3862	C-R1_2-e5_peak_1718
chr11	60559539	60559676	138	60559619	5	5.25034	4.21347	2.41492	C-R1_2-e5_peak_1719
chr11	60728505	60728618	114	60728578	13	9.99171	6.16194	6.43128	C-R1_2-e5_peak_1720
chr11	60770888	60771073	186	60770980	18	25.2651	13.7865	20.9081	C-R1_2-e5_peak_1721
chr11	60830807	60831046	240	60831001	7	7.84065	5.66354	4.50292	C-R1_2-e5_peak_1722
chr11	60878458	60878595	138	60878503	10	8.54917	5.84365	5.14386	C-R1_2-e5_peak_1723
chr11	60878764	60878919	156	60878808	8	6.39229	4.78117	3.2864	C-R1_2-e5_peak_1724
chr11	60964365	60964839	475	60964657	43	48.921	18.5252	43.9081	C-R1_2-e5_peak_1725
chr11	61043509	61043622	114	61043551	7	6.28036	4.8058	3.18927	C-R1_2-e5_peak_1726
chr11	61068400	61068515	116	61068491	15	12.8414	7.45589	9.05324	C-R1_2-e5_peak_1727
chr11	61266976	61267215	240	61267040	8	7.35302	5.36957	4.10003	C-R1_2-e5_peak_1728
chr11	61361686	61361799	114	61361733	10	10.4893	6.99311	6.86564	C-R1_2-e5_peak_1729
chr11	61816207	61816320	114	61816252	6	7.07873	5.20916	3.88106	C-R1_2-e5_peak_1730
chr11	61854924	61855143	220	61855035	15	15.1798	8.87819	11.2424	C-R1_2-e5_peak_1731
chr11	61909225	61909339	115	61909312	7	8.80572	6.11187	5.3382	C-R1_2-e5_peak_1732
chr11	61975134	61975400	267	61975333	15	15.4702	9.05085	11.5207	C-R1_2-e5_peak_1733
chr11	62156886	62157013	128	62156950	21	29.1747	15.3261	24.692	C-R1_2-e5_peak_1734
chr11	62281317	62281513	197	62281427	10	9.66375	6.51824	6.12666	C-R1_2-e5_peak_1735
chr11	62449109	62449229	121	62449198	9	11.4751	7.50567	7.78754	C-R1_2-e5_peak_1736
chr11	62495060	62495173	114	62495143	14	12.1348	7.26133	8.38779	C-R1_2-e5_peak_1737
chr11	62511969	62512172	204	62512023	10	6.99469	4.86607	3.80847	C-R1_2-e5_peak_1738
chr11	62551445	62551573	129	62551502	12	12.8541	8.08782	9.06475	C-R1_2-e5_peak_1739
chr11	62576004	62576117	114	62576092	8	6.73373	4.99398	3.58298	C-R1_2-e5_peak_1740
chr11	62602832	62603017	186	62602941	19	15.1166	7.78223	11.1825	C-R1_2-e5_peak_1741
chr11	62605649	62605762	114	62605751	11	7.02371	4.71135	3.83562	C-R1_2-e5_peak_1742
chr11	63088980	63089098	119	63089069	16	18.3481	10.5015	14.2593	C-R1_2-e5_peak_1743
chr11	63238048	63238195	148	63238127	18	20.8686	11.4929	16.6771	C-R1_2-e5_peak_1744
chr11	63477887	63478062	176	63477965	11	13.7486	8.63543	9.89538	C-R1_2-e5_peak_1745
chr11	63634265	63634481	217	63634370	17	21.9044	12.2462	17.6701	C-R1_2-e5_peak_1746
chr11	63750004	63750156	153	63750074	12	13.9885	8.7087	10.1246	C-R1_2-e5_peak_1747
chr11	63942715	63942830	116	63942796	12	13.1692	8.26458	9.36264	C-R1_2-e5_peak_1748
chr11	64016208	64016405	198	64016311	18	22.4131	12.3489	18.1615	C-R1_2-e5_peak_1749
chr11	64231817	64231937	121	64231869	8	10.1281	6.8137	6.55479	C-R1_2-e5_peak_1750
chr11	64248082	64248254	173	64248150	27	29.0313	13.4797	24.5529	C-R1_2-e5_peak_1751
chr11	64251193	64251325	133	64251269	27	29.0313	13.4797	24.5529	C-R1_2-e5_peak_1752
chr11	64589893	64590070	178	64589986	31	40.9154	18.9621	36.1035	C-R1_2-e5_peak_1753
chr11	64619991	64620115	125	64620073	17	20.5486	11.5272	16.368	C-R1_2-e5_peak_1754
chr11	64725756	64725877	122	64725802	9	11.783	7.63984	8.05629	C-R1_2-e5_peak_1755
chr11	64848834	64848987	154	64848877	16	23.3389	12.983	19.053	C-R1_2-e5_peak_1756
chr11	65057574	65057687	114	65057635	11	12.805	8.16415	9.01958	C-R1_2-e5_peak_1757
chr11	65674558	65674741	184	65674653	21	27.3873	14.406	22.9606	C-R1_2-e5_peak_1758
chr11	65788279	65788459	181	65788379	9	10.8069	7.19619	7.16279	C-R1_2-e5_peak_1759
chr11	65790418	65790531	114	65790507	6	6.8912	5.12181	3.71842	C-R1_2-e5_peak_1760
chr11	65975991	65976108	118	65976062	10	13.3356	8.40383	9.50336	C-R1_2-e5_peak_1761
chr11	67034974	67035089	116	67035023	12	13.3905	8.38678	9.55526	C-R1_2-e5_peak_1762
chr11	67052662	67052780	119	67052714	9	10.1281	6.85691	6.55479	C-R1_2-e5_peak_1763
chr11	67315324	67315437	114	67315374	8	10.2716	6.87586	6.6631	C-R1_2-e5_peak_1764
chr11	67364953	67365115	163	67365046	8	8.11053	5.80623	4.7488	C-R1_2-e5_peak_1765
chr11	67381104	67381217	114	67381160	11	11.0751	7.20871	7.41186	C-R1_2-e5_peak_1766
chr11	67393443	67393556	114	67393470	8	9.18147	6.37148	5.68397	C-R1_2-e5_peak_1767
chr11	67421143	67421320	178	67421273	8	7.41538	5.40653	4.11879	C-R1_2-e5_peak_1768
chr11	67646696	67646825	130	67646773	13	12.133	7.48293	8.38632	C-R1_2-e5_peak_1769
chr11	68006909	68007287	379	68007061	85	105.048	28.5063	98.9424	C-R1_2-e5_peak_1770
chr11	68056720	68056835	116	68056799	10	12.125	7.85106	8.37892	C-R1_2-e5_peak_1771
chr11	68330081	68330195	115	68330149	14	13.4524	8.06683	9.61499	C-R1_2-e5_peak_1772
chr11	68358253	68358390	138	68358277	9	9.54821	6.54819	6.02089	C-R1_2-e5_peak_1773
chr11	68691558	68691671	114	68691632	9	8.13218	5.73108	4.76505	C-R1_2-e5_peak_1774
chr11	68702899	68703165	267	68702970	13	14.7974	9.03192	10.8919	C-R1_2-e5_peak_1775
chr11	68852862	68853240	379	68853131	15	14.3814	8.39761	10.4977	C-R1_2-e5_peak_1776
chr11	69008351	69008464	114	69008382	9	8.3239	5.84627	4.94198	C-R1_2-e5_peak_1777
chr11	69073432	69073743	312	69073551	59	66.5921	21.0051	61.1872	C-R1_2-e5_peak_1778
chr11	69088428	69088542	115	69088494	11	8.6227	5.71397	5.20915	C-R1_2-e5_peak_1779
chr11	69134393	69134506	114	69134473	10	8.27128	5.67103	4.8908	C-R1_2-e5_peak_1780
chr11	69179912	69180062	151	69179991	20	24.1793	12.8813	19.8607	C-R1_2-e5_peak_1781
chr11	69263411	69263579	169	69263483	29	32.1779	14.6037	27.605	C-R1_2-e5_peak_1782
chr11	69396121	69396283	163	69396213	13	9.42297	5.81027	5.90651	C-R1_2-e5_peak_1783
chr11	69401391	69401590	200	69401482	19	12.5671	6.31741	8.79511	C-R1_2-e5_peak_1784
chr11	69470710	69470840	131	69470744	11	10.9906	7.15942	7.33402	C-R1_2-e5_peak_1785
chr11	69492859	69493051	193	69492942	16	16.1157	9.1991	12.1368	C-R1_2-e5_peak_1786
chr11	69580347	69580483	137	69580420	11	9.62261	6.33632	6.09039	C-R1_2-e5_peak_1787
chr11	69605824	69605984	161	69605924	11	9.43964	6.22334	5.92253	C-R1_2-e5_peak_1788
chr11	69633041	69633154	114	69633070	10	10.311	6.89268	6.69946	C-R1_2-e5_peak_1789
chr11	69672286	69672622	337	69672388	18	14.528	7.70222	10.6376	C-R1_2-e5_peak_1790
chr11	69681906	69682165	260	69682052	18	15.6937	8.40503	11.7343	C-R1_2-e5_peak_1791
chr11	69706854	69706967	114	69706890	9	7.1039	5.09528	3.90383	C-R1_2-e5_peak_1792
chr11	69727163	69727286	124	69727198	11	13.4599	8.49531	9.62093	C-R1_2-e5_peak_1793
chr11	69758164	69758327	164	69758260	12	9.33282	5.96239	5.82389	C-R1_2-e5_peak_1794
chr11	69758513	69758699	187	69758598	26	26.919	12.5818	22.5081	C-R1_2-e5_peak_1795
chr11	69921151	69921432	282	69921229	16	12.7054	7.12309	8.92494	C-R1_2-e5_peak_1796
chr11	69921768	69921915	148	69921858	14	10.6999	6.37694	7.06229	C-R1_2-e5_peak_1797
chr11	69962403	69962596	194	69962497	15	14.3814	8.39761	10.4977	C-R1_2-e5_peak_1798
chr11	69991476	69991608	133	69991527	12	10.5236	6.70213	6.89832	C-R1_2-e5_peak_1799
chr11	70000461	70000746	286	70000635	18	12.7443	6.65162	8.96346	C-R1_2-e5_peak_1800
chr11	70237754	70237885	132	70237836	11	7.53054	5.02806	4.22605	C-R1_2-e5_peak_1801
chr11	70409716	70409829	114	70409754	12	10.3345	6.58541	6.72262	C-R1_2-e5_peak_1802
chr11	70410017	70410133	117	70410061	12	9.97702	6.36376	6.41674	C-R1_2-e5_peak_1803
chr11	70451893	70452006	114	70451912	10	9.30407	6.30419	5.79589	C-R1_2-e5_peak_1804
chr11	70606129	70606318	190	70606218	26	24.5116	11.1525	20.1829	C-R1_2-e5_peak_1805
chr11	70687926	70688078	153	70687986	7	6.45171	4.90715	3.33962	C-R1_2-e5_peak_1806
chr11	70700072	70700254	183	70700176	12	11.9243	7.54957	8.18862	C-R1_2-e5_peak_1807
chr11	70764327	70764616	290	70764370	9	9.2041	6.35737	5.7044	C-R1_2-e5_peak_1808
chr11	71004378	71004604	227	71004454	10	10.9699	7.25747	7.31503	C-R1_2-e5_peak_1809
chr11	71019140	71019253	114	71019188	8	8.34942	5.93793	4.96061	C-R1_2-e5_peak_1810
chr11	71445333	71445448	116	71445383	11	13.7486	8.63543	9.89538	C-R1_2-e5_peak_1811
chr11	71548188	71548317	130	71548276	21	28.6941	15.0852	24.229	C-R1_2-e5_peak_1812
chr11	71741073	71741202	130	71741118	20	24.1793	12.8813	19.8607	C-R1_2-e5_peak_1813
chr11	71756770	71756900	131	71756828	27	30.7789	14.5211	26.2479	C-R1_2-e5_peak_1814
chr11	71873440	71873563	124	71873498	9	11.4751	7.50567	7.78754	C-R1_2-e5_peak_1815
chr11	72102571	72102684	114	72102663	10	11.0727	7.31276	7.41055	C-R1_2-e5_peak_1816
chr11	72207578	72207731	154	72207680	13	12.6881	7.81813	8.90786	C-R1_2-e5_peak_1817
chr11	72314293	72314406	114	72314342	10	8.78587	5.9895	5.3382	C-R1_2-e5_peak_1818
chr11	72314476	72314670	195	72314522	8	6.58304	4.9005	3.4521	C-R1_2-e5_peak_1819
chr11	72381528	72381678	151	72381579	9	11.3324	7.44166	7.65439	C-R1_2-e5_peak_1820
chr11	72411433	72411695	263	72411648	12	9.53807	6.09043	6.01296	C-R1_2-e5_peak_1821
chr11	72467658	72467915	258	72467864	13	10.6319	6.55893	7.00053	C-R1_2-e5_peak_1822
chr11	72468040	72468171	132	72468071	18	16.2033	8.71426	12.221	C-R1_2-e5_peak_1823
chr11	72488924	72489049	126	72489002	11	9.43964	6.22334	5.92253	C-R1_2-e5_peak_1824
chr11	72606965	72607161	197	72607058	10	8.16523	5.6048	4.79743	C-R1_2-e5_peak_1825
chr11	72607237	72607436	200	72607342	10	8.16523	5.6048	4.79743	C-R1_2-e5_peak_1826
chr11	72608490	72608618	129	72608543	10	8.38018	5.73884	4.99089	C-R1_2-e5_peak_1827
chr11	72690029	72690147	119	72690052	9	9.2041	6.35737	5.7044	C-R1_2-e5_peak_1828
chr11	72795655	72795786	132	72795735	10	9.89517	6.65379	6.34024	C-R1_2-e5_peak_1829
chr11	72913010	72913171	162	72913069	6	7.07873	5.20916	3.88106	C-R1_2-e5_peak_1830
chr11	73047806	73047919	114	73047841	6	5.10119	4.14797	2.29432	C-R1_2-e5_peak_1831
chr11	73839356	73839469	114	73839366	8	10.2716	6.87586	6.6631	C-R1_2-e5_peak_1832
chr11	74038911	74039025	115	74038983	11	14.9258	9.16781	11.0007	C-R1_2-e5_peak_1833
chr11	74259227	74259356	130	74259279	12	16.5506	9.9318	12.5417	C-R1_2-e5_peak_1834
chr11	74595611	74595876	266	74595704	34	34.9244	14.2545	30.2725	C-R1_2-e5_peak_1835
chr11	74595938	74596051	114	74596036	15	11.4586	6.60888	7.77299	C-R1_2-e5_peak_1836
chr11	74724469	74724660	192	74724551	14	15.7313	9.39911	11.7698	C-R1_2-e5_peak_1837
chr11	74770825	74770988	164	74770898	13	12.5237	7.71933	8.75686	C-R1_2-e5_peak_1838
chr11	74786912	74787078	167	74786999	22	29.0275	15.0608	24.5503	C-R1_2-e5_peak_1839
chr11	74837675	74837818	144	74837725	13	9.37835	5.78277	5.86554	C-R1_2-e5_peak_1840
chr11	74925816	74926040	225	74925901	15	16.7855	9.81429	12.7674	C-R1_2-e5_peak_1841
chr11	74981608	74981721	114	74981665	8	10.2716	6.87586	6.6631	C-R1_2-e5_peak_1842
chr11	75173555	75173676	122	75173630	12	9.53807	6.09043	6.01296	C-R1_2-e5_peak_1843
chr11	75178650	75178772	123	75178730	12	10.8558	6.90613	7.20952	C-R1_2-e5_peak_1844
chr11	75348323	75348536	214	75348365	10	10.3993	6.94253	6.78169	C-R1_2-e5_peak_1845
chr11	75461606	75461719	114	75461666	11	10.4383	6.83243	6.8196	C-R1_2-e5_peak_1846
chr11	75630656	75630770	115	75630695	14	14.2433	8.54053	10.3661	C-R1_2-e5_peak_1847
chr11	75679228	75679565	338	75679335	14	14.5324	8.71105	10.6411	C-R1_2-e5_peak_1848
chr11	75732836	75733114	279	75733027	12	12.0972	7.65141	8.35385	C-R1_2-e5_peak_1849
chr11	75978197	75978338	142	75978232	7	8.12974	5.80482	4.76387	C-R1_2-e5_peak_1850
chr11	76217494	76217714	221	76217559	19	19.7302	10.5605	15.5881	C-R1_2-e5_peak_1851
chr11	76243741	76243970	230	76243870	9	10.6855	7.13733	7.04828	C-R1_2-e5_peak_1852
chr11	76407108	76407326	219	76407215	13	13.7942	8.46845	9.93929	C-R1_2-e5_peak_1853
chr11	76506673	76506786	114	76506766	12	10.6538	6.78226	7.0219	C-R1_2-e5_peak_1854
chr11	76622684	76622797	114	76622740	10	7.6732	5.2956	4.35367	C-R1_2-e5_peak_1855
chr11	76723977	76724090	114	76724043	11	10.0123	6.57503	6.44883	C-R1_2-e5_peak_1856
chr11	76775678	76775796	119	76775717	9	10.5677	7.07943	6.94027	C-R1_2-e5_peak_1857
chr11	76846849	76847011	163	76846949	7	8.33815	5.90299	4.95191	C-R1_2-e5_peak_1858
chr11	77078426	77078627	202	77078479	7	6.3935	4.87289	3.2864	C-R1_2-e5_peak_1859
chr11	77080614	77080737	124	77080674	19	21.9239	11.8513	17.6873	C-R1_2-e5_peak_1860
chr11	77094976	77095091	116	77095011	9	10.3419	6.96639	6.72756	C-R1_2-e5_peak_1861
chr11	77607896	77608149	254	77607930	12	11.1386	7.0785	7.47394	C-R1_2-e5_peak_1862
chr11	77649684	77650395	712	77650275	31	26.8192	10.7706	22.4134	C-R1_2-e5_peak_1863
chr11	77685870	77686301	432	77686200	14	13.8786	8.32331	10.0204	C-R1_2-e5_peak_1864
chr11	77726404	77726517	114	77726445	8	9.28712	6.4236	5.78041	C-R1_2-e5_peak_1865
chr11	77766689	77766805	117	77766753	11	9.74884	6.41394	6.2038	C-R1_2-e5_peak_1866
chr11	78032231	78032383	153	78032287	18	15.6937	8.40503	11.7343	C-R1_2-e5_peak_1867
chr11	78094630	78094832	203	78094762	7	6.76089	5.0859	3.60688	C-R1_2-e5_peak_1868
chr11	78178735	78178883	149	78178777	20	15.6493	7.82253	11.6917	C-R1_2-e5_peak_1869
chr11	78384290	78384459	170	78384377	18	17.7034	9.62483	13.6475	C-R1_2-e5_peak_1870
chr11	78490686	78490828	143	78490750	11	8.6227	5.71397	5.20915	C-R1_2-e5_peak_1871
chr11	78512067	78512403	337	78512312	13	12.7723	7.86849	8.98848	C-R1_2-e5_peak_1872
chr11	78797477	78797684	208	78797579	49	58.6861	21.3605	53.4512	C-R1_2-e5_peak_1873
chr11	78839551	78839737	187	78839645	9	8.45731	5.92567	5.0583	C-R1_2-e5_peak_1874
chr11	78858155	78858398	244	78858246	17	19.5377	10.964	15.4031	C-R1_2-e5_peak_1875
chr11	79015921	79016072	152	79016000	22	19.5697	9.54545	15.4343	C-R1_2-e5_peak_1876
chr11	79131720	79131903	184	79131813	20	18.8543	9.73387	14.7461	C-R1_2-e5_peak_1877
chr11	79189565	79189784	220	79189637	10	7.44825	5.15344	4.1513	C-R1_2-e5_peak_1878
chr11	79189870	79190018	149	79189940	14	11.8169	7.06535	8.08807	C-R1_2-e5_peak_1879
chr11	79214042	79214171	130	79214108	11	11.0751	7.20871	7.41186	C-R1_2-e5_peak_1880
chr11	79254558	79254768	211	79254725	14	13.9677	8.37657	10.1054	C-R1_2-e5_peak_1881
chr11	79455661	79455795	135	79455753	12	14.383	8.91399	10.4977	C-R1_2-e5_peak_1882
chr11	79634391	79634507	117	79634443	13	12.364	7.623	8.60567	C-R1_2-e5_peak_1883
chr11	79642965	79643078	114	79642991	10	7.0733	4.91591	3.88035	C-R1_2-e5_peak_1884
chr11	79791331	79791843	513	79791492	91	91.8728	19.7612	85.9881	C-R1_2-e5_peak_1885
chr11	79848760	79848934	175	79848854	13	13.4004	8.23998	9.56402	C-R1_2-e5_peak_1886
chr11	79895276	79895389	114	79895308	9	9.73225	6.64796	6.19198	C-R1_2-e5_peak_1887
chr11	79992517	79992630	114	79992589	8	8.7875	6.17122	5.3382	C-R1_2-e5_peak_1888
chr11	80080831	80080944	114	80080894	7	7.93412	5.70986	4.58874	C-R1_2-e5_peak_1889
chr11	80183890	80184003	114	80183901	8	8.60571	6.07574	5.19305	C-R1_2-e5_peak_1890
chr11	80209118	80209400	283	80209201	9	8.66657	6.0489	5.25088	C-R1_2-e5_peak_1891
chr11	80280069	80280256	188	80280177	22	26.1222	13.4464	21.7373	C-R1_2-e5_peak_1892
chr11	80377850	80378082	233	80378043	9	10.1281	6.85691	6.55479	C-R1_2-e5_peak_1893
chr11	80416607	80416721	115	80416660	9	10.932	7.25602	7.27937	C-R1_2-e5_peak_1894
chr11	80428591	80428776	186	80428669	11	11.7134	7.57367	8.0113	C-R1_2-e5_peak_1895
chr11	80829457	80829575	119	80829535	15	17.6987	10.3222	13.6433	C-R1_2-e5_peak_1896
chr11	80884453	80884572	120	80884507	9	9.37238	6.45137	5.86079	C-R1_2-e5_peak_1897
chr11	81081247	81081468	222	81081313	11	12.0156	7.74164	8.27431	C-R1_2-e5_peak_1898
chr11	81968570	81968683	114	81968634	7	7.93412	5.70986	4.58874	C-R1_2-e5_peak_1899
chr11	82307440	82307564	125	82307498	20	22.051	11.6526	17.8118	C-R1_2-e5_peak_1900
chr11	82322920	82323033	114	82322989	9	10.5677	7.07943	6.94027	C-R1_2-e5_peak_1901
chr11	82373776	82373892	117	82373797	9	8.45731	5.92567	5.0583	C-R1_2-e5_peak_1902
chr11	82764286	82764407	122	82764354	8	8.882	6.2201	5.40818	C-R1_2-e5_peak_1903
chr11	82806017	82806139	123	82806090	8	7.54364	5.48201	4.23689	C-R1_2-e5_peak_1904
chr11	83060167	83060281	115	83060228	10	12.8387	8.18582	9.05074	C-R1_2-e5_peak_1905
chr11	83418774	83418887	114	83418799	8	7.54364	5.48201	4.23689	C-R1_2-e5_peak_1906
chr11	83472976	83473089	114	83473040	9	9.92526	6.75082	6.36775	C-R1_2-e5_peak_1907
chr11	83494981	83495107	127	83495006	13	18.2076	10.6958	14.1243	C-R1_2-e5_peak_1908
chr11	83531299	83531439	141	83531344	19	21.3823	11.5379	17.1722	C-R1_2-e5_peak_1909
chr11	83555429	83555606	178	83555507	7	6.11831	4.70856	3.04665	C-R1_2-e5_peak_1910
chr11	83570762	83570889	128	83570846	15	18.7613	10.8855	14.6561	C-R1_2-e5_peak_1911
chr11	83870074	83870189	116	83870180	14	14.3381	8.59663	10.4563	C-R1_2-e5_peak_1912
chr11	83886123	83886236	114	83886150	8	7.54364	5.48201	4.23689	C-R1_2-e5_peak_1913
chr11	83964262	83964593	332	83964515	10	10.6752	7.09651	7.04015	C-R1_2-e5_peak_1914
chr11	84179271	84179411	141	84179333	8	8.34942	5.93793	4.96061	C-R1_2-e5_peak_1915
chr11	84179792	84179909	118	84179858	12	13.741	8.57701	9.88954	C-R1_2-e5_peak_1916
chr11	84579839	84580005	167	84579911	7	6.76089	5.0859	3.60688	C-R1_2-e5_peak_1917
chr11	84677104	84677217	114	84677163	9	9.28734	6.40403	5.78041	C-R1_2-e5_peak_1918
chr11	84743682	84743842	161	84743738	11	10.15	6.65864	6.57412	C-R1_2-e5_peak_1919
chr11	84769836	84769954	119	84769906	13	13.1224	8.07656	9.31971	C-R1_2-e5_peak_1920
chr11	84819343	84819477	135	84819434	14	12.9037	7.73322	9.11326	C-R1_2-e5_peak_1921
chr11	84828736	84828882	147	84828781	8	7.41538	5.40653	4.11879	C-R1_2-e5_peak_1922
chr11	84869902	84870123	222	84869997	17	19.1439	10.7391	15.0238	C-R1_2-e5_peak_1923
chr11	84879827	84880043	217	84879875	9	9.37238	6.45137	5.86079	C-R1_2-e5_peak_1924
chr11	84953046	84953159	114	84953107	9	9.45931	6.49942	5.93918	C-R1_2-e5_peak_1925
chr11	85140215	85140349	135	85140301	7	6.76089	5.0859	3.60688	C-R1_2-e5_peak_1926
chr11	85234616	85234823	208	85234664	10	9.3736	6.34587	5.86086	C-R1_2-e5_peak_1927
chr11	85296698	85296829	132	85296757	12	14.1167	8.77607	10.245	C-R1_2-e5_peak_1928
chr11	85353130	85353311	182	85353236	14	14.7333	8.82855	10.8298	C-R1_2-e5_peak_1929
chr11	85358496	85358609	114	85358570	11	12.3382	7.91724	8.58059	C-R1_2-e5_peak_1930
chr11	85402510	85402623	114	85402551	8	9.74363	6.64086	6.19933	C-R1_2-e5_peak_1931
chr11	85554929	85555042	114	85554955	9	10.932	7.25602	7.27937	C-R1_2-e5_peak_1932
chr11	85673963	85674497	535	85674094	46	47.9406	16.6545	42.9511	C-R1_2-e5_peak_1933
chr11	86426834	86426972	139	86426888	9	10.8069	7.19619	7.16279	C-R1_2-e5_peak_1934
chr11	86440140	86440253	114	86440202	11	12.0156	7.74164	8.27431	C-R1_2-e5_peak_1935
chr11	86474079	86474437	359	86474388	9	8.73894	6.09112	5.31378	C-R1_2-e5_peak_1936
chr11	86484154	86484270	117	86484228	9	8.3239	5.84627	4.94198	C-R1_2-e5_peak_1937
chr11	86484636	86484803	168	86484705	16	17.481	10.0057	13.4336	C-R1_2-e5_peak_1938
chr11	86544614	86544864	251	86544695	14	16.7823	9.97194	12.7652	C-R1_2-e5_peak_1939
chr11	86757447	86757615	169	86757547	13	14.109	8.6483	10.2387	C-R1_2-e5_peak_1940
chr11	86757871	86758020	150	86757953	11	11.4292	7.41283	7.74466	C-R1_2-e5_peak_1941
chr11	86807722	86807867	146	86807812	8	9.39596	6.47657	5.87966	C-R1_2-e5_peak_1942
chr11	86980671	86980784	114	86980758	8	9.18147	6.37148	5.68397	C-R1_2-e5_peak_1943
chr11	86993627	86993844	218	86993659	7	6.28036	4.8058	3.18927	C-R1_2-e5_peak_1944
chr11	87074013	87074126	114	87074103	8	8.18837	5.84948	4.81843	C-R1_2-e5_peak_1945
chr11	87126833	87126946	114	87126907	9	8.3239	5.84627	4.94198	C-R1_2-e5_peak_1946
chr11	87222819	87222933	115	87222891	10	11.178	7.3689	7.50993	C-R1_2-e5_peak_1947
chr11	87252222	87252335	114	87252269	6	6.24746	4.79984	3.15929	C-R1_2-e5_peak_1948
chr11	87293879	87293992	114	87293936	8	7.23162	5.29713	4.0171	C-R1_2-e5_peak_1949
chr11	87358973	87359086	114	87358999	6	6.71556	5.03733	3.56601	C-R1_2-e5_peak_1950
chr11	87359145	87359303	159	87359229	7	7.93412	5.70986	4.58874	C-R1_2-e5_peak_1951
chr11	87404954	87405067	114	87405004	8	8.11053	5.80623	4.7488	C-R1_2-e5_peak_1952
chr11	87422808	87423109	302	87423030	30	28.317	11.9558	23.8633	C-R1_2-e5_peak_1953
chr11	87426641	87426929	289	87426870	27	24.1645	10.6112	19.8487	C-R1_2-e5_peak_1954
chr11	87443356	87443469	114	87443429	11	11.7134	7.57367	8.0113	C-R1_2-e5_peak_1955
chr11	87443577	87443774	198	87443648	11	11.7134	7.57367	8.0113	C-R1_2-e5_peak_1956
chr11	87448737	87448854	118	87448785	12	14.6633	9.05631	10.765	C-R1_2-e5_peak_1957
chr11	87449006	87449128	123	87449047	9	10.6855	7.13733	7.04828	C-R1_2-e5_peak_1958
chr11	87631401	87631564	164	87631463	16	19.3403	11.049	15.2132	C-R1_2-e5_peak_1959
chr11	87639289	87639402	114	87639367	7	8.67856	6.05663	5.25914	C-R1_2-e5_peak_1960
chr11	87778625	87778765	141	87778723	10	8.27128	5.67103	4.8908	C-R1_2-e5_peak_1961
chr11	87853141	87853291	151	87853233	11	10.0123	6.57503	6.44883	C-R1_2-e5_peak_1962
chr11	87900406	87900774	369	87900483	15	16.2042	9.48107	12.2211	C-R1_2-e5_peak_1963
chr11	87959716	87959929	214	87959825	12	14.8093	9.12919	10.9023	C-R1_2-e5_peak_1964
chr11	88078408	88078552	145	88078479	8	9.99537	6.7551	6.43276	C-R1_2-e5_peak_1965
chr11	88221153	88221407	255	88221244	21	21.4934	11.0166	17.2798	C-R1_2-e5_peak_1966
chr11	88314028	88314198	171	88314113	39	47.625	19.5808	42.6407	C-R1_2-e5_peak_1967
chr11	88640420	88640554	135	88640502	12	13.1692	8.26458	9.36264	C-R1_2-e5_peak_1968
chr11	88706289	88706412	124	88706312	21	24.6114	12.8618	20.2787	C-R1_2-e5_peak_1969
chr11	88718418	88718536	119	88718482	9	8.39002	5.8857	4.99917	C-R1_2-e5_peak_1970
chr11	88781714	88781827	114	88781731	8	8.69544	6.12311	5.27332	C-R1_2-e5_peak_1971
chr11	88864483	88864686	204	88864521	12	10.6538	6.78226	7.0219	C-R1_2-e5_peak_1972
chr11	88910528	88910701	174	88910627	13	16.1714	9.75295	12.1897	C-R1_2-e5_peak_1973
chr11	88920011	88920143	133	88920064	12	14.383	8.91399	10.4977	C-R1_2-e5_peak_1974
chr11	88950930	88951080	151	88951030	8	7.17251	5.26164	3.96665	C-R1_2-e5_peak_1975
chr11	88955327	88955483	157	88955429	8	8.11053	5.80623	4.7488	C-R1_2-e5_peak_1976
chr11	88973940	88974053	114	88973973	8	7.47891	5.44401	4.17924	C-R1_2-e5_peak_1977
chr11	89013630	89013782	153	89013682	11	13.0565	8.29346	9.25654	C-R1_2-e5_peak_1978
chr11	89060099	89060332	234	89060237	13	13.3061	8.18478	9.4928	C-R1_2-e5_peak_1979
chr11	89081753	89082060	308	89081879	33	37.377	16.1017	32.6599	C-R1_2-e5_peak_1980
chr11	89092351	89092465	115	89092401	11	11.7134	7.57367	8.0113	C-R1_2-e5_peak_1981
chr11	89171646	89171766	121	89171706	17	21.7207	12.1515	17.4926	C-R1_2-e5_peak_1982
chr11	89278221	89278334	114	89278272	11	11.5221	7.46568	7.82994	C-R1_2-e5_peak_1983
chr11	89291818	89292004	187	89291902	14	16.2341	9.67706	12.2489	C-R1_2-e5_peak_1984
chr11	89303480	89303593	114	89303491	7	6.17135	4.74054	3.09596	C-R1_2-e5_peak_1985
chr11	89308564	89308679	116	89308582	13	14.7974	9.03192	10.8919	C-R1_2-e5_peak_1986
chr11	89586799	89586912	114	89586828	9	11.3324	7.44166	7.65439	C-R1_2-e5_peak_1987
chr11	89673465	89673578	114	89673510	9	10.3419	6.96639	6.72756	C-R1_2-e5_peak_1988
chr11	90211932	90212045	114	90212002	8	9.62399	6.58518	6.09039	C-R1_2-e5_peak_1989
chr11	91299279	91299392	114	91299363	9	11.783	7.63984	8.05629	C-R1_2-e5_peak_1990
chr11	91577687	91577858	172	91577785	9	11.3324	7.44166	7.65439	C-R1_2-e5_peak_1991
chr11	92134433	92134552	120	92134523	11	14.9258	9.16781	11.0007	C-R1_2-e5_peak_1992
chr11	92222956	92223112	157	92223029	12	16.5506	9.9318	12.5417	C-R1_2-e5_peak_1993
chr11	93396515	93396628	114	93396567	8	9.62399	6.58518	6.09039	C-R1_2-e5_peak_1994
chr11	93547309	93547457	149	93547394	11	13.8996	8.70723	10.0389	C-R1_2-e5_peak_1995
chr11	93581015	93581177	163	93581096	9	10.3419	6.96639	6.72756	C-R1_2-e5_peak_1996
chr11	93885135	93885399	265	93885289	16	16.0212	9.14241	12.046	C-R1_2-e5_peak_1997
chr11	93949330	93949497	168	93949417	9	10.6855	7.13733	7.04828	C-R1_2-e5_peak_1998
chr11	93955883	93955996	114	93955921	9	8.00956	5.65678	4.65906	C-R1_2-e5_peak_1999
[truncated: 9,379 more rows]

## Sheet: Sheet2
chr	start	end	length	abs_summit	pileup	#NAME?	fold_enrichment	#NAME?	name			Total genomic peaks for RXR in ESCs
chr1	3670942	3671100	159	3670982	12	10.0353	6.39997	6.5459	C-RXR_2-e5_peak_1
chr1	3671559	3671711	153	3671679	9	6.77055	4.88431	3.81531	C-RXR_2-e5_peak_2
chr1	4142446	4142606	161	4142512	15	17.4886	10.2072	13.3451	C-RXR_2-e5_peak_3
chr1	4257393	4257493	101	4257444	15	17.3417	10.126	13.2245	C-RXR_2-e5_peak_4
chr1	4480663	4480824	162	4480726	13	14.6144	8.93129	10.6463	C-RXR_2-e5_peak_5
chr1	4491895	4492068	174	4491944	15	12.3698	7.16628	8.59914	C-RXR_2-e5_peak_6
chr1	4492408	4492605	198	4492443	11	7.58795	5.06406	4.50076	C-RXR_2-e5_peak_7
chr1	4571783	4571934	152	4571837	11	11.8597	7.65539	8.12495	C-RXR_2-e5_peak_8
chr1	4572125	4572204	80	4572172	10	10.5328	7.01744	6.9494	C-RXR_2-e5_peak_9
chr1	4591172	4591316	145	4591260	12	13.221	8.29334	9.35925	C-RXR_2-e5_peak_10
chr1	4688429	4688510	82	4688466	11	11.8203	7.63346	8.12495	C-RXR_2-e5_peak_11
chr1	4722648	4722738	91	4722686	11	11.8597	7.65539	8.12495	C-RXR_2-e5_peak_12
chr1	4785489	4785792	304	4785675	13	14.6144	8.93129	10.6463	C-RXR_2-e5_peak_13
chr1	4807546	4807749	204	4807609	17	17.8266	9.96859	13.6694	C-RXR_2-e5_peak_14
chr1	4807897	4808081	185	4807939	10	9.22975	6.25949	5.83559	C-RXR_2-e5_peak_15
chr1	4857715	4857805	91	4857749	10	9.89932	6.6562	6.42381	C-RXR_2-e5_peak_16
chr1	4857978	4858059	82	4858011	10	9.89932	6.6562	6.42381	C-RXR_2-e5_peak_17
chr1	4858272	4858405	134	4858312	12	12.67	7.98318	8.87762	C-RXR_2-e5_peak_18
chr1	4893989	4894092	104	4894041	15	17.4886	10.2072	13.3451	C-RXR_2-e5_peak_19
chr1	4923864	4923943	80	4923893	9	9.2435	6.37949	5.83559	C-RXR_2-e5_peak_20
chr1	5082998	5083238	241	5083057	14	16.0376	9.56924	11.9761	C-RXR_2-e5_peak_21
chr1	5142732	5142829	98	5142787	11	11.8597	7.65539	8.12495	C-RXR_2-e5_peak_22
chr1	5229109	5229200	92	5229165	8	7.99515	5.74154	4.7896	C-RXR_2-e5_peak_23
chr1	5293010	5293095	86	5293051	11	11.8597	7.65539	8.12495	C-RXR_2-e5_peak_24
chr1	5916703	5916880	178	5916817	14	13.4917	8.09056	9.61376	C-RXR_2-e5_peak_25
chr1	5917112	5917191	80	5917124	8	6.61189	4.91846	3.74113	C-RXR_2-e5_peak_26
chr1	6214376	6214603	228	6214426	12	12.6014	7.94388	8.81366	C-RXR_2-e5_peak_27
chr1	6214720	6214814	95	6214781	10	10.0124	6.72174	6.52584	C-RXR_2-e5_peak_28
chr1	6235595	6235761	167	6235671	23	29.9336	15.3108	25.2842	C-RXR_2-e5_peak_29
chr1	7088521	7088715	195	7088583	11	9.8443	6.47245	6.37392	C-RXR_2-e5_peak_30
chr1	7089132	7089212	81	7089182	11	9.75332	6.41668	6.29304	C-RXR_2-e5_peak_31
chr1	7093435	7093515	81	7093465	13	12.2998	7.58415	8.53365	C-RXR_2-e5_peak_32
chr1	7118799	7118982	184	7118887	17	20.1975	11.334	15.9343	C-RXR_2-e5_peak_33
chr1	7308005	7308095	91	7308056	10	10.4332	6.96166	6.90118	C-RXR_2-e5_peak_34
chr1	7397008	7397104	97	7397051	18	19.2798	10.5696	15.0493	C-RXR_2-e5_peak_35
chr1	7398331	7398447	117	7398343	8	6.68229	4.96215	3.79842	C-RXR_2-e5_peak_36
chr1	8468845	8468948	104	8468892	11	11.8597	7.65539	8.12495	C-RXR_2-e5_peak_37
chr1	8925667	8925797	131	8925737	8	7.99515	5.74154	4.7896	C-RXR_2-e5_peak_38
chr1	9545460	9545790	331	9545724	20	16.3699	8.24535	12.2941	C-RXR_2-e5_peak_39
chr1	9545893	9546115	223	9545963	14	9.90254	5.88954	6.42683	C-RXR_2-e5_peak_40
chr1	9613354	9613462	109	9613420	11	10.4844	6.85999	6.94867	C-RXR_2-e5_peak_41
chr1	9635425	9635833	409	9635562	26	27.5069	12.9332	22.9466	C-RXR_2-e5_peak_42
chr1	9649261	9649433	173	9649389	8	7.99515	5.74154	4.7896	C-RXR_2-e5_peak_43
chr1	9699835	9699978	144	9699908	9	8.93122	6.20228	5.61332	C-RXR_2-e5_peak_44
chr1	9700253	9700342	90	9700300	12	12.8102	8.06296	9.00787	C-RXR_2-e5_peak_45
chr1	9747814	9747963	150	9747942	9	7.85576	5.56293	4.73209	C-RXR_2-e5_peak_46
chr1	9748130	9748267	138	9748204	14	13.9767	8.38196	10.0693	C-RXR_2-e5_peak_47
chr1	9748387	9748473	87	9748404	14	13.9767	8.38196	10.0693	C-RXR_2-e5_peak_48
chr1	9797887	9798084	198	9797951	11	11.105	7.22608	7.4716	C-RXR_2-e5_peak_49
chr1	9878510	9878628	119	9878583	11	11.8597	7.65539	8.12495	C-RXR_2-e5_peak_50
chr1	9943938	9944211	274	9944045	12	11.9608	7.57114	8.21971	C-RXR_2-e5_peak_51
chr1	9967194	9967387	194	9967249	13	10.7864	6.65472	7.17961	C-RXR_2-e5_peak_52
chr1	9980298	9980468	171	9980369	11	11.8597	7.65539	8.12495	C-RXR_2-e5_peak_53
chr1	10039831	10039983	153	10039930	11	9.08474	6.0029	5.74887	C-RXR_2-e5_peak_54
chr1	10040043	10040164	122	10040114	15	13.788	8.03626	9.89232	C-RXR_2-e5_peak_55
chr1	10127712	10127791	80	10127722	10	10.0124	6.72174	6.52584	C-RXR_2-e5_peak_56
chr1	10141308	10141387	80	10141334	10	10.5328	7.01744	6.9494	C-RXR_2-e5_peak_57
chr1	10232877	10232956	80	10232922	10	8.7787	5.9851	5.47829	C-RXR_2-e5_peak_58
chr1	10233036	10233227	192	10233088	9	7.65758	5.441	4.56138	C-RXR_2-e5_peak_59
chr1	10948755	10948836	82	10948806	12	13.221	8.29334	9.35925	C-RXR_2-e5_peak_60
chr1	10993658	10993986	329	10993691	12	12.4667	7.86642	8.68813	C-RXR_2-e5_peak_61
chr1	11152949	11153028	80	11152989	10	10.5328	7.01744	6.9494	C-RXR_2-e5_peak_62
chr1	11266066	11266161	96	11266120	11	11.8597	7.65539	8.12495	C-RXR_2-e5_peak_63
chr1	11295399	11295506	108	11295443	7	6.18423	4.74828	3.38167	C-RXR_2-e5_peak_64
chr1	11296094	11296238	145	11296166	8	7.2638	5.31639	4.22157	C-RXR_2-e5_peak_65
chr1	11319086	11319226	141	11319163	38	56.1445	24.88	50.6961	C-RXR_2-e5_peak_66
chr1	11414074	11414328	255	11414252	12	12.0827	7.64286	8.33295	C-RXR_2-e5_peak_67
chr1	11462209	11462296	88	11462235	12	13.221	8.29334	9.35925	C-RXR_2-e5_peak_68
chr1	12170702	12170795	94	12170736	10	10.5328	7.01744	6.9494	C-RXR_2-e5_peak_69
chr1	12472433	12472555	123	12472500	13	14.6144	8.93129	10.6463	C-RXR_2-e5_peak_70
chr1	12644767	12644871	105	12644801	13	14.6144	8.93129	10.6463	C-RXR_2-e5_peak_71
chr1	12700513	12700596	84	12700531	11	11.8203	7.63346	8.12495	C-RXR_2-e5_peak_72
chr1	12707727	12707899	173	12707863	9	8.47365	5.93535	5.21014	C-RXR_2-e5_peak_73
chr1	12718150	12718252	103	12718190	9	8.67033	6.05109	5.38295	C-RXR_2-e5_peak_74
chr1	12730776	12730886	111	12730837	13	14.4864	8.86029	10.5498	C-RXR_2-e5_peak_75
chr1	12796809	12796963	155	12796927	7	6.5453	4.96182	3.68351	C-RXR_2-e5_peak_76
chr1	12817408	12817487	80	12817475	7	6.37943	4.86459	3.54443	C-RXR_2-e5_peak_77
chr1	12826822	12826912	91	12826874	13	14.6144	8.93129	10.6463	C-RXR_2-e5_peak_78
chr1	12836135	12836217	83	12836184	12	10.9792	6.98148	7.3572	C-RXR_2-e5_peak_79
chr1	12858359	12858438	80	12858404	11	11.8597	7.65539	8.12495	C-RXR_2-e5_peak_80
chr1	12967309	12967431	123	12967371	23	28.8965	14.7382	24.2865	C-RXR_2-e5_peak_81
chr1	12992423	12992508	86	12992469	18	13.9268	7.34392	10.0225	C-RXR_2-e5_peak_82
chr1	13062845	13062924	80	13062863	11	9.36509	6.17718	5.94511	C-RXR_2-e5_peak_83
chr1	13104055	13104153	99	13104089	14	13.3765	8.02085	9.50594	C-RXR_2-e5_peak_84
chr1	13221634	13221713	80	13221683	10	10.5328	7.01744	6.9494	C-RXR_2-e5_peak_85
chr1	13242451	13242530	80	13242495	9	8.37897	5.87912	5.126	C-RXR_2-e5_peak_86
chr1	13372397	13372476	80	13372440	12	8.47975	5.43067	5.21563	C-RXR_2-e5_peak_87
chr1	13374494	13374629	136	13374554	17	14.5824	8.0043	10.6397	C-RXR_2-e5_peak_88
chr1	13514155	13514234	80	13514165	7	6.79203	5.1036	3.81531	C-RXR_2-e5_peak_89
chr1	13589343	13589455	113	13589384	10	8.45017	5.78232	5.18974	C-RXR_2-e5_peak_90
chr1	13589620	13589802	183	13589662	10	8.69408	5.93308	5.40379	C-RXR_2-e5_peak_91
chr1	13660154	13660233	80	13660164	9	7.29045	5.2125	4.24607	C-RXR_2-e5_peak_92
chr1	13660296	13660731	436	13660358	16	15.4334	8.78744	11.4241	C-RXR_2-e5_peak_93
chr1	13683271	13683350	80	13683326	8	7.99515	5.74154	4.7896	C-RXR_2-e5_peak_94
chr1	13783325	13783404	80	13783375	10	9.89932	6.6562	6.42381	C-RXR_2-e5_peak_95
chr1	13862367	13862460	94	13862406	13	14.6144	8.93129	10.6463	C-RXR_2-e5_peak_96
chr1	14309863	14310021	159	14309974	10	10.5328	7.01744	6.9494	C-RXR_2-e5_peak_97
chr1	14364407	14364508	102	14364460	10	10.5328	7.01744	6.9494	C-RXR_2-e5_peak_98
chr1	14464903	14464989	87	14464947	10	10.5328	7.01744	6.9494	C-RXR_2-e5_peak_99
chr1	14755253	14755459	207	14755285	10	8.45017	5.78232	5.18974	C-RXR_2-e5_peak_100
chr1	14949769	14949851	83	14949831	12	13.221	8.29334	9.35925	C-RXR_2-e5_peak_101
chr1	15017662	15017786	125	15017712	8	7.99515	5.74154	4.7896	C-RXR_2-e5_peak_102
chr1	15171781	15171860	80	15171825	10	10.5328	7.01744	6.9494	C-RXR_2-e5_peak_103
chr1	15286816	15287018	203	15286977	11	10.4844	6.85999	6.94867	C-RXR_2-e5_peak_104
chr1	15462213	15462306	94	15462242	13	14.6144	8.93129	10.6463	C-RXR_2-e5_peak_105
chr1	15805609	15805694	86	15805649	12	11.7834	7.46604	8.09088	C-RXR_2-e5_peak_106
chr1	15805886	15806078	193	15805984	15	15.7041	9.18897	11.6823	C-RXR_2-e5_peak_107
chr1	15892483	15892615	133	15892547	11	9.98428	6.55794	6.50119	C-RXR_2-e5_peak_108
chr1	16090029	16090183	155	16090122	8	7.71567	5.58205	4.61047	C-RXR_2-e5_peak_109
chr1	16104745	16104832	88	16104801	13	9.95244	6.13761	6.47337	C-RXR_2-e5_peak_110
chr1	16105906	16105985	80	16105972	12	8.75234	5.60031	5.45533	C-RXR_2-e5_peak_111
chr1	16174711	16174795	85	16174731	13	14.0945	8.64002	10.1808	C-RXR_2-e5_peak_112
chr1	16177846	16177925	80	16177921	9	8.57073	5.99266	5.29522	C-RXR_2-e5_peak_113
chr1	16185058	16185137	80	16185118	10	10.5328	7.01744	6.9494	C-RXR_2-e5_peak_114
chr1	16343823	16343913	91	16343867	11	11.8597	7.65539	8.12495	C-RXR_2-e5_peak_115
chr1	16503436	16503692	257	16503508	53	55.8006	17.9153	50.3623	C-RXR_2-e5_peak_116
chr1	16503745	16504056	312	16503922	35	32.0161	12.2379	27.2973	C-RXR_2-e5_peak_117
chr1	16516290	16516701	412	16516355	49	53.7844	18.5742	48.4078	C-RXR_2-e5_peak_118
chr1	16618588	16618964	377	16618662	9	8.98558	6.23343	5.66066	C-RXR_2-e5_peak_119
chr1	16665273	16665457	185	16665413	12	13.221	8.29334	9.35925	C-RXR_2-e5_peak_120
chr1	17091871	17091987	117	17091923	15	17.4886	10.2072	13.3451	C-RXR_2-e5_peak_121
chr1	17097460	17097569	110	17097521	14	13.6092	8.1615	9.72391	C-RXR_2-e5_peak_122
chr1	17098023	17098106	84	17098081	11	9.98428	6.55794	6.50119	C-RXR_2-e5_peak_123
chr1	17145518	17145622	105	17145562	7	6.79203	5.1036	3.81531	C-RXR_2-e5_peak_124
chr1	17253321	17253409	89	17253385	8	7.99515	5.74154	4.7896	C-RXR_2-e5_peak_125
chr1	18058614	18058714	101	18058660	9	8.87761	6.17144	5.56576	C-RXR_2-e5_peak_126
chr1	18114685	18114807	123	18114758	10	10.5328	7.01744	6.9494	C-RXR_2-e5_peak_127
chr1	18573083	18573162	80	18573119	11	11.8597	7.65539	8.12495	C-RXR_2-e5_peak_128
chr1	19095431	19095519	89	19095486	12	13.221	8.29334	9.35925	C-RXR_2-e5_peak_129
chr1	19537421	19537552	132	19537494	29	40.0426	19.1385	35.0761	C-RXR_2-e5_peak_130
chr1	20812580	20812659	80	20812605	8	6.79077	5.02917	3.81531	C-RXR_2-e5_peak_131
chr1	20820108	20820245	138	20820173	10	10.07	6.755	6.57808	C-RXR_2-e5_peak_132
chr1	20890619	20890741	123	20890676	12	11.2332	7.13586	7.58846	C-RXR_2-e5_peak_133
chr1	20935476	20935628	153	20935584	10	8.90896	6.06486	5.59377	C-RXR_2-e5_peak_134
chr1	21025612	21025703	92	21025649	12	12.4667	7.86642	8.68813	C-RXR_2-e5_peak_135
chr1	21079417	21079596	180	21079467	11	8.71264	5.77034	5.42127	C-RXR_2-e5_peak_136
chr1	21230993	21231122	130	21231055	17	20.468	11.4831	16.1792	C-RXR_2-e5_peak_137
chr1	21250120	21250217	98	21250148	22	27.4396	14.1943	22.8816	C-RXR_2-e5_peak_138
chr1	21256531	21256610	80	21256561	9	9.2435	6.37949	5.83559	C-RXR_2-e5_peak_139
chr1	21271581	21271660	80	21271618	9	9.2435	6.37949	5.83559	C-RXR_2-e5_peak_140
chr1	21598302	21598383	82	21598359	9	9.2435	6.37949	5.83559	C-RXR_2-e5_peak_141
chr1	21973833	21973914	82	21973856	10	10.5328	7.01744	6.9494	C-RXR_2-e5_peak_142
chr1	22533177	22533352	176	22533290	14	13.4338	8.05556	9.55936	C-RXR_2-e5_peak_143
chr1	22533834	22533932	99	22533872	13	12.0332	7.42218	8.28657	C-RXR_2-e5_peak_144
chr1	22646278	22646375	98	22646316	13	14.6144	8.93129	10.6463	C-RXR_2-e5_peak_145
chr1	22805663	22805742	80	22805685	10	10.3706	6.92634	6.84616	C-RXR_2-e5_peak_146
chr1	22884585	22884735	151	22884660	11	11.8597	7.65539	8.12495	C-RXR_2-e5_peak_147
chr1	22911532	22911617	86	22911575	17	20.468	11.4831	16.1792	C-RXR_2-e5_peak_148
chr1	23255962	23256078	117	23256033	10	9.62914	6.49781	6.1814	C-RXR_2-e5_peak_149
chr1	23256375	23256657	283	23256453	12	12.2075	7.71595	8.44799	C-RXR_2-e5_peak_150
chr1	23256826	23256918	93	23256877	12	12.2075	7.71595	8.44799	C-RXR_2-e5_peak_151
chr1	23377569	23377651	83	23377616	13	14.3263	8.77085	10.3979	C-RXR_2-e5_peak_152
chr1	23601171	23601275	105	23601215	16	18.9659	10.8451	14.7465	C-RXR_2-e5_peak_153
chr1	23762972	23763097	126	23763020	12	8.50926	5.44901	5.2423	C-RXR_2-e5_peak_154
chr1	23827048	23827127	80	23827073	12	11.6119	7.36382	7.93457	C-RXR_2-e5_peak_155
chr1	23921795	23921919	125	23921862	10	10.0124	6.72174	6.52584	C-RXR_2-e5_peak_156
chr1	23922240	23922325	86	23922252	10	10.1285	6.78859	6.62907	C-RXR_2-e5_peak_157
chr1	23929235	23929332	98	23929268	10	10.5328	7.01744	6.9494	C-RXR_2-e5_peak_158
chr1	23969069	23969204	136	23969142	7	6.33936	4.84087	3.51225	C-RXR_2-e5_peak_159
chr1	24005544	24005633	90	24005577	8	7.86369	5.66701	4.73712	C-RXR_2-e5_peak_160
chr1	24104425	24104575	151	24104452	10	8.33346	5.70977	5.08658	C-RXR_2-e5_peak_161
chr1	24245190	24245295	106	24245251	10	10.5328	7.01744	6.9494	C-RXR_2-e5_peak_162
chr1	24265923	24266004	82	24265996	10	10.5328	7.01744	6.9494	C-RXR_2-e5_peak_163
chr1	24266065	24266156	92	24266111	11	11.8597	7.65539	8.12495	C-RXR_2-e5_peak_164
chr1	24302845	24302924	80	24302875	10	10.5328	7.01744	6.9494	C-RXR_2-e5_peak_165
chr1	24331226	24331422	197	24331269	20	18.5392	9.5435	14.3539	C-RXR_2-e5_peak_166
chr1	24331491	24331780	290	24331561	29	30.6319	13.6837	25.9617	C-RXR_2-e5_peak_167
chr1	24365976	24366081	106	24366039	18	21.9934	12.121	17.6389	C-RXR_2-e5_peak_168
chr1	24406354	24406435	82	24406389	10	10.5328	7.01744	6.9494	C-RXR_2-e5_peak_169
chr1	24453529	24453746	218	24453601	48	67.5169	27.0162	61.7769	C-RXR_2-e5_peak_170
chr1	24586689	24586774	86	24586727	9	8.98558	6.23343	5.66066	C-RXR_2-e5_peak_171
chr1	24625105	24625208	104	24625139	16	18.9659	10.8451	14.7465	C-RXR_2-e5_peak_172
chr1	24678780	24678866	87	24678814	12	11.7256	7.43165	8.03846	C-RXR_2-e5_peak_173
chr1	24684110	24684229	120	24684187	18	21.9934	12.121	17.6389	C-RXR_2-e5_peak_174
chr1	24709687	24709766	80	24709717	9	9.2435	6.37949	5.83559	C-RXR_2-e5_peak_175
chr1	25185576	25185657	82	25185641	9	9.2435	6.37949	5.83559	C-RXR_2-e5_peak_176
chr1	25228729	25228854	126	25228789	11	11.8597	7.65539	8.12495	C-RXR_2-e5_peak_177
chr1	25341097	25341185	89	25341143	14	16.0376	9.56924	11.9761	C-RXR_2-e5_peak_178
chr1	25398632	25398716	85	25398672	12	13.221	8.29334	9.35925	C-RXR_2-e5_peak_179
chr1	25400804	25400887	84	25400825	13	14.6144	8.93129	10.6463	C-RXR_2-e5_peak_180
chr1	25829902	25830038	137	25829923	7	6.46122	4.91273	3.61404	C-RXR_2-e5_peak_181
chr1	26145508	26145588	81	26145555	13	14.6144	8.93129	10.6463	C-RXR_2-e5_peak_182
chr1	26687499	26687606	108	26687568	17	20.468	11.4831	16.1792	C-RXR_2-e5_peak_183
chr1	26758040	26758143	104	26758096	7	6.79203	5.1036	3.81531	C-RXR_2-e5_peak_184
chr1	30059625	30059757	133	30059685	19	23.541	12.759	19.127	C-RXR_2-e5_peak_185
chr1	30534285	30534378	94	30534337	18	21.9934	12.121	17.6389	C-RXR_2-e5_peak_186
chr1	30591789	30591886	98	30591843	14	15.7281	9.39734	11.7047	C-RXR_2-e5_peak_187
chr1	30873501	30873588	88	30873520	9	7.81527	5.53811	4.69549	C-RXR_2-e5_peak_188
chr1	30873682	30873808	127	30873742	11	10.1778	6.67551	6.67411	C-RXR_2-e5_peak_189
chr1	30949792	30949956	165	30949866	13	12.5802	7.75335	8.7943	C-RXR_2-e5_peak_190
chr1	30950042	30950184	143	30950110	8	6.6469	4.94021	3.76994	C-RXR_2-e5_peak_191
chr1	31203524	31203607	84	31203567	11	11.8597	7.65539	8.12495	C-RXR_2-e5_peak_192
chr1	31204036	31204115	80	31204051	9	9.2435	6.37949	5.83559	C-RXR_2-e5_peak_193
chr1	32086811	32086895	85	32086832	12	13.221	8.29334	9.35925	C-RXR_2-e5_peak_194
chr1	32172509	32172613	105	32172554	11	11.8597	7.65539	8.12495	C-RXR_2-e5_peak_195
chr1	32569087	32569171	85	32569106	13	14.6144	8.93129	10.6463	C-RXR_2-e5_peak_196
chr1	32872848	32872947	100	32872889	18	21.9934	12.121	17.6389	C-RXR_2-e5_peak_197
chr1	33039390	33039475	86	33039423	16	18.9659	10.8451	14.7465	C-RXR_2-e5_peak_198
chr1	33512071	33512167	97	33512123	11	11.8597	7.65539	8.12495	C-RXR_2-e5_peak_199
chr1	33663732	33663828	97	33663768	6	5.42529	4.3416	2.8373	C-RXR_2-e5_peak_200
chr1	33719731	33719894	164	33719777	9	6.48023	4.69938	3.62996	C-RXR_2-e5_peak_201
chr1	33720057	33720241	185	33720091	19	17.8653	9.43448	13.7068	C-RXR_2-e5_peak_202
chr1	33720339	33720418	80	33720385	12	9.35062	5.9735	5.93232	C-RXR_2-e5_peak_203
chr1	33757554	33757912	359	33757719	13	11.0392	6.81123	7.41175	C-RXR_2-e5_peak_204
chr1	33784697	33784782	86	33784750	9	9.2435	6.37949	5.83559	C-RXR_2-e5_peak_205
chr1	33810377	33810456	80	33810445	10	8.00217	5.50266	4.79521	C-RXR_2-e5_peak_206
chr1	33814360	33814620	261	33814521	15	13.8414	8.06891	9.94169	C-RXR_2-e5_peak_207
chr1	33920737	33920816	80	33920771	10	10.5328	7.01744	6.9494	C-RXR_2-e5_peak_208
chr1	33930558	33930677	120	33930656	8	7.71567	5.58205	4.61047	C-RXR_2-e5_peak_209
chr1	33962222	33962313	92	33962275	12	11.0289	7.01182	7.40219	C-RXR_2-e5_peak_210
chr1	34011162	34011256	95	34011213	8	5.65426	4.31105	2.9324	C-RXR_2-e5_peak_211
chr1	34086572	34086654	83	34086578	11	11.8597	7.65539	8.12495	C-RXR_2-e5_peak_212
chr1	34094465	34094558	94	34094499	9	8.82474	6.14091	5.51827	C-RXR_2-e5_peak_213
chr1	34105035	34105130	96	34105082	12	12.2075	7.71595	8.44799	C-RXR_2-e5_peak_214
chr1	34121841	34121920	80	34121861	11	10.1778	6.67551	6.67411	C-RXR_2-e5_peak_215
chr1	34144464	34144543	80	34144492	13	10.1305	6.24795	6.63016	C-RXR_2-e5_peak_216
chr1	34148225	34148304	80	34148268	10	7.14701	4.96264	4.12151	C-RXR_2-e5_peak_217
chr1	34178020	34178099	80	34178058	11	9.62017	6.33481	6.1739	C-RXR_2-e5_peak_218
chr1	34252974	34253053	80	34253021	9	7.39679	5.27901	4.33638	C-RXR_2-e5_peak_219
chr1	34274773	34274855	83	34274803	13	12.4663	7.68477	8.68813	C-RXR_2-e5_peak_220
chr1	34432971	34433078	108	34433025	10	10.0124	6.72174	6.52584	C-RXR_2-e5_peak_221
chr1	34472828	34472964	137	34472906	11	8.71264	5.77034	5.42127	C-RXR_2-e5_peak_222
chr1	34537222	34537398	177	34537363	10	8.14607	5.59282	4.92199	C-RXR_2-e5_peak_223
chr1	34560818	34560908	91	34560860	10	8.29528	5.68599	5.05302	C-RXR_2-e5_peak_224
chr1	34579593	34579806	214	34579698	12	10.7375	6.83365	7.13519	C-RXR_2-e5_peak_225
chr1	34678046	34678215	170	34678117	12	9.24547	5.90788	5.83686	C-RXR_2-e5_peak_226
chr1	34688003	34688082	80	34688011	8	7.2638	5.31639	4.22157	C-RXR_2-e5_peak_227
chr1	34733903	34734094	192	34733963	23	29.9336	15.3108	25.2842	C-RXR_2-e5_peak_228
chr1	34801814	34801961	148	34801911	12	7.82367	5.02479	4.70349	C-RXR_2-e5_peak_229
chr1	34842896	34843126	231	34842951	15	15.7767	9.23169	11.7509	C-RXR_2-e5_peak_230
chr1	34930030	34930329	300	34930108	12	11.2856	7.16756	7.63719	C-RXR_2-e5_peak_231
chr1	35220951	35221102	152	35221029	15	17.4886	10.2072	13.3451	C-RXR_2-e5_peak_232
chr1	35353071	35353176	106	35353129	7	6.46122	4.91273	3.61404	C-RXR_2-e5_peak_233
chr1	35811963	35812042	80	35812001	13	11.5844	7.14742	7.90853	C-RXR_2-e5_peak_234
chr1	35943962	35944057	96	35944013	12	9.99461	6.37469	6.51012	C-RXR_2-e5_peak_235
chr1	35981480	35981572	93	35981526	13	11.9815	7.39061	8.23828	C-RXR_2-e5_peak_236
chr1	35986384	35986463	80	35986417	8	6.47547	4.83333	3.62621	C-RXR_2-e5_peak_237
chr1	36030554	36030683	130	36030630	10	10.4332	6.96166	6.90118	C-RXR_2-e5_peak_238
chr1	36068287	36068429	143	36068357	16	9.70241	5.3538	6.24831	C-RXR_2-e5_peak_239
chr1	36068984	36069063	80	36069016	12	6.07183	3.97311	3.28639	C-RXR_2-e5_peak_240
chr1	36103620	36103718	99	36103656	13	9.54901	5.88805	6.10969	C-RXR_2-e5_peak_241
chr1	36113624	36113703	80	36113649	14	12.1939	7.29774	8.43612	C-RXR_2-e5_peak_242
chr1	36122882	36122964	83	36122898	15	11.2938	6.50865	7.64364	C-RXR_2-e5_peak_243
chr1	36124446	36124581	136	36124509	20	18.4815	9.50869	14.2988	C-RXR_2-e5_peak_244
chr1	36182973	36183064	92	36183010	11	11.0451	7.1912	7.41643	C-RXR_2-e5_peak_245
chr1	36222923	36223086	164	36223016	28	32.5107	15.18	27.7786	C-RXR_2-e5_peak_246
chr1	36269556	36269669	114	36269599	13	9.39	5.78995	5.96689	C-RXR_2-e5_peak_247
chr1	36307724	36307841	118	36307785	17	13.5768	7.39495	9.69428	C-RXR_2-e5_peak_248
chr1	36358024	36358117	94	36358094	6	5.63934	4.46565	2.91955	C-RXR_2-e5_peak_249
chr1	36369075	36369171	97	36369123	8	6.0095	4.53876	3.23332	C-RXR_2-e5_peak_250
chr1	36472312	36472441	130	36472316	10	6.12967	4.31899	3.33526	C-RXR_2-e5_peak_251
chr1	36512519	36512627	109	36512564	14	8.10547	4.82182	4.88809	C-RXR_2-e5_peak_252
chr1	36512738	36512950	213	36512798	14	8.30391	4.93689	5.0609	C-RXR_2-e5_peak_253
chr1	36612407	36612537	131	36612435	11	7.931	5.27946	4.7896	C-RXR_2-e5_peak_254
chr1	36650454	36650533	80	36650493	10	9.78919	6.59193	6.3257	C-RXR_2-e5_peak_255
chr1	36691337	36691471	135	36691400	16	13.6019	7.66953	9.71733	C-RXR_2-e5_peak_256
chr1	36709870	36709971	102	36709904	18	14.875	7.91051	10.893	C-RXR_2-e5_peak_257
chr1	36721956	36722116	161	36722023	19	20.4306	10.9782	16.1586	C-RXR_2-e5_peak_258
chr1	36747002	36747081	80	36747019	10	7.29197	5.0545	4.24673	C-RXR_2-e5_peak_259
chr1	36770904	36771066	163	36770933	12	7.69827	4.94775	4.59572	C-RXR_2-e5_peak_260
chr1	36771173	36771254	82	36771226	13	8.80047	5.42822	5.49821	C-RXR_2-e5_peak_261
chr1	36771829	36771949	121	36771897	15	11.2938	6.50865	7.64364	C-RXR_2-e5_peak_262
chr1	36783789	36783879	91	36783842	22	17.1017	8.10735	12.995	C-RXR_2-e5_peak_263
chr1	36828682	36828772	91	36828717	9	7.46944	5.3243	4.39997	C-RXR_2-e5_peak_264
chr1	36895618	36895697	80	36895663	9	9.15337	6.32878	5.80748	C-RXR_2-e5_peak_265
chr1	36939073	36939328	256	36939121	11	7.99097	5.31715	4.7896	C-RXR_2-e5_peak_266
chr1	36939901	36940021	121	36939946	15	12.3698	7.16628	8.59914	C-RXR_2-e5_peak_267
chr1	36946852	36946931	80	36946889	9	8.47365	5.93535	5.21014	C-RXR_2-e5_peak_268
chr1	37017996	37018075	80	37018050	9	8.93122	6.20228	5.61332	C-RXR_2-e5_peak_269
chr1	37036040	37036141	102	37036110	12	13.221	8.29334	9.35925	C-RXR_2-e5_peak_270
chr1	37042389	37042468	80	37042400	7	6.22227	4.77109	3.41217	C-RXR_2-e5_peak_271
chr1	37044148	37044254	107	37044201	13	13.4517	8.26994	9.57588	C-RXR_2-e5_peak_272
chr1	37061441	37061520	80	37061472	10	7.03482	4.89152	4.02468	C-RXR_2-e5_peak_273
chr1	37112757	37112862	106	37112826	9	8.42602	5.9071	5.16803	C-RXR_2-e5_peak_274
chr1	37135563	37135650	88	37135602	13	12.6381	7.7881	8.84732	C-RXR_2-e5_peak_275
chr1	37144887	37144986	100	37144944	10	9.5257	6.43655	6.08931	C-RXR_2-e5_peak_276
chr1	37155346	37155427	82	37155365	13	12.5802	7.75335	8.7943	C-RXR_2-e5_peak_277
chr1	37178452	37178541	90	37178470	13	12.1383	7.48613	8.38523	C-RXR_2-e5_peak_278
chr1	37232736	37233087	352	37232948	19	17.0783	8.95786	12.9718	C-RXR_2-e5_peak_279
chr1	37284811	37284979	169	37284917	10	10.5328	7.01744	6.9494	C-RXR_2-e5_peak_280
chr1	37299892	37299971	80	37299958	10	9.27766	6.28832	5.86658	C-RXR_2-e5_peak_281
chr1	37300026	37300129	104	37300073	9	8.1521	5.74311	4.92607	C-RXR_2-e5_peak_282
chr1	37319307	37319475	169	37319386	34	35.3041	14.4749	30.48	C-RXR_2-e5_peak_283
chr1	37429818	37429929	112	37429875	16	13.5564	7.64175	9.67431	C-RXR_2-e5_peak_284
chr1	37430167	37430401	235	37430329	16	13.5564	7.64175	9.67431	C-RXR_2-e5_peak_285
chr1	37451444	37451523	80	37451478	11	11.6143	7.51787	7.93574	C-RXR_2-e5_peak_286
chr1	37461486	37461565	80	37461501	13	13.1243	8.07773	9.29958	C-RXR_2-e5_peak_287
chr1	37541046	37541182	137	37541117	13	12.1916	7.51852	8.43442	C-RXR_2-e5_peak_288
chr1	37569324	37569403	80	37569354	10	10.0124	6.72174	6.52584	C-RXR_2-e5_peak_289
chr1	37614294	37614422	129	37614367	12	9.6054	6.13241	6.16072	C-RXR_2-e5_peak_290
chr1	37644655	37644734	80	37644704	11	10.9859	7.15664	7.36226	C-RXR_2-e5_peak_291
chr1	37658272	37658351	80	37658301	10	10.3087	6.89138	6.79068	C-RXR_2-e5_peak_292
chr1	37719535	37719691	157	37719659	12	7.77308	4.99369	4.66066	C-RXR_2-e5_peak_293
chr1	37719947	37720051	105	37719987	11	6.97655	4.68201	3.97625	C-RXR_2-e5_peak_294
chr1	37734457	37734562	106	37734507	10	10.5328	7.01744	6.9494	C-RXR_2-e5_peak_295
chr1	37835697	37835776	80	37835754	11	11.8597	7.65539	8.12495	C-RXR_2-e5_peak_296
chr1	37864593	37864688	96	37864657	15	13.4767	7.84577	9.59965	C-RXR_2-e5_peak_297
chr1	37865231	37865355	125	37865281	12	9.71889	6.20314	6.26233	C-RXR_2-e5_peak_298
chr1	37865416	37865515	100	37865475	8	5.62853	4.29448	2.91955	C-RXR_2-e5_peak_299
chr1	37890188	37890267	80	37890251	8	7.43744	5.41956	4.37106	C-RXR_2-e5_peak_300
chr1	37890488	37890569	82	37890520	10	9.8439	6.62391	6.37392	C-RXR_2-e5_peak_301
chr1	37966314	37966415	102	37966373	13	14.4058	8.81534	10.4735	C-RXR_2-e5_peak_302
chr1	37996974	37997083	110	37997031	14	11.4546	6.84184	7.78983	C-RXR_2-e5_peak_303
chr1	37997987	37998181	195	37998095	17	14.9206	8.2102	10.9364	C-RXR_2-e5_peak_304
chr1	38035718	38035797	80	38035751	11	11.2273	7.29689	7.58367	C-RXR_2-e5_peak_305
chr1	38066513	38066592	80	38066568	10	10.5328	7.01744	6.9494	C-RXR_2-e5_peak_306
chr1	38129575	38129957	383	38129904	18	14.7007	7.80578	10.7283	C-RXR_2-e5_peak_307
chr1	38130057	38130223	167	38130147	18	14.6152	7.75444	10.6469	C-RXR_2-e5_peak_308
chr1	38218245	38218474	230	38218411	14	12.9902	7.78605	9.17571	C-RXR_2-e5_peak_309
chr1	38344328	38344407	80	38344374	9	9.21094	6.36122	5.83559	C-RXR_2-e5_peak_310
chr1	38586587	38586682	96	38586650	11	10.6456	6.9561	7.05063	C-RXR_2-e5_peak_311
chr1	38597887	38597974	88	38597938	12	13.0279	8.18568	9.21021	C-RXR_2-e5_peak_312
chr1	38627165	38627317	153	38627273	13	11.0392	6.81123	7.41175	C-RXR_2-e5_peak_313
chr1	38664644	38664723	80	38664713	11	10.9859	7.15664	7.36226	C-RXR_2-e5_peak_314
chr1	38679654	38679733	80	38679695	10	10.5328	7.01744	6.9494	C-RXR_2-e5_peak_315
chr1	38812401	38812481	81	38812458	13	14.6144	8.93129	10.6463	C-RXR_2-e5_peak_316
chr1	38835814	38835949	136	38835847	16	13.1613	7.40054	9.33471	C-RXR_2-e5_peak_317
chr1	38836170	38836249	80	38836191	10	6.84606	4.77185	3.86245	C-RXR_2-e5_peak_318
chr1	38836498	38836605	108	38836529	12	8.81516	5.63945	5.5123	C-RXR_2-e5_peak_319
chr1	38898045	38898199	155	38898147	14	11.3337	6.76723	7.68113	C-RXR_2-e5_peak_320
chr1	39013825	39013926	102	39013869	29	31.9735	14.482	27.2561	C-RXR_2-e5_peak_321
chr1	39023978	39024057	80	39023994	11	10.08	6.61621	6.58581	C-RXR_2-e5_peak_322
chr1	39029387	39029473	87	39029432	11	10.6456	6.9561	7.05063	C-RXR_2-e5_peak_323
chr1	39046273	39046387	115	39046304	11	11.2896	7.33281	7.64018	C-RXR_2-e5_peak_324
chr1	39092966	39093097	132	39093035	12	10.4622	6.6643	6.9287	C-RXR_2-e5_peak_325
chr1	39109742	39109837	96	39109786	20	24.4356	13.0248	19.9933	C-RXR_2-e5_peak_326
chr1	39135417	39135539	123	39135489	7	6.14668	4.72568	3.34931	C-RXR_2-e5_peak_327
chr1	39194090	39194182	93	39194144	13	10.1305	6.24795	6.63016	C-RXR_2-e5_peak_328
chr1	39345334	39345447	114	39345382	14	12.6785	7.59547	8.88485	C-RXR_2-e5_peak_329
chr1	39361917	39361996	80	39361934	9	7.29045	5.2125	4.24607	C-RXR_2-e5_peak_330
chr1	39368246	39368340	95	39368295	14	12.6282	7.5646	8.83893	C-RXR_2-e5_peak_331
chr1	39371202	39371290	89	39371247	15	14.4619	8.44641	10.5268	C-RXR_2-e5_peak_332
chr1	39478108	39478267	160	39478226	15	12.4976	7.24471	8.71737	C-RXR_2-e5_peak_333
chr1	39478656	39478788	133	39478732	11	8.02128	5.3362	4.81226	C-RXR_2-e5_peak_334
chr1	39535656	39535852	197	39535697	13	9.58142	5.90807	6.13786	C-RXR_2-e5_peak_335
chr1	39536036	39536186	151	39536115	12	8.25033	5.28828	5.0136	C-RXR_2-e5_peak_336
chr1	39576876	39577004	129	39576932	12	10.287	6.55599	6.77057	C-RXR_2-e5_peak_337
chr1	39577145	39577233	89	39577185	13	11.2596	6.94739	7.61263	C-RXR_2-e5_peak_338
chr1	39577552	39577648	97	39577612	11	9.16306	6.05168	5.81592	C-RXR_2-e5_peak_339
chr1	39633337	39633436	100	39633384	16	17.1431	9.80867	13.0339	C-RXR_2-e5_peak_340
chr1	39650507	39650586	80	39650515	10	7.41195	5.13047	4.35	C-RXR_2-e5_peak_341
chr1	39650797	39651161	365	39650825	10	7.47335	5.16932	4.40292	C-RXR_2-e5_peak_342
chr1	39694864	39694943	80	39694907	11	9.53353	6.28138	6.09504	C-RXR_2-e5_peak_343
chr1	39720804	39721135	332	39720930	10	9.5257	6.43655	6.08931	C-RXR_2-e5_peak_344
chr1	39755923	39756085	163	39755995	35	32.3899	12.4424	27.6609	C-RXR_2-e5_peak_345
chr1	39756227	39756499	273	39756478	15	9.39949	5.38015	5.97619	C-RXR_2-e5_peak_346
chr1	39871627	39871795	169	39871719	33	38.2284	16.6066	33.3195	C-RXR_2-e5_peak_347
chr1	39885471	39885570	100	39885525	17	16.7193	9.30435	12.6291	C-RXR_2-e5_peak_348
chr1	39957686	39957774	89	39957724	16	14.9674	8.50411	10.9808	C-RXR_2-e5_peak_349
chr1	39982585	39982667	83	39982629	12	10.3302	6.58274	6.80867	C-RXR_2-e5_peak_350
chr1	39999251	39999330	80	39999269	9	6.39761	4.6466	3.56154	C-RXR_2-e5_peak_351
chr1	40272698	40272794	97	40272729	14	14.9351	8.9458	10.9504	C-RXR_2-e5_peak_352
chr1	40374111	40374210	100	40374156	12	13.221	8.29334	9.35925	C-RXR_2-e5_peak_353
chr1	40523033	40523112	80	40523068	8	7.99515	5.74154	4.7896	C-RXR_2-e5_peak_354
chr1	40541223	40541306	84	40541280	13	14.6144	8.93129	10.6463	C-RXR_2-e5_peak_355
chr1	40681670	40681805	136	40681759	10	8.37199	5.73375	5.12099	C-RXR_2-e5_peak_356
chr1	40724778	40724924	147	40724825	17	20.468	11.4831	16.1792	C-RXR_2-e5_peak_357
chr1	40879858	40879953	96	40879899	11	11.0451	7.1912	7.41643	C-RXR_2-e5_peak_358
chr1	40880058	40880138	81	40880097	8	7.6204	5.52682	4.52784	C-RXR_2-e5_peak_359
chr1	41098833	41098935	103	41098880	12	13.221	8.29334	9.35925	C-RXR_2-e5_peak_360
chr1	41157800	41157911	112	41157867	7	6.79203	5.1036	3.81531	C-RXR_2-e5_peak_361
chr1	41257490	41257573	84	41257521	13	14.6144	8.93129	10.6463	C-RXR_2-e5_peak_362
chr1	41264000	41264120	121	41264070	27	36.3496	17.7206	31.4974	C-RXR_2-e5_peak_363
chr1	41477842	41477928	87	41477875	12	13.221	8.29334	9.35925	C-RXR_2-e5_peak_364
chr1	41577431	41577567	137	41577553	9	9.2435	6.37949	5.83559	C-RXR_2-e5_peak_365
chr1	42322422	42322504	83	42322458	14	16.0376	9.56924	11.9761	C-RXR_2-e5_peak_366
chr1	42698751	42698838	88	42698789	14	9.26755	5.50633	5.85821	C-RXR_2-e5_peak_367
chr1	42781652	42781755	104	42781654	7	6.79203	5.1036	3.81531	C-RXR_2-e5_peak_368
chr1	42811009	42811096	88	42811042	15	17.4886	10.2072	13.3451	C-RXR_2-e5_peak_369
chr1	42851101	42851180	80	42851125	9	9.2435	6.37949	5.83559	C-RXR_2-e5_peak_370
chr1	42873943	42874024	82	42873999	13	13.9451	8.55494	10.0396	C-RXR_2-e5_peak_371
chr1	42903423	42903509	87	42903470	14	11.9662	7.15747	8.22391	C-RXR_2-e5_peak_372
chr1	42947408	42947530	123	42947480	15	17.2491	10.0747	13.1356	C-RXR_2-e5_peak_373
chr1	42953186	42953300	115	42953230	9	7.11981	5.1053	4.098	C-RXR_2-e5_peak_374
chr1	42953365	42953444	80	42953396	10	8.29528	5.68599	5.05302	C-RXR_2-e5_peak_375
chr1	43092581	43092711	131	43092618	10	10.1285	6.78859	6.62907	C-RXR_2-e5_peak_376
chr1	43098462	43098559	98	43098492	8	7.57373	5.49961	4.48866	C-RXR_2-e5_peak_377
chr1	43098727	43098964	238	43098801	16	18.1475	10.3881	13.9776	C-RXR_2-e5_peak_378
chr1	43122712	43122812	101	43122766	10	10.5328	7.01744	6.9494	C-RXR_2-e5_peak_379
chr1	43136786	43136869	84	43136824	12	11.3385	7.19954	7.6848	C-RXR_2-e5_peak_380
chr1	43163747	43163870	124	43163804	10	9.32611	6.31742	5.90919	C-RXR_2-e5_peak_381
chr1	43168476	43168555	80	43168542	10	9.04344	6.14677	5.71104	C-RXR_2-e5_peak_382
chr1	43533808	43533887	80	43533877	8	7.99515	5.74154	4.7896	C-RXR_2-e5_peak_383
chr1	43822416	43822504	89	43822470	21	23.2672	12.0761	18.8736	C-RXR_2-e5_peak_384
chr1	43827528	43827643	116	43827596	9	7.11981	5.1053	4.098	C-RXR_2-e5_peak_385
chr1	43933841	43934165	325	43933977	10	9.8439	6.62391	6.37392	C-RXR_2-e5_peak_386
chr1	43934359	43934460	102	43934402	12	12.3354	7.79046	8.56665	C-RXR_2-e5_peak_387
chr1	44102247	44102468	222	44102303	12	13.221	8.29334	9.35925	C-RXR_2-e5_peak_388
chr1	44119906	44120159	254	44120103	12	11.8418	7.50075	8.12495	C-RXR_2-e5_peak_389
chr1	44147619	44147768	150	44147692	10	10.5328	7.01744	6.9494	C-RXR_2-e5_peak_390
chr1	44147870	44147987	118	44147932	10	10.5328	7.01744	6.9494	C-RXR_2-e5_peak_391
chr1	44552123	44552221	99	44552188	9	8.42602	5.9071	5.16803	C-RXR_2-e5_peak_392
chr1	44552341	44552525	185	44552455	9	8.52188	5.96387	5.25305	C-RXR_2-e5_peak_393
chr1	45795420	45795508	89	45795459	10	10.5328	7.01744	6.9494	C-RXR_2-e5_peak_394
chr1	45795612	45795837	226	45795700	10	10.5328	7.01744	6.9494	C-RXR_2-e5_peak_395
chr1	45830940	45831033	94	45830980	9	9.2435	6.37949	5.83559	C-RXR_2-e5_peak_396
chr1	45836904	45837074	171	45836947	15	17.4886	10.2072	13.3451	C-RXR_2-e5_peak_397
chr1	46066923	46067028	106	46066970	11	11.8597	7.65539	8.12495	C-RXR_2-e5_peak_398
chr1	46852867	46852949	83	46852910	12	12.2075	7.71595	8.44799	C-RXR_2-e5_peak_399
chr1	46853232	46853354	123	46853282	10	9.47491	6.40635	6.04354	C-RXR_2-e5_peak_400
chr1	47042381	47042544	164	47042404	12	13.221	8.29334	9.35925	C-RXR_2-e5_peak_401
chr1	47120087	47120239	153	47120164	26	34.917	17.2246	30.1027	C-RXR_2-e5_peak_402
chr1	47507476	47507557	82	47507506	13	14.6144	8.93129	10.6463	C-RXR_2-e5_peak_403
chr1	49813882	49813978	97	49813927	12	13.221	8.29334	9.35925	C-RXR_2-e5_peak_404
chr1	50145652	50145760	109	50145724	12	13.221	8.29334	9.35925	C-RXR_2-e5_peak_405
chr1	50796280	50796371	92	50796332	13	14.6144	8.93129	10.6463	C-RXR_2-e5_peak_406
chr1	50927374	50927598	225	50927432	11	9.66412	6.36187	6.21329	C-RXR_2-e5_peak_407
chr1	51370662	51370755	94	51370727	12	13.221	8.29334	9.35925	C-RXR_2-e5_peak_408
chr1	51478212	51478447	236	51478316	14	14.6452	8.77711	10.6744	C-RXR_2-e5_peak_409
chr1	51478534	51478624	91	51478588	10	9.47491	6.40635	6.04354	C-RXR_2-e5_peak_410
chr1	51747031	51747140	110	51747082	14	16.0376	9.56924	11.9761	C-RXR_2-e5_peak_411
chr1	51896154	51896264	111	51896196	12	12.4667	7.86642	8.68813	C-RXR_2-e5_peak_412
chr1	51915692	51915976	285	51915751	13	11.4895	7.0891	7.82204	C-RXR_2-e5_peak_413
chr1	51929490	51929572	83	51929540	12	13.221	8.29334	9.35925	C-RXR_2-e5_peak_414
chr1	51982923	51983002	80	51982959	11	11.8597	7.65539	8.12495	C-RXR_2-e5_peak_415
chr1	52040209	52040295	87	52040270	9	9.2435	6.37949	5.83559	C-RXR_2-e5_peak_416
chr1	52113909	52113992	84	52113936	13	13.7282	8.43043	9.83627	C-RXR_2-e5_peak_417
chr1	52119290	52119432	143	52119403	11	9.49082	6.255	6.05736	C-RXR_2-e5_peak_418
chr1	52232639	52232718	80	52232674	11	9.66412	6.36187	6.21329	C-RXR_2-e5_peak_419
chr1	52233120	52233283	164	52233176	16	15.8699	9.05131	11.8396	C-RXR_2-e5_peak_420
chr1	52361909	52362000	92	52361973	9	9.2435	6.37949	5.83559	C-RXR_2-e5_peak_421
chr1	52500129	52500329	201	52500276	9	9.21094	6.36122	5.83559	C-RXR_2-e5_peak_422
chr1	52630698	52630884	187	52630766	14	16.0376	9.56924	11.9761	C-RXR_2-e5_peak_423
chr1	52727070	52727161	92	52727119	11	11.6143	7.51787	7.93574	C-RXR_2-e5_peak_424
chr1	52817365	52817462	98	52817385	9	8.28659	5.82395	5.04555	C-RXR_2-e5_peak_425
chr1	52817628	52817753	126	52817689	9	8.3325	5.85141	5.08658	C-RXR_2-e5_peak_426
chr1	52953183	52953352	170	52953259	16	15.7422	8.97431	11.7181	C-RXR_2-e5_peak_427
chr1	52963939	52964018	80	52963969	9	9.2435	6.37949	5.83559	C-RXR_2-e5_peak_428
chr1	52964690	52964776	87	52964740	11	11.8597	7.65539	8.12495	C-RXR_2-e5_peak_429
chr1	53004815	53004898	84	53004841	14	16.0376	9.56924	11.9761	C-RXR_2-e5_peak_430
chr1	53217277	53217387	111	53217340	14	16.0376	9.56924	11.9761	C-RXR_2-e5_peak_431
chr1	53296874	53297059	186	53296974	12	12.67	7.98318	8.87762	C-RXR_2-e5_peak_432
chr1	53297252	53297353	102	53297299	12	12.8102	8.06296	9.00787	C-RXR_2-e5_peak_433
chr1	53352459	53352700	242	53352566	16	18.9659	10.8451	14.7465	C-RXR_2-e5_peak_434
chr1	53418584	53418692	109	53418620	12	13.221	8.29334	9.35925	C-RXR_2-e5_peak_435
chr1	53480952	53481031	80	53480971	10	10.5328	7.01744	6.9494	C-RXR_2-e5_peak_436
chr1	53560836	53560919	84	53560852	15	17.4886	10.2072	13.3451	C-RXR_2-e5_peak_437
chr1	53613475	53613631	157	53613498	8	7.99515	5.74154	4.7896	C-RXR_2-e5_peak_438
chr1	53617492	53617577	86	53617539	11	11.8597	7.65539	8.12495	C-RXR_2-e5_peak_439
chr1	53706626	53706798	173	53706681	9	8.87761	6.17144	5.56576	C-RXR_2-e5_peak_440
chr1	53784779	53785199	421	53784969	11	11.4168	7.40573	7.75519	C-RXR_2-e5_peak_441
chr1	53891101	53891214	114	53891152	9	9.2435	6.37949	5.83559	C-RXR_2-e5_peak_442
chr1	54067060	54067139	80	54067070	7	6.79203	5.1036	3.81531	C-RXR_2-e5_peak_443
chr1	54115773	54115860	88	54115843	16	18.9659	10.8451	14.7465	C-RXR_2-e5_peak_444
chr1	54194670	54194769	100	54194736	11	10.9274	7.12242	7.30939	C-RXR_2-e5_peak_445
chr1	54194873	54195099	227	54195044	12	12.0827	7.64286	8.33295	C-RXR_2-e5_peak_446
chr1	54438969	54439075	107	54439046	9	9.2435	6.37949	5.83559	C-RXR_2-e5_peak_447
chr1	54557612	54557796	185	54557720	9	8.52188	5.96387	5.25305	C-RXR_2-e5_peak_448
chr1	54841803	54841882	80	54841821	10	10.5328	7.01744	6.9494	C-RXR_2-e5_peak_449
chr1	54862859	54862956	98	54862890	20	21.1768	11.1333	16.8645	C-RXR_2-e5_peak_450
chr1	54925866	54926067	202	54926025	16	12.3253	6.89286	8.55859	C-RXR_2-e5_peak_451
chr1	54926396	54926489	94	54926443	14	10.2838	6.12193	6.76843	C-RXR_2-e5_peak_452
chr1	54956077	54956156	80	54956088	7	6.18423	4.74828	3.38167	C-RXR_2-e5_peak_453
chr1	55027414	55027526	113	55027484	13	13.7996	8.47153	9.90187	C-RXR_2-e5_peak_454
chr1	55027582	55027661	80	55027615	11	11.105	7.22608	7.4716	C-RXR_2-e5_peak_455
chr1	55058754	55058851	98	55058812	7	6.33936	4.84087	3.51225	C-RXR_2-e5_peak_456
chr1	55087464	55087883	420	55087827	12	9.10882	5.82261	5.76874	C-RXR_2-e5_peak_457
chr1	55087946	55088029	84	55087987	16	13.5113	7.61418	9.63269	C-RXR_2-e5_peak_458
chr1	55097332	55097799	468	55097729	38	43.2882	17.4678	38.2289	C-RXR_2-e5_peak_459
chr1	55131247	55131431	185	55131278	11	9.24278	6.10126	5.83559	C-RXR_2-e5_peak_460
chr1	55131687	55131777	91	55131735	12	10.3738	6.6097	6.84853	C-RXR_2-e5_peak_461
chr1	55171920	55172025	106	55171982	9	7.65758	5.441	4.56138	C-RXR_2-e5_peak_462
chr1	55211187	55211281	95	55211207	8	6.71805	4.9843	3.81531	C-RXR_2-e5_peak_463
chr1	55237087	55237504	418	55237251	15	13.9497	8.13502	10.0436	C-RXR_2-e5_peak_464
chr1	55362687	55362766	80	55362701	10	8.33346	5.70977	5.08658	C-RXR_2-e5_peak_465
chr1	55362975	55363080	106	55363028	9	7.25567	5.1907	4.21606	C-RXR_2-e5_peak_466
chr1	55363350	55363538	189	55363403	16	15.494	8.82419	11.4809	C-RXR_2-e5_peak_467
chr1	55457233	55457345	113	55457250	7	6.79203	5.1036	3.81531	C-RXR_2-e5_peak_468
chr1	55497669	55497888	220	55497823	9	9.2435	6.37949	5.83559	C-RXR_2-e5_peak_469
chr1	55512841	55512946	106	55512896	14	16.0376	9.56924	11.9761	C-RXR_2-e5_peak_470
chr1	55610318	55610471	154	55610396	16	18.058	10.3373	13.8911	C-RXR_2-e5_peak_471
chr1	55610675	55610774	100	55610703	16	18.1475	10.3881	13.9776	C-RXR_2-e5_peak_472
chr1	55751693	55751793	101	55751743	17	19.9928	11.2202	15.7363	C-RXR_2-e5_peak_473
chr1	56008405	56008759	355	56008478	49	59.6506	21.92	54.1147	C-RXR_2-e5_peak_474
chr1	56103401	56103480	80	56103418	10	10.5328	7.01744	6.9494	C-RXR_2-e5_peak_475
chr1	56184823	56184948	126	56184892	28	38.3192	18.5005	33.403	C-RXR_2-e5_peak_476
chr1	56265748	56265859	112	56265814	11	11.8597	7.65539	8.12495	C-RXR_2-e5_peak_477
chr1	56332675	56332756	82	56332689	12	13.221	8.29334	9.35925	C-RXR_2-e5_peak_478
chr1	56542629	56542798	170	56542698	27	36.6105	17.8626	31.7448	C-RXR_2-e5_peak_479
chr1	56969610	56969704	95	56969629	13	9.32779	5.75162	5.91043	C-RXR_2-e5_peak_480
chr1	56972345	56972424	80	56972382	12	7.6247	4.90265	4.53184	C-RXR_2-e5_peak_481
chr1	57072420	57072500	81	57072433	10	10.5328	7.01744	6.9494	C-RXR_2-e5_peak_482
chr1	57087018	57087114	97	57087073	17	19.1367	10.735	14.911	C-RXR_2-e5_peak_483
chr1	57130054	57130135	82	57130111	13	14.4058	8.81534	10.4735	C-RXR_2-e5_peak_484
chr1	57198844	57198952	109	57198887	14	16.0376	9.56924	11.9761	C-RXR_2-e5_peak_485
chr1	57377542	57377809	268	57377683	21	23.8264	12.4052	19.404	C-RXR_2-e5_peak_486
chr1	57406578	57406684	107	57406644	7	6.76629	5.08897	3.81531	C-RXR_2-e5_peak_487
chr1	57542025	57542126	102	57542048	11	9.75332	6.41668	6.29304	C-RXR_2-e5_peak_488
chr1	57542182	57542374	193	57542311	10	7.96699	5.48057	4.7896	C-RXR_2-e5_peak_489
chr1	57547153	57547302	150	57547225	14	14.3015	8.57498	10.3752	C-RXR_2-e5_peak_490
chr1	57670494	57670603	110	57670567	13	14.6144	8.93129	10.6463	C-RXR_2-e5_peak_491
chr1	57739081	57739200	120	57739137	21	26.6988	14.0349	22.1625	C-RXR_2-e5_peak_492
chr1	57774796	57774915	120	57774868	8	6.47547	4.83333	3.62621	C-RXR_2-e5_peak_493
chr1	57851854	57851937	84	57851897	13	13.5882	8.34942	9.7042	C-RXR_2-e5_peak_494
chr1	57969879	57970147	269	57970075	14	14.8613	8.90302	10.8801	C-RXR_2-e5_peak_495
chr1	57996060	57996184	125	57996130	11	11.8597	7.65539	8.12495	C-RXR_2-e5_peak_496
chr1	58088935	58089014	80	58088975	10	10.5328	7.01744	6.9494	C-RXR_2-e5_peak_497
chr1	58308339	58308428	90	58308369	13	11.7299	7.23672	8.04197	C-RXR_2-e5_peak_498
chr1	58393024	58393135	112	58393059	9	8.37897	5.87912	5.126	C-RXR_2-e5_peak_499
chr1	58393696	58393832	137	58393766	11	10.8697	7.08852	7.25636	C-RXR_2-e5_peak_500
chr1	58424013	58424092	80	58424065	9	8.72112	6.08074	5.42744	C-RXR_2-e5_peak_501
chr1	58457958	58458037	80	58457968	7	6.5453	4.96182	3.68351	C-RXR_2-e5_peak_502
chr1	58504627	58504815	189	58504752	11	11.4817	7.44274	7.81512	C-RXR_2-e5_peak_503
chr1	58586135	58586332	198	58586264	11	11.7506	7.59454	8.06058	C-RXR_2-e5_peak_504
chr1	58612853	58612932	80	58612903	8	7.99515	5.74154	4.7896	C-RXR_2-e5_peak_505
chr1	58654641	58654720	80	58654665	6	5.63934	4.46565	2.91955	C-RXR_2-e5_peak_506
chr1	58654828	58654907	80	58654851	9	9.2435	6.37949	5.83559	C-RXR_2-e5_peak_507
chr1	58695312	58695430	119	58695373	13	14.6144	8.93129	10.6463	C-RXR_2-e5_peak_508
chr1	58770956	58771125	170	58771001	11	11.1658	7.26131	7.52788	C-RXR_2-e5_peak_509
chr1	58795669	58795785	117	58795723	9	8.93122	6.20228	5.61332	C-RXR_2-e5_peak_510
chr1	58802011	58802126	116	58802056	9	8.82474	6.14091	5.51827	C-RXR_2-e5_peak_511
chr1	58846290	58846585	296	58846468	12	12.7396	8.02287	8.94186	C-RXR_2-e5_peak_512
chr1	58909770	58909849	80	58909827	12	11.9608	7.57114	8.21971	C-RXR_2-e5_peak_513
chr1	58973306	58973385	80	58973315	8	6.37675	4.7714	3.54385	C-RXR_2-e5_peak_514
chr1	58973782	58974055	274	58973854	12	10.8327	6.89202	7.22198	C-RXR_2-e5_peak_515
chr1	59066629	59066720	92	59066659	10	10.4969	6.99734	6.9494	C-RXR_2-e5_peak_516
chr1	59094454	59094568	115	59094533	10	9.32611	6.31742	5.90919	C-RXR_2-e5_peak_517
chr1	59120157	59120395	239	59120319	11	9.75332	6.41668	6.29304	C-RXR_2-e5_peak_518
chr1	59129974	59130056	83	59130017	8	7.81364	5.6384	4.69541	C-RXR_2-e5_peak_519
chr1	59236868	59237039	172	59236971	12	12.2711	7.75303	8.50761	C-RXR_2-e5_peak_520
chr1	59253705	59253797	93	59253739	10	9.5257	6.43655	6.08931	C-RXR_2-e5_peak_521
chr1	59333266	59333345	80	59333323	11	8.33678	5.53448	5.08871	C-RXR_2-e5_peak_522
chr1	59400007	59400130	124	59400061	20	19.8547	10.3384	15.6036	C-RXR_2-e5_peak_523
chr1	59423089	59423168	80	59423101	11	8.05181	5.35539	4.83926	C-RXR_2-e5_peak_524
chr1	59516251	59516340	90	59516308	10	9.08924	6.17457	5.75174	C-RXR_2-e5_peak_525
chr1	59574981	59575079	99	59575019	12	12.6014	7.94388	8.81366	C-RXR_2-e5_peak_526
chr1	59585871	59586014	144	59585946	32	37.7143	16.71	32.8206	C-RXR_2-e5_peak_527
chr1	59729323	59729402	80	59729339	10	10.3087	6.89138	6.79068	C-RXR_2-e5_peak_528
chr1	59897873	59897952	80	59897916	11	9.44852	6.22884	6.01985	C-RXR_2-e5_peak_529
chr1	59898036	59898184	149	59898115	24	26.4974	13.0312	21.9788	C-RXR_2-e5_peak_530
chr1	59907420	59907523	104	59907474	13	14.6144	8.93129	10.6463	C-RXR_2-e5_peak_531
chr1	59912639	59912771	133	59912694	25	24.0773	11.2396	19.6465	C-RXR_2-e5_peak_532
chr1	59912902	59913225	324	59912932	11	7.87185	5.24229	4.74463	C-RXR_2-e5_peak_533
chr1	59913306	59913461	156	59913320	11	7.78466	5.18752	4.67016	C-RXR_2-e5_peak_534
chr1	59913534	59913678	145	59913607	12	8.78365	5.61981	5.4827	C-RXR_2-e5_peak_535
chr1	60012445	60012611	167	60012551	25	27.482	13.2738	22.9224	C-RXR_2-e5_peak_536
chr1	60019142	60019221	80	60019169	8	7.34951	5.36748	4.29624	C-RXR_2-e5_peak_537
chr1	60042620	60042699	80	60042663	9	8.98558	6.23343	5.66066	C-RXR_2-e5_peak_538
chr1	60043319	60043435	117	60043366	11	11.8597	7.65539	8.12495	C-RXR_2-e5_peak_539
chr1	60098189	60098286	98	60098235	15	15.7767	9.23169	11.7509	C-RXR_2-e5_peak_540
chr1	60137442	60137579	138	60137508	13	14.6144	8.93129	10.6463	C-RXR_2-e5_peak_541
chr1	60152838	60152963	126	60152891	9	9.2435	6.37949	5.83559	C-RXR_2-e5_peak_542
chr1	60180333	60180437	105	60180388	10	10.07	6.755	6.57808	C-RXR_2-e5_peak_543
chr1	60180733	60180812	80	60180765	8	7.6677	5.5543	4.5686	C-RXR_2-e5_peak_544
chr1	60343221	60343426	206	60343349	13	13.6578	8.38973	9.76977	C-RXR_2-e5_peak_545
chr1	60343493	60343633	141	60343564	8	7.39319	5.3934	4.33404	C-RXR_2-e5_peak_546
chr1	60381799	60381891	93	60381846	16	18.6138	10.6503	14.4258	C-RXR_2-e5_peak_547
chr1	60409574	60409738	165	60409685	10	8.73617	5.95898	5.44085	C-RXR_2-e5_peak_548
chr1	60410060	60410197	138	60410124	16	16.2001	9.2497	12.1313	C-RXR_2-e5_peak_549
chr1	60429062	60429150	89	60429095	8	7.99515	5.74154	4.7896	C-RXR_2-e5_peak_550
chr1	60488474	60488567	94	60488515	10	9.22975	6.25949	5.83559	C-RXR_2-e5_peak_551
chr1	60566292	60566518	227	60566346	14	12.8323	7.68958	9.02764	C-RXR_2-e5_peak_552
chr1	60921125	60921271	147	60921193	41	57.5188	24.4606	52.0356	C-RXR_2-e5_peak_553
chr1	61376114	61376193	80	61376157	11	11.6143	7.51787	7.93574	C-RXR_2-e5_peak_554
chr1	61639104	61639190	87	61639135	9	8.93122	6.20228	5.61332	C-RXR_2-e5_peak_555
chr1	62004617	62004713	97	62004651	7	6.79203	5.1036	3.81531	C-RXR_2-e5_peak_556
chr1	62049748	62049896	149	62049821	19	23.541	12.759	19.127	C-RXR_2-e5_peak_557
chr1	62308424	62308528	105	62308481	17	20.468	11.4831	16.1792	C-RXR_2-e5_peak_558
chr1	62584025	62584132	108	62584085	12	13.221	8.29334	9.35925	C-RXR_2-e5_peak_559
chr1	62668549	62668639	91	62668577	10	10.5328	7.01744	6.9494	C-RXR_2-e5_peak_560
chr1	62706899	62706978	80	62706933	13	8.88452	5.47957	5.57191	C-RXR_2-e5_peak_561
chr1	62787082	62787161	80	62787106	12	10.4622	6.6643	6.9287	C-RXR_2-e5_peak_562
chr1	62789861	62789940	80	62789874	9	7.73559	5.48912	4.62714	C-RXR_2-e5_peak_563
chr1	62795723	62795869	147	62795799	20	21.5845	11.3762	17.2583	C-RXR_2-e5_peak_564
chr1	62825289	62825368	80	62825343	13	11.3963	7.03173	7.73716	C-RXR_2-e5_peak_565
chr1	62906001	62906082	82	62906047	12	11.3385	7.19954	7.6848	C-RXR_2-e5_peak_566
chr1	63061965	63062044	80	63061989	10	6.95278	4.8395	3.95449	C-RXR_2-e5_peak_567
chr1	63107758	63107837	80	63107815	10	8.86508	6.03803	5.55518	C-RXR_2-e5_peak_568
chr1	63158639	63158722	84	63158694	12	13.221	8.29334	9.35925	C-RXR_2-e5_peak_569
chr1	63177312	63177391	80	63177349	8	7.71567	5.58205	4.61047	C-RXR_2-e5_peak_570
chr1	63248356	63248566	211	63248441	9	7.61918	5.41725	4.52784	C-RXR_2-e5_peak_571
chr1	63265049	63265132	84	63265107	11	8.40275	5.57592	5.14828	C-RXR_2-e5_peak_572
chr1	63273184	63273289	106	63273243	14	13.8517	8.30716	9.95116	C-RXR_2-e5_peak_573
chr1	63273459	63273550	92	63273486	11	9.79858	6.44445	6.333	C-RXR_2-e5_peak_574
chr1	63273714	63273875	162	63273817	11	9.89049	6.5007	6.4166	C-RXR_2-e5_peak_575
chr1	63326039	63326202	164	63326163	10	9.95548	6.68881	6.47417	C-RXR_2-e5_peak_576
chr1	63365382	63365470	89	63365423	10	10.5328	7.01744	6.9494	C-RXR_2-e5_peak_577
chr1	63392619	63392734	116	63392684	9	9.2435	6.37949	5.83559	C-RXR_2-e5_peak_578
chr1	63430876	63430961	86	63430910	8	7.99515	5.74154	4.7896	C-RXR_2-e5_peak_579
chr1	63439158	63439237	80	63439205	9	8.47365	5.93535	5.21014	C-RXR_2-e5_peak_580
chr1	63445882	63445998	117	63445930	13	11.1703	6.89228	7.53179	C-RXR_2-e5_peak_581
chr1	63586976	63587060	85	63587013	11	11.7506	7.59454	8.06058	C-RXR_2-e5_peak_582
chr1	63625176	63625258	83	63625209	13	14.6144	8.93129	10.6463	C-RXR_2-e5_peak_583
chr1	63711804	63711938	135	63711840	7	6.79203	5.1036	3.81531	C-RXR_2-e5_peak_584
chr1	64078820	64078899	80	64078864	9	9.2435	6.37949	5.83559	C-RXR_2-e5_peak_585
chr1	64289252	64289380	129	64289302	9	9.21094	6.36122	5.83559	C-RXR_2-e5_peak_586
chr1	64308719	64308862	144	64308792	33	46.5559	21.4087	41.398	C-RXR_2-e5_peak_587
chr1	64320439	64320559	121	64320495	9	9.2435	6.37949	5.83559	C-RXR_2-e5_peak_588
chr1	64532063	64532162	100	64532093	12	10.1178	6.45115	6.62146	C-RXR_2-e5_peak_589
chr1	64532742	64532903	162	64532801	11	9.00777	5.9549	5.68004	C-RXR_2-e5_peak_590
chr1	64690777	64690897	121	64690888	8	7.86369	5.66701	4.73712	C-RXR_2-e5_peak_591
chr1	64737397	64737556	160	64737413	12	6.70759	4.34781	3.81531	C-RXR_2-e5_peak_592
chr1	64956552	64956689	138	64956614	12	13.221	8.29334	9.35925	C-RXR_2-e5_peak_593
chr1	64996760	64996840	81	64996807	14	13.9767	8.38196	10.0693	C-RXR_2-e5_peak_594
chr1	64997027	64997122	96	64997073	12	11.4461	7.26436	7.78183	C-RXR_2-e5_peak_595
chr1	65109890	65109985	96	65109933	9	8.57073	5.99266	5.29522	C-RXR_2-e5_peak_596
chr1	65161835	65161914	80	65161873	8	7.99515	5.74154	4.7896	C-RXR_2-e5_peak_597
chr1	65174804	65174896	93	65174850	12	11.6684	7.39758	7.98587	C-RXR_2-e5_peak_598
chr1	65179220	65179335	116	65179277	9	8.77258	6.11067	5.47377	C-RXR_2-e5_peak_599
chr1	65186684	65186927	244	65186848	12	13.221	8.29334	9.35925	C-RXR_2-e5_peak_600
chr1	65292133	65292212	80	65292172	11	11.8597	7.65539	8.12495	C-RXR_2-e5_peak_601
chr1	65311228	65311316	89	65311262	9	9.2435	6.37949	5.83559	C-RXR_2-e5_peak_602
chr1	65385107	65385392	286	65385227	46	53.9276	20.0386	48.5466	C-RXR_2-e5_peak_603
chr1	65886249	65886485	237	65886360	34	48.8644	22.3282	43.6313	C-RXR_2-e5_peak_604
chr1	66324192	66324304	113	66324240	16	18.9659	10.8451	14.7465	C-RXR_2-e5_peak_605
chr1	66468015	66468168	154	66468052	14	16.0376	9.56924	11.9761	C-RXR_2-e5_peak_606
chr1	66468487	66468627	141	66468565	9	9.2435	6.37949	5.83559	C-RXR_2-e5_peak_607
chr1	66549811	66549890	80	66549825	9	9.2435	6.37949	5.83559	C-RXR_2-e5_peak_608
chr1	66674887	66674973	87	66674939	12	12.6014	7.94388	8.81366	C-RXR_2-e5_peak_609
chr1	66700803	66700882	80	66700823	9	8.98558	6.23343	5.66066	C-RXR_2-e5_peak_610
chr1	66700944	66701192	249	66700987	12	12.8818	8.10346	9.07393	C-RXR_2-e5_peak_611
chr1	66816510	66816625	116	66816568	15	15.3528	8.98119	11.3478	C-RXR_2-e5_peak_612
chr1	66817159	66817245	87	66817205	11	10.1287	6.64573	6.62907	C-RXR_2-e5_peak_613
chr1	66863237	66863464	228	66863406	11	11.682	7.55601	7.9974	C-RXR_2-e5_peak_614
chr1	67038645	67038880	236	67038802	16	16.3368	9.33151	12.2623	C-RXR_2-e5_peak_615
chr1	67075006	67075085	80	67075039	9	9.2435	6.37949	5.83559	C-RXR_2-e5_peak_616
chr1	69377971	69378155	185	69378018	9	8.3325	5.85141	5.08658	C-RXR_2-e5_peak_617
chr1	69432242	69432325	84	69432285	11	11.8597	7.65539	8.12495	C-RXR_2-e5_peak_618
chr1	69531461	69531556	96	69531496	8	7.99515	5.74154	4.7896	C-RXR_2-e5_peak_619
chr1	69662560	69662647	88	69662604	18	21.9934	12.121	17.6389	C-RXR_2-e5_peak_620
chr1	69687528	69687697	170	69687635	8	7.99515	5.74154	4.7896	C-RXR_2-e5_peak_621
chr1	70725699	70725849	151	70725744	10	10.5328	7.01744	6.9494	C-RXR_2-e5_peak_622
chr1	70770588	70770711	124	70770648	26	34.917	17.2246	30.1027	C-RXR_2-e5_peak_623
chr1	71102668	71102768	101	71102691	11	10.5913	6.92377	7.00132	C-RXR_2-e5_peak_624
chr1	71103041	71103120	80	71103087	10	9.47491	6.40635	6.04354	C-RXR_2-e5_peak_625
chr1	71144055	71144134	80	71144091	10	10.5328	7.01744	6.9494	C-RXR_2-e5_peak_626
chr1	71507458	71507574	117	71507535	7	6.50297	4.93715	3.64972	C-RXR_2-e5_peak_627
chr1	71557116	71557402	287	71557195	17	17.7521	9.92431	13.5978	C-RXR_2-e5_peak_628
chr1	71583294	71583373	80	71583319	10	8.29528	5.68599	5.05302	C-RXR_2-e5_peak_629
chr1	71599302	71599382	81	71599344	10	9.22975	6.25949	5.83559	C-RXR_2-e5_peak_630
chr1	71609194	71609301	108	71609262	15	16.3099	9.54219	12.2365	C-RXR_2-e5_peak_631
chr1	71625946	71626025	80	71625987	11	9.89049	6.5007	6.4166	C-RXR_2-e5_peak_632
chr1	71642935	71643097	163	71642976	10	7.6635	5.28948	4.5663	C-RXR_2-e5_peak_633
chr1	71652689	71652984	296	71652722	9	6.98885	5.02266	3.98446	C-RXR_2-e5_peak_634
chr1	71653179	71653337	159	71653320	9	7.18711	5.14765	4.15572	C-RXR_2-e5_peak_635
chr1	71700686	71700768	83	71700730	13	13.7282	8.43043	9.83627	C-RXR_2-e5_peak_636
chr1	71837989	71838068	80	71838012	8	7.99515	5.74154	4.7896	C-RXR_2-e5_peak_637
chr1	71890410	71890518	109	71890457	11	11.2273	7.29689	7.58367	C-RXR_2-e5_peak_638
chr1	71985040	71985119	80	71985105	11	11.8597	7.65539	8.12495	C-RXR_2-e5_peak_639
chr1	71996539	71996623	85	71996584	13	14.6144	8.93129	10.6463	C-RXR_2-e5_peak_640
chr1	72099289	72099454	166	72099367	25	29.7161	14.5944	25.0815	C-RXR_2-e5_peak_641
chr1	72142823	72142924	102	72142856	10	10.5328	7.01744	6.9494	C-RXR_2-e5_peak_642
chr1	72161527	72161613	87	72161580	12	10.7849	6.86271	7.17859	C-RXR_2-e5_peak_643
chr1	72181878	72181957	80	72181935	13	9.64689	5.94852	6.19766	C-RXR_2-e5_peak_644
chr1	72211935	72212047	113	72212010	10	6.71673	4.68989	3.81531	C-RXR_2-e5_peak_645
chr1	72212211	72212337	127	72212271	9	5.89207	4.32293	3.1361	C-RXR_2-e5_peak_646
chr1	72240065	72240190	126	72240117	26	28.6504	13.6163	24.0479	C-RXR_2-e5_peak_647
chr1	72284345	72284439	95	72284385	13	11.5844	7.14742	7.90853	C-RXR_2-e5_peak_648
chr1	72304141	72304220	80	72304202	8	7.2638	5.31639	4.22157	C-RXR_2-e5_peak_649
chr1	72309922	72310048	127	72309994	11	10.8126	7.05495	7.20392	C-RXR_2-e5_peak_650
chr1	72360112	72360208	97	72360139	12	13.221	8.29334	9.35925	C-RXR_2-e5_peak_651
chr1	72507049	72507128	80	72507098	13	12.6381	7.7881	8.84732	C-RXR_2-e5_peak_652
chr1	72522065	72522144	80	72522123	10	9.8439	6.62391	6.37392	C-RXR_2-e5_peak_653
chr1	72537111	72537191	81	72537143	12	11.0792	7.04243	7.44866	C-RXR_2-e5_peak_654
chr1	72553333	72553516	184	72553385	14	14.4366	8.65471	10.503	C-RXR_2-e5_peak_655
chr1	72576546	72576625	80	72576597	9	8.52188	5.96387	5.25305	C-RXR_2-e5_peak_656
chr1	72601007	72601108	102	72601063	11	8.30417	5.514	5.0609	C-RXR_2-e5_peak_657
chr1	72711574	72711653	80	72711615	9	9.2435	6.37949	5.83559	C-RXR_2-e5_peak_658
chr1	72773650	72773749	100	72773697	19	21.3851	11.5396	17.0653	C-RXR_2-e5_peak_659
chr1	72824535	72824730	196	72824574	12	8.97602	5.73976	5.65306	C-RXR_2-e5_peak_660
chr1	72871683	72871762	80	72871723	14	10.9115	6.50706	7.29503	C-RXR_2-e5_peak_661
chr1	72989410	72989491	82	72989466	11	11.8203	7.63346	8.12495	C-RXR_2-e5_peak_662
chr1	73298264	73298343	80	73298280	9	9.2435	6.37949	5.83559	C-RXR_2-e5_peak_663
chr1	73341042	73341121	80	73341082	11	11.8597	7.65539	8.12495	C-RXR_2-e5_peak_664
chr1	73953518	73953597	80	73953573	12	8.94341	5.71941	5.62379	C-RXR_2-e5_peak_665
chr1	74168231	74168316	86	74168258	9	8.98558	6.23343	5.66066	C-RXR_2-e5_peak_666
chr1	74224451	74224532	82	74224494	11	11.8597	7.65539	8.12495	C-RXR_2-e5_peak_667
chr1	74236316	74236567	252	74236386	13	10.7455	6.62933	7.14253	C-RXR_2-e5_peak_668
chr1	74304127	74304252	126	74304201	11	8.57219	5.68228	5.29587	C-RXR_2-e5_peak_669
chr1	74332459	74332570	112	74332514	13	10.1668	6.2705	6.66435	C-RXR_2-e5_peak_670
chr1	74362888	74362967	80	74362917	11	8.53777	5.66069	5.26644	C-RXR_2-e5_peak_671
chr1	74392003	74392144	142	74392032	11	6.12742	4.15905	3.33335	C-RXR_2-e5_peak_672
chr1	74439880	74439981	102	74439938	16	18.9659	10.8451	14.7465	C-RXR_2-e5_peak_673
chr1	74505840	74506005	166	74505958	12	10.2441	6.52946	6.73306	C-RXR_2-e5_peak_674
chr1	74506316	74506493	178	74506431	11	9.49082	6.255	6.05736	C-RXR_2-e5_peak_675
chr1	74506560	74506698	139	74506624	12	10.644	6.77625	7.05049	C-RXR_2-e5_peak_676
chr1	74529027	74529112	86	74529057	10	10.1285	6.78859	6.62907	C-RXR_2-e5_peak_677
chr1	74537868	74537991	124	74537927	20	24.4356	13.0248	19.9933	C-RXR_2-e5_peak_678
chr1	74579365	74579448	84	74579395	11	11.8597	7.65539	8.12495	C-RXR_2-e5_peak_679
chr1	74601709	74601808	100	74601786	8	7.30638	5.34181	4.25857	C-RXR_2-e5_peak_680
chr1	74661738	74661911	174	74661839	11	11.8597	7.65539	8.12495	C-RXR_2-e5_peak_681
chr1	74713183	74713262	80	74713228	12	10.8811	6.92159	7.26605	C-RXR_2-e5_peak_682
chr1	74713657	74713736	80	74713732	8	6.03855	4.55728	3.2569	C-RXR_2-e5_peak_683
chr1	74728624	74728727	104	74728680	9	8.42602	5.9071	5.16803	C-RXR_2-e5_peak_684
chr1	74748739	74748894	156	74748865	12	8.39236	5.37638	5.13891	C-RXR_2-e5_peak_685
chr1	74782234	74782334	101	74782302	12	7.03424	4.54371	4.02468	C-RXR_2-e5_peak_686
chr1	74784357	74784563	207	74784422	18	12.7907	6.67841	8.98983	C-RXR_2-e5_peak_687
chr1	74808294	74808379	86	74808325	17	12.4926	6.74728	8.71285	C-RXR_2-e5_peak_688
chr1	74835654	74835733	80	74835685	8	7.99515	5.74154	4.7896	C-RXR_2-e5_peak_689
chr1	74854877	74854968	92	74854912	16	10.4461	5.77903	6.91387	C-RXR_2-e5_peak_690
chr1	74965430	74965509	80	74965451	11	9.28318	6.12636	5.87047	C-RXR_2-e5_peak_691
chr1	75032173	75032252	80	75032202	9	8.77258	6.11067	5.47377	C-RXR_2-e5_peak_692
chr1	75041932	75042030	99	75041961	9	8.98558	6.23343	5.66066	C-RXR_2-e5_peak_693
chr1	75125103	75125242	140	75125169	9	8.37897	5.87912	5.126	C-RXR_2-e5_peak_694
chr1	75142665	75142744	80	75142685	10	5.91884	4.18656	3.15798	C-RXR_2-e5_peak_695
chr1	75142958	75143045	88	75142970	13	8.47807	5.23209	5.21437	C-RXR_2-e5_peak_696
chr1	75168902	75168988	87	75168953	13	10.1668	6.2705	6.66435	C-RXR_2-e5_peak_697
chr1	75209129	75209223	95	75209153	8	5.62853	4.29448	2.91955	C-RXR_2-e5_peak_698
chr1	75210766	75211047	282	75210828	13	10.3906	6.40927	6.86304	C-RXR_2-e5_peak_699
chr1	75236543	75236637	95	75236569	11	7.78466	5.18752	4.67016	C-RXR_2-e5_peak_700
chr1	75236731	75236822	92	75236769	12	8.8469	5.65923	5.53947	C-RXR_2-e5_peak_701
chr1	75375664	75375863	200	75375791	11	7.17042	4.80279	4.14293	C-RXR_2-e5_peak_702
chr1	75388135	75388357	223	75388230	19	13.3588	6.76182	9.48943	C-RXR_2-e5_peak_703
chr1	75461032	75461131	100	75461090	20	10.5648	5.06987	6.97774	C-RXR_2-e5_peak_704
chr1	75461306	75461409	104	75461360	16	7.42775	4.12827	4.36518	C-RXR_2-e5_peak_705
chr1	75461647	75461827	181	75461711	26	16.0868	6.59537	12.0224	C-RXR_2-e5_peak_706
chr1	75462397	75462526	130	75462448	20	10.7686	5.17044	7.16337	C-RXR_2-e5_peak_707
chr1	75503740	75503819	80	75503744	13	6.68735	4.17591	3.80343	C-RXR_2-e5_peak_708
chr1	75509581	75509670	90	75509644	15	9.42464	5.39476	5.99743	C-RXR_2-e5_peak_709
chr1	75518344	75518449	106	75518403	8	6.57725	4.8969	3.71194	C-RXR_2-e5_peak_710
chr1	75642634	75642725	92	75642690	13	14.6144	8.93129	10.6463	C-RXR_2-e5_peak_711
chr1	75747988	75748077	90	75748035	13	14.6144	8.93129	10.6463	C-RXR_2-e5_peak_712
chr1	76067866	76068038	173	76067940	27	32.1001	15.3019	27.3791	C-RXR_2-e5_peak_713
chr1	76074428	76074523	96	76074476	11	11.8597	7.65539	8.12495	C-RXR_2-e5_peak_714
chr1	76103585	76103668	84	76103631	12	13.221	8.29334	9.35925	C-RXR_2-e5_peak_715
chr1	76133910	76133989	80	76133951	10	10.5328	7.01744	6.9494	C-RXR_2-e5_peak_716
chr1	77243176	77243340	165	77243234	9	9.2435	6.37949	5.83559	C-RXR_2-e5_peak_717
chr1	77444804	77444886	83	77444835	10	10.5328	7.01744	6.9494	C-RXR_2-e5_peak_718
chr1	77515527	77515606	80	77515556	11	8.53777	5.66069	5.26644	C-RXR_2-e5_peak_719
chr1	77827342	77827421	80	77827374	10	10.5328	7.01744	6.9494	C-RXR_2-e5_peak_720
chr1	78083610	78083944	335	78083680	10	10.5328	7.01744	6.9494	C-RXR_2-e5_peak_721
chr1	78201877	78201956	80	78201922	11	8.20779	5.45343	4.97615	C-RXR_2-e5_peak_722
chr1	78216752	78216908	157	78216851	13	11.3963	7.03173	7.73716	C-RXR_2-e5_peak_723
chr1	78217314	78217406	93	78217378	9	7.05374	5.06364	4.04205	C-RXR_2-e5_peak_724
chr1	78217525	78217664	140	78217545	8	6.03855	4.55728	3.2569	C-RXR_2-e5_peak_725
chr1	78266338	78266420	83	78266389	14	15.9001	9.49317	11.8681	C-RXR_2-e5_peak_726
chr1	78310132	78310434	303	78310361	13	11.9302	7.35931	8.19011	C-RXR_2-e5_peak_727
chr1	78488629	78488740	112	78488687	16	17.9696	10.2869	13.8068	C-RXR_2-e5_peak_728
chr1	78488827	78488906	80	78488859	9	8.72112	6.08074	5.42744	C-RXR_2-e5_peak_729
chr1	78594394	78594480	87	78594442	11	11.4817	7.44274	7.81512	C-RXR_2-e5_peak_730
chr1	78657869	78657988	120	78657941	16	14.585	8.27078	10.6419	C-RXR_2-e5_peak_731
chr1	78703612	78703704	93	78703653	13	12.5802	7.75335	8.7943	C-RXR_2-e5_peak_732
chr1	78725729	78725886	158	78725759	12	11.7834	7.46604	8.09088	C-RXR_2-e5_peak_733
chr1	79440028	79440107	80	79440055	11	11.8597	7.65539	8.12495	C-RXR_2-e5_peak_734
chr1	79634657	79634742	86	79634699	13	14.3263	8.77085	10.3979	C-RXR_2-e5_peak_735
chr1	79671647	79671772	126	79671701	9	8.82474	6.14091	5.51827	C-RXR_2-e5_peak_736
chr1	79761423	79761592	170	79761454	8	6.54297	4.87552	3.68347	C-RXR_2-e5_peak_737
chr1	79761690	79761812	123	79761741	14	13.6689	8.19743	9.77984	C-RXR_2-e5_peak_738
chr1	79775998	79776085	88	79776056	8	7.99515	5.74154	4.7896	C-RXR_2-e5_peak_739
chr1	79776187	79776426	240	79776293	11	11.8597	7.65539	8.12495	C-RXR_2-e5_peak_740
chr1	79946459	79946542	84	79946502	10	10.5328	7.01744	6.9494	C-RXR_2-e5_peak_741
chr1	80170145	80170253	109	80170207	29	36.2288	16.9934	31.3801	C-RXR_2-e5_peak_742
chr1	80216943	80217080	138	80216963	8	7.99515	5.74154	4.7896	C-RXR_2-e5_peak_743
chr1	80340568	80340662	95	80340612	15	15.5612	9.10472	11.5452	C-RXR_2-e5_peak_744
chr1	80341047	80341136	90	80341067	9	8.06502	5.69045	4.85038	C-RXR_2-e5_peak_745
chr1	80598604	80598688	85	80598624	9	9.2435	6.37949	5.83559	C-RXR_2-e5_peak_746
chr1	80758254	80758458	205	80758312	11	11.5475	7.48011	7.87515	C-RXR_2-e5_peak_747
chr1	81320841	81320965	125	81320911	22	28.307	14.6728	23.7145	C-RXR_2-e5_peak_748
chr1	82316528	82316607	80	82316596	9	9.2435	6.37949	5.83559	C-RXR_2-e5_peak_749
chr1	82351441	82351520	80	82351489	11	11.8597	7.65539	8.12495	C-RXR_2-e5_peak_750
chr1	82405077	82405167	91	82405114	11	11.8597	7.65539	8.12495	C-RXR_2-e5_peak_751
chr1	82434836	82434915	80	82434850	8	7.18019	5.26627	4.15031	C-RXR_2-e5_peak_752
chr1	82446675	82446755	81	82446717	12	13.1782	8.26958	9.35048	C-RXR_2-e5_peak_753
chr1	82552969	82553060	92	82552993	9	9.2435	6.37949	5.83559	C-RXR_2-e5_peak_754
chr1	82564502	82564675	174	82564551	9	9.2435	6.37949	5.83559	C-RXR_2-e5_peak_755
chr1	82586700	82586789	90	82586717	10	8.48983	5.80691	5.22444	C-RXR_2-e5_peak_756
chr1	82604044	82604141	98	82604091	8	7.99515	5.74154	4.7896	C-RXR_2-e5_peak_757
chr1	82724867	82724988	122	82724926	10	10.5328	7.01744	6.9494	C-RXR_2-e5_peak_758
chr1	82771019	82771245	227	82771191	18	18.6651	10.2037	14.4755	C-RXR_2-e5_peak_759
chr1	82820252	82820421	170	82820317	11	10.9859	7.15664	7.36226	C-RXR_2-e5_peak_760
chr1	82839352	82839431	80	82839394	14	11.4546	6.84184	7.78983	C-RXR_2-e5_peak_761
chr1	82839814	82839962	149	82839866	16	13.8814	7.84052	9.97935	C-RXR_2-e5_peak_762
chr1	82840096	82840186	91	82840169	14	11.414	6.81679	7.7537	C-RXR_2-e5_peak_763
chr1	82913414	82913586	173	82913453	10	10.5328	7.01744	6.9494	C-RXR_2-e5_peak_764
chr1	83000867	83000992	126	83000934	11	10.9274	7.12242	7.30939	C-RXR_2-e5_peak_765
chr1	83042258	83042347	90	83042316	16	15.9346	9.0903	11.9009	C-RXR_2-e5_peak_766
chr1	83059121	83059260	140	83059204	10	10.4969	6.99734	6.9494	C-RXR_2-e5_peak_767
chr1	83159614	83159702	89	83159664	11	11.8597	7.65539	8.12495	C-RXR_2-e5_peak_768
chr1	83408059	83408138	80	83408113	7	6.79203	5.1036	3.81531	C-RXR_2-e5_peak_769
chr1	83627976	83628060	85	83628013	16	18.9659	10.8451	14.7465	C-RXR_2-e5_peak_770
chr1	84284438	84284610	173	84284497	10	9.42473	6.37643	5.99743	C-RXR_2-e5_peak_771
chr1	84293247	84293352	106	84293294	17	19.411	10.892	15.1757	C-RXR_2-e5_peak_772
chr1	84295450	84295537	88	84295472	11	11.8597	7.65539	8.12495	C-RXR_2-e5_peak_773
chr1	84434340	84434502	163	84434369	9	9.2435	6.37949	5.83559	C-RXR_2-e5_peak_774
chr1	84445419	84445556	138	84445497	9	9.2435	6.37949	5.83559	C-RXR_2-e5_peak_775
chr1	84497078	84497229	152	84497156	23	29.9336	15.3108	25.2842	C-RXR_2-e5_peak_776
chr1	84596216	84596342	127	84596279	12	13.221	8.29334	9.35925	C-RXR_2-e5_peak_777
chr1	84620916	84621019	104	84620947	14	12.9371	7.75363	9.126	C-RXR_2-e5_peak_778
chr1	84621505	84621599	95	84621524	10	8.21999	5.63902	4.98704	C-RXR_2-e5_peak_779
chr1	84645218	84645324	107	84645265	11	11.8597	7.65539	8.12495	C-RXR_2-e5_peak_780
chr1	84695562	84695641	80	84695612	12	9.31531	5.95146	5.9011	C-RXR_2-e5_peak_781
chr1	84754302	84754411	110	84754369	13	14.6144	8.93129	10.6463	C-RXR_2-e5_peak_782
chr1	84812461	84812585	125	84812507	27	36.6105	17.8626	31.7448	C-RXR_2-e5_peak_783
chr1	84839284	84839499	216	84839357	13	10.5847	6.52969	6.99665	C-RXR_2-e5_peak_784
chr1	84881925	84882046	122	84881997	10	9.04344	6.14677	5.71104	C-RXR_2-e5_peak_785
chr1	84934680	84934858	179	84934812	10	8.00217	5.50266	4.79521	C-RXR_2-e5_peak_786
chr1	84934918	84935001	84	84934945	11	9.00777	5.9549	5.68004	C-RXR_2-e5_peak_787
chr1	85084878	85085028	151	85084968	17	18.7012	10.4831	14.5105	C-RXR_2-e5_peak_788
chr1	85086350	85086440	91	85086392	17	19.1367	10.735	14.911	C-RXR_2-e5_peak_789
chr1	85105634	85105715	82	85105689	13	14.6144	8.93129	10.6463	C-RXR_2-e5_peak_790
chr1	85276027	85276125	99	85276072	14	11.7905	7.04907	8.09717	C-RXR_2-e5_peak_791
chr1	85277856	85277935	80	85277876	11	9.04609	5.97881	5.71265	C-RXR_2-e5_peak_792
chr1	85280435	85280601	167	85280530	17	16.6555	9.26576	12.5673	C-RXR_2-e5_peak_793
chr1	85323936	85324015	80	85323964	11	11.8597	7.65539	8.12495	C-RXR_2-e5_peak_794
chr1	85340237	85340316	80	85340285	10	10.5328	7.01744	6.9494	C-RXR_2-e5_peak_795
chr1	85591335	85591516	182	85591407	14	7.04278	4.22062	4.03256	C-RXR_2-e5_peak_796
chr1	85591626	85591706	81	85591670	21	13.1503	6.19025	9.32465	C-RXR_2-e5_peak_797
chr1	85591882	85591966	85	85591921	19	11.295	5.6275	7.6447	C-RXR_2-e5_peak_798
chr1	85592390	85592525	136	85592462	28	20.0994	8.10475	15.8398	C-RXR_2-e5_peak_799
chr1	85592772	85592885	114	85592848	15	8.01512	4.59576	4.80758	C-RXR_2-e5_peak_800
chr1	85593037	85593134	98	85593087	24	16.3572	7.18088	12.2817	C-RXR_2-e5_peak_801
chr1	85593212	85593344	133	85593238	14	7.20119	4.30853	4.16929	C-RXR_2-e5_peak_802
chr1	85598791	85598896	106	85598845	16	17.6269	10.0901	13.478	C-RXR_2-e5_peak_803
chr1	85599466	85599562	97	85599521	21	23.7307	12.3491	19.3111	C-RXR_2-e5_peak_804
chr1	85604249	85604332	84	85604301	11	11.8203	7.63346	8.12495	C-RXR_2-e5_peak_805
chr1	85625410	85625489	80	85625450	11	11.8597	7.65539	8.12495	C-RXR_2-e5_peak_806
chr1	85626246	85626333	88	85626288	12	13.221	8.29334	9.35925	C-RXR_2-e5_peak_807
chr1	85771269	85771397	129	85771341	19	21.6663	11.7028	17.3381	C-RXR_2-e5_peak_808
chr1	85793523	85793741	219	85793587	15	13.8414	8.06891	9.94169	C-RXR_2-e5_peak_809
chr1	85838776	85838871	96	85838820	7	6.76629	5.08897	3.81531	C-RXR_2-e5_peak_810
chr1	86018508	86018642	135	86018546	15	13.4263	7.81489	9.55272	C-RXR_2-e5_peak_811
chr1	86024314	86024435	122	86024361	11	10.0319	6.58695	6.54331	C-RXR_2-e5_peak_812
chr1	86032615	86032720	106	86032674	10	10.3706	6.92634	6.84616	C-RXR_2-e5_peak_813
chr1	86045869	86045974	106	86045897	12	9.38619	5.99569	5.96349	C-RXR_2-e5_peak_814
chr1	86046300	86046414	115	86046343	18	16.501	8.89514	12.4197	C-RXR_2-e5_peak_815
chr1	86046497	86046576	80	86046556	10	7.47335	5.16932	4.40292	C-RXR_2-e5_peak_816
chr1	86064593	86064720	128	86064642	10	8.29528	5.68599	5.05302	C-RXR_2-e5_peak_817
chr1	86064870	86065021	152	86064892	8	6.15746	4.63288	3.35838	C-RXR_2-e5_peak_818
chr1	86136634	86136770	137	86136722	9	8.24123	5.79675	5.00507	C-RXR_2-e5_peak_819
chr1	86154733	86154894	162	86154810	17	16.2244	9.00436	12.1548	C-RXR_2-e5_peak_820
chr1	86313629	86313786	158	86313748	10	8.73617	5.95898	5.44085	C-RXR_2-e5_peak_821
chr1	86321981	86322063	83	86322026	10	10.5328	7.01744	6.9494	C-RXR_2-e5_peak_822
chr1	86359242	86359376	135	86359301	12	9.5312	6.08615	6.09393	C-RXR_2-e5_peak_823
chr1	86434499	86434578	80	86434527	11	8.05181	5.35539	4.83926	C-RXR_2-e5_peak_824
chr1	86441518	86441610	93	86441557	14	10.1537	6.04245	6.65286	C-RXR_2-e5_peak_825
chr1	86487270	86487358	89	86487300	11	7.931	5.27946	4.7896	C-RXR_2-e5_peak_826
chr1	86581871	86581970	100	86581916	12	10.6905	6.80483	7.09287	C-RXR_2-e5_peak_827
chr1	86582342	86582480	139	86582411	12	9.35062	5.9735	5.93232	C-RXR_2-e5_peak_828
chr1	86587083	86587167	85	86587141	11	9.00777	5.9549	5.68004	C-RXR_2-e5_peak_829
chr1	86587283	86587413	131	86587347	12	10.6905	6.80483	7.09287	C-RXR_2-e5_peak_830
chr1	86595765	86595904	140	86595836	26	29.9278	14.3756	25.2842	C-RXR_2-e5_peak_831
chr1	86670409	86670534	126	86670475	12	7.64909	4.91759	4.55436	C-RXR_2-e5_peak_832
chr1	86703624	86703765	142	86703696	14	12.1939	7.29774	8.43612	C-RXR_2-e5_peak_833
chr1	87070872	87070964	93	87070941	14	11.0613	6.59932	7.43186	C-RXR_2-e5_peak_834
chr1	87087208	87087331	124	87087270	16	13.9292	7.86976	10.0246	C-RXR_2-e5_peak_835
chr1	87098580	87098707	128	87098633	17	12.289	6.6272	8.52395	C-RXR_2-e5_peak_836
chr1	87127884	87127990	107	87127958	13	8.94137	5.51435	5.62232	C-RXR_2-e5_peak_837
chr1	87183484	87183605	122	87183541	15	9.89827	5.67211	6.42381	C-RXR_2-e5_peak_838
chr1	87258602	87258704	103	87258666	12	11.7256	7.43165	8.03846	C-RXR_2-e5_peak_839
chr1	87326848	87327173	326	87326994	21	22.913	11.8662	18.5308	C-RXR_2-e5_peak_840
chr1	87450326	87450470	145	87450402	12	13.221	8.29334	9.35925	C-RXR_2-e5_peak_841
chr1	87475560	87475641	82	87475590	13	9.29697	5.73265	5.88365	C-RXR_2-e5_peak_842
chr1	87519065	87519144	80	87519108	9	8.82474	6.14091	5.51827	C-RXR_2-e5_peak_843
chr1	87636799	87636878	80	87636808	8	5.52768	4.22944	2.91955	C-RXR_2-e5_peak_844
chr1	87647897	87648042	146	87647966	17	17.391	9.70868	13.2715	C-RXR_2-e5_peak_845
chr1	87678526	87678607	82	87678588	11	8.89478	5.88433	5.58128	C-RXR_2-e5_peak_846
chr1	87709927	87710077	151	87709984	11	9.24278	6.10126	5.83559	C-RXR_2-e5_peak_847
chr1	87738287	87738372	86	87738309	14	16.0376	9.56924	11.9761	C-RXR_2-e5_peak_848
chr1	87755895	87755974	80	87755925	8	7.99515	5.74154	4.7896	C-RXR_2-e5_peak_849
chr1	87756106	87756228	123	87756162	14	16.0376	9.56924	11.9761	C-RXR_2-e5_peak_850
chr1	87792035	87792138	104	87792088	12	9.99461	6.37469	6.51012	C-RXR_2-e5_peak_851
chr1	87832015	87832108	94	87832049	11	9.49082	6.255	6.05736	C-RXR_2-e5_peak_852
chr1	87853582	87853721	140	87853643	12	9.75733	6.22708	6.29621	C-RXR_2-e5_peak_853
chr1	87877768	87877860	93	87877840	8	7.99515	5.74154	4.7896	C-RXR_2-e5_peak_854
chr1	87900955	87901045	91	87900996	11	11.1658	7.26131	7.52788	C-RXR_2-e5_peak_855
chr1	88008219	88008616	398	88008482	10	10.5328	7.01744	6.9494	C-RXR_2-e5_peak_856
chr1	88099363	88099444	82	88099422	12	13.221	8.29334	9.35925	C-RXR_2-e5_peak_857
chr1	88205524	88205850	327	88205783	10	10.5328	7.01744	6.9494	C-RXR_2-e5_peak_858
chr1	88218174	88218284	111	88218206	11	8.53777	5.66069	5.26644	C-RXR_2-e5_peak_859
chr1	88277169	88277271	103	88277213	14	8.32646	4.95002	5.08243	C-RXR_2-e5_peak_860
chr1	88277337	88277698	362	88277461	20	14.3232	7.06145	10.3963	C-RXR_2-e5_peak_861
chr1	88286565	88286658	94	88286601	19	16.172	8.4115	12.1044	C-RXR_2-e5_peak_862
chr1	88386917	88387040	124	88386965	13	14.6144	8.93129	10.6463	C-RXR_2-e5_peak_863
chr1	88400437	88400546	110	88400508	12	13.221	8.29334	9.35925	C-RXR_2-e5_peak_864
chr1	88449618	88449713	96	88449665	18	20.3062	11.1703	16.0384	C-RXR_2-e5_peak_865
chr1	88536061	88536153	93	88536113	13	14.0193	8.59727	10.1096	C-RXR_2-e5_peak_866
chr1	88539153	88539232	80	88539187	9	8.52188	5.96387	5.25305	C-RXR_2-e5_peak_867
chr1	88616137	88616216	80	88616177	8	7.99515	5.74154	4.7896	C-RXR_2-e5_peak_868
chr1	88763908	88764044	137	88763986	8	7.39319	5.3934	4.33404	C-RXR_2-e5_peak_869
chr1	88836737	88836816	80	88836771	8	7.99515	5.74154	4.7896	C-RXR_2-e5_peak_870
chr1	89070590	89070699	110	89070630	12	8.53895	5.46747	5.26719	C-RXR_2-e5_peak_871
chr1	89070764	89070843	80	89070799	14	10.3501	6.16245	6.82798	C-RXR_2-e5_peak_872
chr1	89075650	89075756	107	89075696	13	10.5847	6.52969	6.99665	C-RXR_2-e5_peak_873
chr1	89300372	89300495	124	89300432	17	16.9142	9.42207	12.8149	C-RXR_2-e5_peak_874
chr1	89580521	89580600	80	89580570	14	9.87196	5.87097	6.40064	C-RXR_2-e5_peak_875
chr1	89581177	89581256	80	89581243	12	7.97896	5.12046	4.7896	C-RXR_2-e5_peak_876
chr1	89581393	89581592	200	89581570	12	7.9527	5.10427	4.7896	C-RXR_2-e5_peak_877
chr1	89627209	89627288	80	89627252	11	7.78466	5.18752	4.67016	C-RXR_2-e5_peak_878
chr1	89646710	89646834	125	89646779	8	6.03855	4.55728	3.2569	C-RXR_2-e5_peak_879
chr1	89722282	89722361	80	89722301	11	9.66412	6.36187	6.21329	C-RXR_2-e5_peak_880
chr1	89756535	89756615	81	89756565	11	9.66412	6.36187	6.21329	C-RXR_2-e5_peak_881
chr1	89823885	89823969	85	89823916	14	12.011	7.18509	8.26653	C-RXR_2-e5_peak_882
chr1	89941842	89942014	173	89941959	12	9.68076	6.17938	6.22822	C-RXR_2-e5_peak_883
chr1	89968517	89968623	107	89968562	12	9.35062	5.9735	5.93232	C-RXR_2-e5_peak_884
chr1	89974089	89974168	80	89974106	9	7.61918	5.41725	4.52784	C-RXR_2-e5_peak_885
chr1	90071761	90071871	111	90071819	12	12.0827	7.64286	8.33295	C-RXR_2-e5_peak_886
chr1	90124368	90124628	261	90124443	48	58.7218	21.8678	53.2063	C-RXR_2-e5_peak_887
chr1	90162174	90162289	116	90162220	14	11.5782	6.91811	7.90354	C-RXR_2-e5_peak_888
chr1	90374456	90374535	80	90374471	10	9.57711	6.46703	6.13406	C-RXR_2-e5_peak_889
chr1	90555478	90555568	91	90555507	19	19.5044	10.425	15.2662	C-RXR_2-e5_peak_890
chr1	90603330	90603587	258	90603382	11	9.36509	6.17718	5.94511	C-RXR_2-e5_peak_891
chr1	90775597	90775711	115	90775649	6	5.63934	4.46565	2.91955	C-RXR_2-e5_peak_892
chr1	90845802	90845881	80	90845828	11	9.75332	6.41668	6.29304	C-RXR_2-e5_peak_893
chr1	90915001	90915110	110	90915059	8	6.1879	4.65218	3.38316	C-RXR_2-e5_peak_894
chr1	90956255	90956334	80	90956270	15	11.9235	6.89269	8.18467	C-RXR_2-e5_peak_895
chr1	90969074	90969159	86	90969123	15	12.8067	7.43456	9.00541	C-RXR_2-e5_peak_896
chr1	90998720	90998891	172	90998840	11	8.67711	5.74807	5.38882	C-RXR_2-e5_peak_897
chr1	91145332	91145411	80	91145358	7	6.79203	5.1036	3.81531	C-RXR_2-e5_peak_898
chr1	91157187	91157301	115	91157263	7	6.79203	5.1036	3.81531	C-RXR_2-e5_peak_899
chr1	91200123	91200202	80	91200159	11	9.20274	6.07637	5.83559	C-RXR_2-e5_peak_900
chr1	91366299	91366414	116	91366375	15	9.20237	5.26602	5.83559	C-RXR_2-e5_peak_901
chr1	91398463	91398736	274	91398549	12	10.287	6.55599	6.77057	C-RXR_2-e5_peak_902
chr1	91406046	91406163	118	91406105	8	7.18019	5.26627	4.15031	C-RXR_2-e5_peak_903
chr1	91414277	91414364	88	91414330	14	9.0285	5.36356	5.69973	C-RXR_2-e5_peak_904
chr1	91459098	91459344	247	91459163	16	12.3627	6.91545	8.59253	C-RXR_2-e5_peak_905
chr1	91459596	91459686	91	91459657	10	6.47067	4.53414	3.62281	C-RXR_2-e5_peak_906
chr1	91494065	91494153	89	91494120	16	14.3249	8.1118	10.3975	C-RXR_2-e5_peak_907
chr1	91494758	91494866	109	91494819	10	7.56728	5.22871	4.48432	C-RXR_2-e5_peak_908
chr1	91535851	91535934	84	91535905	10	7.00728	4.87406	4.00166	C-RXR_2-e5_peak_909
chr1	91547107	91547186	80	91547113	7	6.58823	4.98674	3.72065	C-RXR_2-e5_peak_910
chr1	91639518	91639651	134	91639576	10	9.27766	6.28832	5.86658	C-RXR_2-e5_peak_911
chr1	91713325	91713404	80	91713383	10	8.25746	5.66241	5.01948	C-RXR_2-e5_peak_912
chr1	91763528	91763643	116	91763594	32	36.8239	16.1819	31.952	C-RXR_2-e5_peak_913
chr1	91801759	91801873	115	91801773	12	8.16719	5.23679	4.94077	C-RXR_2-e5_peak_914
chr1	92180294	92180373	80	92180329	11	7.931	5.27946	4.7896	C-RXR_2-e5_peak_915
chr1	92180723	92180858	136	92180751	11	7.87185	5.24229	4.74463	C-RXR_2-e5_peak_916
chr1	92216860	92216939	80	92216882	6	5.17867	4.19486	2.63398	C-RXR_2-e5_peak_917
chr1	92473565	92473714	150	92473679	11	9.57664	6.30798	6.13406	C-RXR_2-e5_peak_918
chr1	92517848	92518003	156	92517938	14	11.7046	6.99609	8.0189	C-RXR_2-e5_peak_919
chr1	92641986	92642065	80	92642024	16	11.0806	6.14957	7.44986	C-RXR_2-e5_peak_920
chr1	92831922	92832030	109	92831970	11	5.86927	4.00258	3.11442	C-RXR_2-e5_peak_921
chr1	92886390	92886479	90	92886455	23	19.7885	9.36402	15.54	C-RXR_2-e5_peak_922
chr1	92934679	92934844	166	92934788	13	8.63659	5.32835	5.35413	C-RXR_2-e5_peak_923
chr1	93101633	93101795	163	93101752	14	9.54672	5.67415	6.10786	C-RXR_2-e5_peak_924
chr1	93115224	93115361	138	93115286	8	7.76431	5.61009	4.65221	C-RXR_2-e5_peak_925
chr1	93206510	93206590	81	93206535	15	9.87086	5.65596	6.39982	C-RXR_2-e5_peak_926
chr1	93235874	93236117	244	93235948	19	13.7247	6.97069	9.83375	C-RXR_2-e5_peak_927
chr1	93305671	93305821	151	93305784	9	8.28659	5.82395	5.04555	C-RXR_2-e5_peak_928
chr1	93305926	93306017	92	93305972	10	9.5257	6.43655	6.08931	C-RXR_2-e5_peak_929
chr1	93343677	93343816	140	93343776	9	7.58117	5.39371	4.49447	C-RXR_2-e5_peak_930
chr1	93478294	93478433	140	93478325	9	6.45247	4.68166	3.60757	C-RXR_2-e5_peak_931
chr1	93478836	93479089	254	93478896	16	14.1737	8.01931	10.2539	C-RXR_2-e5_peak_932
chr1	93479178	93479338	161	93479228	14	11.9218	7.13006	8.18332	C-RXR_2-e5_peak_933
chr1	93507003	93507134	132	93507041	8	7.43744	5.41956	4.37106	C-RXR_2-e5_peak_934
chr1	93512060	93512265	206	93512224	15	13.4767	7.84577	9.59965	C-RXR_2-e5_peak_935
chr1	93583075	93583154	80	93583105	8	7.43744	5.41956	4.37106	C-RXR_2-e5_peak_936
chr1	93618971	93619107	137	93619059	7	6.29982	4.81739	3.47838	C-RXR_2-e5_peak_937
chr1	93635074	93635153	80	93635106	9	6.37049	4.62927	3.53952	C-RXR_2-e5_peak_938
chr1	93635268	93635387	120	93635322	13	10.5062	6.48098	6.9494	C-RXR_2-e5_peak_939
chr1	93635652	93635846	195	93635779	16	13.9292	7.86976	10.0246	C-RXR_2-e5_peak_940
chr1	93683009	93683096	88	93683020	15	10.5072	6.03403	6.9494	C-RXR_2-e5_peak_941
chr1	93754616	93754771	156	93754709	15	11.4001	6.57328	7.74054	C-RXR_2-e5_peak_942
chr1	93754931	93755059	129	93754998	19	16.2675	8.46889	12.1966	C-RXR_2-e5_peak_943
chr1	93801701	93801818	118	93801741	13	9.453	5.8288	6.02398	C-RXR_2-e5_peak_944
chr1	93803641	93803855	215	93803806	14	10.3501	6.16245	6.82798	C-RXR_2-e5_peak_945
chr1	93811859	93811969	111	93811925	10	9.27766	6.28832	5.86658	C-RXR_2-e5_peak_946
chr1	94066695	94066783	89	94066716	8	7.99515	5.74154	4.7896	C-RXR_2-e5_peak_947
chr1	94080639	94080767	129	94080674	7	6.76629	5.08897	3.81531	C-RXR_2-e5_peak_948
chr1	95313548	95313869	322	95313793	10	9.73517	6.56026	6.27685	C-RXR_2-e5_peak_949
chr1	95314118	95314300	183	95314177	13	13.5882	8.34942	9.7042	C-RXR_2-e5_peak_950
chr1	95451938	95452039	102	95451981	27	36.6105	17.8626	31.7448	C-RXR_2-e5_peak_951
chr1	95455461	95455591	131	95455530	15	17.4886	10.2072	13.3451	C-RXR_2-e5_peak_952
chr1	96034116	96034253	138	96034147	9	9.2435	6.37949	5.83559	C-RXR_2-e5_peak_953
chr1	96264300	96264403	104	96264338	36	52.4813	23.6041	47.1394	C-RXR_2-e5_peak_954
chr1	96570541	96570742	202	96570689	16	18.9659	10.8451	14.7465	C-RXR_2-e5_peak_955
chr1	97661012	97661091	80	97661068	10	8.82166	6.01145	5.51674	C-RXR_2-e5_peak_956
chr1	97661601	97661765	165	97661725	8	6.6469	4.94021	3.76994	C-RXR_2-e5_peak_957
chr1	97770084	97770177	94	97770118	9	8.87761	6.17144	5.56576	C-RXR_2-e5_peak_958
chr1	97915867	97916000	134	97915930	10	10.5328	7.01744	6.9494	C-RXR_2-e5_peak_959
chr1	98142617	98142988	372	98142677	42	54.7592	22.4138	49.3503	C-RXR_2-e5_peak_960
chr1	98195073	98195273	201	98195197	27	36.6105	17.8626	31.7448	C-RXR_2-e5_peak_961
chr1	98698243	98698322	80	98698300	9	9.2435	6.37949	5.83559	C-RXR_2-e5_peak_962
chr1	100161525	100161613	89	100161568	16	18.9659	10.8451	14.7465	C-RXR_2-e5_peak_963
chr1	102207386	102207494	109	102207429	14	16.0376	9.56924	11.9761	C-RXR_2-e5_peak_964
chr1	104985432	104985538	107	104985488	7	6.79203	5.1036	3.81531	C-RXR_2-e5_peak_965
chr1	104987856	104987935	80	104987883	10	10.5328	7.01744	6.9494	C-RXR_2-e5_peak_966
chr1	104994079	104994237	159	104994098	9	9.2435	6.37949	5.83559	C-RXR_2-e5_peak_967
chr1	105082772	105082851	80	105082808	11	11.8597	7.65539	8.12495	C-RXR_2-e5_peak_968
chr1	105347935	105348033	99	105348004	8	7.99515	5.74154	4.7896	C-RXR_2-e5_peak_969
chr1	105356348	105356463	116	105356395	13	12.3548	7.6174	8.58511	C-RXR_2-e5_peak_970
chr1	105663921	105664045	125	105663985	11	10.3799	6.79737	6.85336	C-RXR_2-e5_peak_971
chr1	105664600	105664702	103	105664645	14	14.1695	8.49672	10.2516	C-RXR_2-e5_peak_972
chr1	105780638	105780719	82	105780649	9	7.61918	5.41725	4.52784	C-RXR_2-e5_peak_973
chr1	105780789	105780907	119	105780861	12	11.0792	7.04243	7.44866	C-RXR_2-e5_peak_974
chr1	105850155	105850234	80	105850217	9	9.2435	6.37949	5.83559	C-RXR_2-e5_peak_975
chr1	105867639	105867845	207	105867710	34	42.0899	18.4765	37.0615	C-RXR_2-e5_peak_976
chr1	105881128	105881207	80	105881174	9	9.21094	6.36122	5.83559	C-RXR_2-e5_peak_977
chr1	105906890	105906998	109	105906935	14	15.0856	9.03261	11.0923	C-RXR_2-e5_peak_978
chr1	105990235	105990381	147	105990299	11	6.85993	4.60956	3.87572	C-RXR_2-e5_peak_979
chr1	105990514	105990593	80	105990566	10	5.98081	4.22543	3.20919	C-RXR_2-e5_peak_980
chr1	105993945	105994038	94	105994014	14	9.69208	5.76195	6.23808	C-RXR_2-e5_peak_981
chr1	106013862	106013941	80	106013871	7	6.18423	4.74828	3.38167	C-RXR_2-e5_peak_982
chr1	106172489	106172596	108	106172540	12	8.91101	5.69921	5.59534	C-RXR_2-e5_peak_983
chr1	106191607	106191699	93	106191651	13	14.6144	8.93129	10.6463	C-RXR_2-e5_peak_984
chr1	106279917	106279998	82	106279963	11	11.0451	7.1912	7.41643	C-RXR_2-e5_peak_985
chr1	106687885	106687964	80	106687901	7	6.79203	5.1036	3.81531	C-RXR_2-e5_peak_986
chr1	106700158	106700237	80	106700203	11	11.8597	7.65539	8.12495	C-RXR_2-e5_peak_987
chr1	106712538	106712685	148	106712568	11	9.44852	6.22884	6.01985	C-RXR_2-e5_peak_988
chr1	106759539	106759627	89	106759568	15	13.4767	7.84577	9.59965	C-RXR_2-e5_peak_989
chr1	106759804	106759883	80	106759862	11	8.82102	5.8382	5.51674	C-RXR_2-e5_peak_990
chr1	106796412	106796601	190	106796468	12	13.0279	8.18568	9.21021	C-RXR_2-e5_peak_991
chr1	107533522	107533605	84	107533568	12	13.221	8.29334	9.35925	C-RXR_2-e5_peak_992
chr1	107608333	107608436	104	107608392	14	16.0376	9.56924	11.9761	C-RXR_2-e5_peak_993
chr1	108378413	108378492	80	108378459	8	7.99515	5.74154	4.7896	C-RXR_2-e5_peak_994
chr1	108887635	108887814	180	108887737	35	50.6669	22.9662	45.3777	C-RXR_2-e5_peak_995
chr1	109982805	109982921	117	109982861	10	10.5328	7.01744	6.9494	C-RXR_2-e5_peak_996
chr1	110705646	110705735	90	110705709	14	16.0376	9.56924	11.9761	C-RXR_2-e5_peak_997
chr1	111864822	111864940	119	111864899	10	10.5328	7.01744	6.9494	C-RXR_2-e5_peak_998
chr1	112416817	112416896	80	112416867	8	7.99515	5.74154	4.7896	C-RXR_2-e5_peak_999
chr1	112871599	112871780	182	112871676	11	11.8597	7.65539	8.12495	C-RXR_2-e5_peak_1000
chr1	114286778	114286857	80	114286814	9	9.2435	6.37949	5.83559	C-RXR_2-e5_peak_1001
chr1	114470017	114470096	80	114470062	12	13.221	8.29334	9.35925	C-RXR_2-e5_peak_1002
chr1	115409599	115409678	80	115409624	11	11.8597	7.65539	8.12495	C-RXR_2-e5_peak_1003
chr1	115684639	115684718	80	115684687	7	6.79203	5.1036	3.81531	C-RXR_2-e5_peak_1004
chr1	115856170	115856282	113	115856233	22	28.307	14.6728	23.7145	C-RXR_2-e5_peak_1005
chr1	116380799	116380878	80	116380828	9	9.2435	6.37949	5.83559	C-RXR_2-e5_peak_1006
chr1	118311002	118311265	264	118311141	13	14.4864	8.86029	10.5498	C-RXR_2-e5_peak_1007
chr1	118322856	118322940	85	118322898	13	12.3548	7.6174	8.58511	C-RXR_2-e5_peak_1008
chr1	118421970	118422049	80	118422011	12	11.2332	7.13586	7.58846	C-RXR_2-e5_peak_1009
chr1	118466516	118466824	309	118466587	55	65.9096	22.5585	60.2086	C-RXR_2-e5_peak_1010
chr1	118482582	118482728	147	118482695	8	7.39319	5.3934	4.33404	C-RXR_2-e5_peak_1011
chr1	118532020	118532107	88	118532039	8	7.6204	5.52682	4.52784	C-RXR_2-e5_peak_1012
chr1	118627967	118628128	162	118628079	23	20.8556	9.99222	16.5534	C-RXR_2-e5_peak_1013
chr1	118652911	118652998	88	118652950	13	10.3906	6.40927	6.86304	C-RXR_2-e5_peak_1014
chr1	118817032	118817111	80	118817061	10	8.10961	5.57001	4.88935	C-RXR_2-e5_peak_1015
chr1	118837407	118837486	80	118837442	15	9.34953	5.35116	5.93204	C-RXR_2-e5_peak_1016
chr1	118912265	118912351	87	118912302	11	8.20779	5.45343	4.97615	C-RXR_2-e5_peak_1017
chr1	119053698	119053829	132	119053754	13	9.17558	5.65799	5.82805	C-RXR_2-e5_peak_1018
chr1	119095441	119095520	80	119095511	15	11.7312	6.77511	8.04297	C-RXR_2-e5_peak_1019
chr1	119184049	119184144	96	119184123	10	8.90896	6.06486	5.59377	C-RXR_2-e5_peak_1020
chr1	119338171	119338328	158	119338292	9	8.98558	6.23343	5.66066	C-RXR_2-e5_peak_1021
chr1	119345933	119346022	90	119345988	26	22.6312	10.0602	18.2583	C-RXR_2-e5_peak_1022
chr1	119373192	119373272	81	119373216	14	14.5748	8.73593	10.6331	C-RXR_2-e5_peak_1023
chr1	119511166	119511262	97	119511210	21	18.9369	9.47744	14.7376	C-RXR_2-e5_peak_1024
chr1	119525871	119525984	114	119525926	15	9.42464	5.39476	5.99743	C-RXR_2-e5_peak_1025
chr1	119526325	119526412	88	119526362	18	12.1065	6.28674	8.35472	C-RXR_2-e5_peak_1026
chr1	119648354	119648507	154	119648412	11	9.57664	6.30798	6.13406	C-RXR_2-e5_peak_1027
chr1	119648573	119648766	194	119648695	13	12.1383	7.48613	8.38523	C-RXR_2-e5_peak_1028
chr1	119836801	119836887	87	119836834	12	13.0279	8.18568	9.21021	C-RXR_2-e5_peak_1029
chr1	119837536	119837615	80	119837540	7	6.79203	5.1036	3.81531	C-RXR_2-e5_peak_1030
chr1	120007241	120007358	118	120007291	10	9.37513	6.34679	5.95335	C-RXR_2-e5_peak_1031
chr1	120104033	120104141	109	120104089	12	11.7256	7.43165	8.03846	C-RXR_2-e5_peak_1032
chr1	120155014	120155096	83	120155036	13	11.3504	7.00339	7.69593	C-RXR_2-e5_peak_1033
chr1	120236695	120236774	80	120236740	10	7.50441	5.18896	4.43024	C-RXR_2-e5_peak_1034
chr1	120325406	120325491	86	120325453	11	9.20274	6.07637	5.83559	C-RXR_2-e5_peak_1035
chr1	120342394	120342516	123	120342464	16	11.9985	6.69599	8.25482	C-RXR_2-e5_peak_1036
chr1	120358522	120358682	161	120358572	27	30.2023	14.1782	25.5441	C-RXR_2-e5_peak_1037
chr1	120384011	120384090	80	120384075	12	10.9299	6.95141	7.31077	C-RXR_2-e5_peak_1038
chr1	120396374	120396499	126	120396420	9	8.72112	6.08074	5.42744	C-RXR_2-e5_peak_1039
chr1	120921690	120921783	94	120921714	9	9.2435	6.37949	5.83559	C-RXR_2-e5_peak_1040
chr1	120970497	120970576	80	120970519	9	9.2435	6.37949	5.83559	C-RXR_2-e5_peak_1041
chr1	121075319	121075426	108	121075382	8	7.6677	5.5543	4.5686	C-RXR_2-e5_peak_1042
chr1	121082984	121083106	123	121083057	10	10.2478	6.85677	6.7351	C-RXR_2-e5_peak_1043
chr1	121111277	121111365	89	121111317	18	19.2798	10.5696	15.0493	C-RXR_2-e5_peak_1044
chr1	121264614	121264726	113	121264676	33	47.0741	21.6903	41.8964	C-RXR_2-e5_peak_1045
chr1	121296470	121296557	88	121296484	13	12.6965	7.82316	8.90186	C-RXR_2-e5_peak_1046
chr1	121327724	121327881	158	121327771	11	11.7506	7.59454	8.06058	C-RXR_2-e5_peak_1047
chr1	121328046	121328129	84	121328092	10	10.3706	6.92634	6.84616	C-RXR_2-e5_peak_1048
chr1	121369683	121369782	100	121369728	12	13.221	8.29334	9.35925	C-RXR_2-e5_peak_1049
chr1	121426085	121426253	169	121426146	13	12.7556	7.85854	8.95666	C-RXR_2-e5_peak_1050
chr1	121438755	121438835	81	121438799	13	11.3963	7.03173	7.73716	C-RXR_2-e5_peak_1051
chr1	121527724	121527902	179	121527871	12	11.7256	7.43165	8.03846	C-RXR_2-e5_peak_1052
chr1	121577746	121577877	132	121577864	7	6.79203	5.1036	3.81531	C-RXR_2-e5_peak_1053
chr1	121614176	121614264	89	121614209	18	21.9934	12.121	17.6389	C-RXR_2-e5_peak_1054
chr1	121656300	121656379	80	121656338	11	11.8597	7.65539	8.12495	C-RXR_2-e5_peak_1055
chr1	121883462	121883541	80	121883494	11	11.8597	7.65539	8.12495	C-RXR_2-e5_peak_1056
chr1	122274658	122274757	100	122274706	14	16.0376	9.56924	11.9761	C-RXR_2-e5_peak_1057
chr1	122357161	122357275	115	122357220	20	25.1098	13.3969	20.6369	C-RXR_2-e5_peak_1058
chr1	123069517	123069596	80	123069545	9	9.2435	6.37949	5.83559	C-RXR_2-e5_peak_1059
chr1	123557528	123557607	80	123557550	11	11.8597	7.65539	8.12495	C-RXR_2-e5_peak_1060
chr1	123659675	123659755	81	123659719	12	13.221	8.29334	9.35925	C-RXR_2-e5_peak_1061
chr1	124208053	124208202	150	124208100	10	10.5328	7.01744	6.9494	C-RXR_2-e5_peak_1062
chr1	124288940	124289019	80	124288969	11	11.8597	7.65539	8.12495	C-RXR_2-e5_peak_1063
chr1	124414478	124414557	80	124414510	11	11.8597	7.65539	8.12495	C-RXR_2-e5_peak_1064
chr1	124730958	124731169	212	124731009	14	16.0376	9.56924	11.9761	C-RXR_2-e5_peak_1065
chr1	125256367	125256487	121	125256423	18	21.9934	12.121	17.6389	C-RXR_2-e5_peak_1066
chr1	125435473	125435595	123	125435547	14	14.5748	8.73593	10.6331	C-RXR_2-e5_peak_1067
chr1	125508662	125508857	196	125508807	8	7.99515	5.74154	4.7896	C-RXR_2-e5_peak_1068
chr1	125516076	125516168	93	125516131	11	11.8597	7.65539	8.12495	C-RXR_2-e5_peak_1069
chr1	125560388	125560531	144	125560481	9	7.18711	5.14765	4.15572	C-RXR_2-e5_peak_1070
chr1	125560904	125561212	309	125560982	13	11.6809	7.2067	7.9974	C-RXR_2-e5_peak_1071
chr1	125614146	125614397	252	125614229	32	38.7915	17.3469	33.8638	C-RXR_2-e5_peak_1072
chr1	125624531	125624610	80	125624559	9	9.2435	6.37949	5.83559	C-RXR_2-e5_peak_1073
chr1	125658782	125658884	103	125658861	7	6.79203	5.1036	3.81531	C-RXR_2-e5_peak_1074
chr1	125792944	125793031	88	125793004	11	11.105	7.22608	7.4716	C-RXR_2-e5_peak_1075
chr1	125866883	125866988	106	125866949	24	31.578	15.9487	26.8701	C-RXR_2-e5_peak_1076
chr1	126092997	126093218	222	126093034	15	15.2848	8.94075	11.2831	C-RXR_2-e5_peak_1077
chr1	126237629	126237815	187	126237738	20	25.1098	13.3969	20.6369	C-RXR_2-e5_peak_1078
chr1	126323116	126323237	122	126323193	7	6.79203	5.1036	3.81531	C-RXR_2-e5_peak_1079
chr1	126492564	126492718	155	126492624	8	7.48227	5.44598	4.40915	C-RXR_2-e5_peak_1080
chr1	126542867	126543042	176	126542922	36	44.2209	18.8896	39.1326	C-RXR_2-e5_peak_1081
chr1	126599261	126599361	101	126599332	10	9.08924	6.17457	5.75174	C-RXR_2-e5_peak_1082
chr1	126820397	126820494	98	126820450	12	13.221	8.29334	9.35925	C-RXR_2-e5_peak_1083
chr1	127157237	127157351	115	127157279	11	11.8597	7.65539	8.12495	C-RXR_2-e5_peak_1084
chr1	127205144	127205369	226	127205190	11	8.14472	5.41378	4.92189	C-RXR_2-e5_peak_1085
chr1	127217807	127217899	93	127217867	12	11.5008	7.29722	7.83178	C-RXR_2-e5_peak_1086
chr1	127421062	127421141	80	127421109	10	8.82166	6.01145	5.51674	C-RXR_2-e5_peak_1087
chr1	127628682	127628764	83	127628721	11	11.3528	7.36909	7.69702	C-RXR_2-e5_peak_1088
chr1	127677707	127677826	120	127677758	12	8.30661	5.32317	5.06295	C-RXR_2-e5_peak_1089
chr1	127695020	127695134	115	127695080	27	36.6105	17.8626	31.7448	C-RXR_2-e5_peak_1090
chr1	127774030	127774311	282	127774079	9	9.09663	6.29667	5.75744	C-RXR_2-e5_peak_1091
chr1	127803074	127803153	80	127803127	9	9.2435	6.37949	5.83559	C-RXR_2-e5_peak_1092
chr1	127891082	127891163	82	127891119	13	14.6144	8.93129	10.6463	C-RXR_2-e5_peak_1093
chr1	127925565	127925652	88	127925619	14	16.0376	9.56924	11.9761	C-RXR_2-e5_peak_1094
chr1	127950438	127950536	99	127950483	24	25.5342	12.4558	21.0458	C-RXR_2-e5_peak_1095
chr1	128103323	128103538	216	128103435	8	7.76431	5.61009	4.65221	C-RXR_2-e5_peak_1096
chr1	128244092	128244588	497	128244526	12	10.5523	6.71981	6.96558	C-RXR_2-e5_peak_1097
chr1	128359587	128359798	212	128359693	11	11.105	7.22608	7.4716	C-RXR_2-e5_peak_1098
chr1	128416824	128416999	176	128416869	11	10.4844	6.85999	6.94867	C-RXR_2-e5_peak_1099
chr1	128417225	128417417	193	128417276	14	14.0403	8.41986	10.1294	C-RXR_2-e5_peak_1100
chr1	128440527	128440606	80	128440567	7	6.58823	4.98674	3.72065	C-RXR_2-e5_peak_1101
chr1	128472609	128472688	80	128472630	8	7.71567	5.58205	4.61047	C-RXR_2-e5_peak_1102
chr1	128506670	128506749	80	128506694	8	7.99515	5.74154	4.7896	C-RXR_2-e5_peak_1103
chr1	128546713	128546797	85	128546737	10	10.2478	6.85677	6.7351	C-RXR_2-e5_peak_1104
chr1	128620802	128620882	81	128620853	14	14.1045	8.45812	10.19	C-RXR_2-e5_peak_1105
chr1	128769882	128769974	93	128769931	11	11.8597	7.65539	8.12495	C-RXR_2-e5_peak_1106
chr1	128900293	128900395	103	128900351	20	21.1768	11.1333	16.8645	C-RXR_2-e5_peak_1107
chr1	128902846	128902936	91	128902873	11	10.9274	7.12242	7.30939	C-RXR_2-e5_peak_1108
chr1	128994013	128994092	80	128994043	10	10.5328	7.01744	6.9494	C-RXR_2-e5_peak_1109
chr1	129061199	129061279	81	129061257	10	10.5328	7.01744	6.9494	C-RXR_2-e5_peak_1110
chr1	129217699	129217795	97	129217739	17	20.468	11.4831	16.1792	C-RXR_2-e5_peak_1111
chr1	129259906	129260003	98	129259944	14	16.0376	9.56924	11.9761	C-RXR_2-e5_peak_1112
chr1	129273361	129273440	80	129273419	12	11.4461	7.26436	7.78183	C-RXR_2-e5_peak_1113
chr1	129273540	129273653	114	129273576	11	10.2275	6.70557	6.71838	C-RXR_2-e5_peak_1114
chr1	129451330	129451411	82	129451393	12	13.221	8.29334	9.35925	C-RXR_2-e5_peak_1115
chr1	130273893	130273980	88	130273930	7	6.79203	5.1036	3.81531	C-RXR_2-e5_peak_1116
chr1	130422779	130422875	97	130422808	10	10.5328	7.01744	6.9494	C-RXR_2-e5_peak_1117
chr1	130424211	130424319	109	130424250	10	10.5328	7.01744	6.9494	C-RXR_2-e5_peak_1118
chr1	130462413	130462732	320	130462542	13	13.5882	8.34942	9.7042	C-RXR_2-e5_peak_1119
chr1	130626680	130626783	104	130626722	17	20.468	11.4831	16.1792	C-RXR_2-e5_peak_1120
chr1	130634148	130634242	95	130634187	11	11.8597	7.65539	8.12495	C-RXR_2-e5_peak_1121
chr1	130710213	130710376	164	130710305	24	31.578	15.9487	26.8701	C-RXR_2-e5_peak_1122
chr1	130773059	130773172	114	130773098	8	7.99515	5.74154	4.7896	C-RXR_2-e5_peak_1123
chr1	130790447	130790690	244	130790611	38	47.8512	20.1594	42.6523	C-RXR_2-e5_peak_1124
chr1	130803494	130803575	82	130803514	13	13.1883	8.11545	9.35911	C-RXR_2-e5_peak_1125
chr1	131097390	131097549	160	131097467	12	9.71889	6.20314	6.26233	C-RXR_2-e5_peak_1126
chr1	131104656	131104768	113	131104734	11	9.7085	6.38916	6.25327	C-RXR_2-e5_peak_1127
chr1	131138092	131138179	88	131138151	10	8.45017	5.78232	5.18974	C-RXR_2-e5_peak_1128
chr1	131138273	131138371	99	131138336	13	11.9815	7.39061	8.23828	C-RXR_2-e5_peak_1129
chr1	131281390	131281526	137	131281438	26	25.4599	11.7127	20.9743	C-RXR_2-e5_peak_1130
chr1	131382051	131382160	110	131382104	10	10.5328	7.01744	6.9494	C-RXR_2-e5_peak_1131
chr1	131525309	131525394	86	131525352	15	11.7312	6.77511	8.04297	C-RXR_2-e5_peak_1132
chr1	131540225	131540309	85	131540266	12	13.221	8.29334	9.35925	C-RXR_2-e5_peak_1133
chr1	131555358	131555488	131	131555426	17	19.227	10.7868	14.9981	C-RXR_2-e5_peak_1134
chr1	131739540	131739619	80	131739566	13	11.4895	7.0891	7.82204	C-RXR_2-e5_peak_1135
chr1	131827990	131828126	137	131828019	11	7.87185	5.24229	4.74463	C-RXR_2-e5_peak_1136
chr1	131849615	131849694	80	131849639	12	10.7375	6.83365	7.13519	C-RXR_2-e5_peak_1137
chr1	131910667	131910834	168	131910703	14	14.3015	8.57498	10.3752	C-RXR_2-e5_peak_1138
chr1	131910957	131911079	123	131911014	8	6.94115	5.1214	3.94385	C-RXR_2-e5_peak_1139
chr1	131963083	131963241	159	131963105	11	8.89478	5.88433	5.58128	C-RXR_2-e5_peak_1140
chr1	132007433	132007512	80	132007501	9	6.48023	4.69938	3.62996	C-RXR_2-e5_peak_1141
chr1	132007662	132007781	120	132007736	14	11.6621	6.9699	7.98051	C-RXR_2-e5_peak_1142
chr1	132007933	132008063	131	132007954	11	8.2718	5.49366	5.03303	C-RXR_2-e5_peak_1143
chr1	132054177	132054256	80	132054210	11	8.46973	5.61799	5.20782	C-RXR_2-e5_peak_1144
chr1	132067686	132067845	160	132067829	12	8.42131	5.39436	5.16502	C-RXR_2-e5_peak_1145
chr1	132190656	132190780	125	132190713	14	10.2184	6.08193	6.71045	C-RXR_2-e5_peak_1146
chr1	132244892	132245018	127	132244965	10	9.42473	6.37643	5.99743	C-RXR_2-e5_peak_1147
chr1	132254790	132254871	82	132254822	14	13.3765	8.02085	9.50594	C-RXR_2-e5_peak_1148
chr1	132282314	132282413	100	132282379	12	9.45814	6.04058	6.02843	C-RXR_2-e5_peak_1149
chr1	132316120	132316255	136	132316180	15	12.8067	7.43456	9.00541	C-RXR_2-e5_peak_1150
chr1	132380800	132380896	97	132380860	9	5.8223	4.27823	3.07578	C-RXR_2-e5_peak_1151
chr1	132391637	132391728	92	132391651	9	7.69638	5.46495	4.5941	C-RXR_2-e5_peak_1152
chr1	132391783	132391896	114	132391838	12	11.2856	7.16756	7.63719	C-RXR_2-e5_peak_1153
chr1	132477479	132477618	140	132477527	10	10.0124	6.72174	6.52584	C-RXR_2-e5_peak_1154
chr1	132483898	132483984	87	132483934	11	11.8597	7.65539	8.12495	C-RXR_2-e5_peak_1155
chr1	132542753	132542948	196	132542832	14	11.0613	6.59932	7.43186	C-RXR_2-e5_peak_1156
chr1	132543797	132543876	80	132543813	12	8.53895	5.46747	5.26719	C-RXR_2-e5_peak_1157
chr1	132628337	132628434	98	132628380	11	8.60688	5.70405	5.32872	C-RXR_2-e5_peak_1158
chr1	132759570	132759663	94	132759607	13	11.8794	7.32827	8.14319	C-RXR_2-e5_peak_1159
chr1	132861031	132861110	80	132861062	15	12.8067	7.43456	9.00541	C-RXR_2-e5_peak_1160
chr1	132881297	132881394	98	132881342	13	8.03175	4.9631	4.82137	C-RXR_2-e5_peak_1161
chr1	132970179	132970265	87	132970240	11	9.24278	6.10126	5.83559	C-RXR_2-e5_peak_1162
chr1	133021359	133021438	80	133021412	11	10.6456	6.9561	7.05063	C-RXR_2-e5_peak_1163
chr1	133025088	133025346	259	133025251	12	12.0827	7.64286	8.33295	C-RXR_2-e5_peak_1164
chr1	133046024	133046207	184	133046089	15	12.3698	7.16628	8.59914	C-RXR_2-e5_peak_1165
chr1	133112877	133112957	81	133112891	10	10.5328	7.01744	6.9494	C-RXR_2-e5_peak_1166
chr1	133131488	133131583	96	133131551	9	6.01164	4.39955	3.2348	C-RXR_2-e5_peak_1167
chr1	133146142	133146221	80	133146172	11	10.5913	6.92377	7.00132	C-RXR_2-e5_peak_1168
chr1	133329545	133329632	88	133329602	11	7.56059	5.0469	4.47849	C-RXR_2-e5_peak_1169
chr1	133353656	133353756	101	133353688	18	13.5879	7.14371	9.7042	C-RXR_2-e5_peak_1170
chr1	133363597	133363693	97	133363629	17	8.34815	4.44946	5.10005	C-RXR_2-e5_peak_1171
chr1	133492295	133492401	107	133492348	12	8.81516	5.63945	5.5123	C-RXR_2-e5_peak_1172
chr1	133520925	133521033	109	133520978	10	10.07	6.755	6.57808	C-RXR_2-e5_peak_1173
chr1	133661314	133661498	185	133661435	9	8.72112	6.08074	5.42744	C-RXR_2-e5_peak_1174
chr1	133678420	133678531	112	133678467	13	12.523	7.71891	8.74123	C-RXR_2-e5_peak_1175
chr1	133777700	133777779	80	133777736	9	8.77258	6.11067	5.47377	C-RXR_2-e5_peak_1176
chr1	133945357	133945479	123	133945410	14	12.9902	7.78605	9.17571	C-RXR_2-e5_peak_1177
chr1	134007157	134007240	84	134007182	13	12.2454	7.55119	8.48346	C-RXR_2-e5_peak_1178
chr1	134046504	134046594	91	134046539	13	10.5062	6.48098	6.9494	C-RXR_2-e5_peak_1179
chr1	134079353	134079486	134	134079416	14	9.51813	5.65691	6.08314	C-RXR_2-e5_peak_1180
chr1	134093052	134093215	164	134093148	11	7.84259	5.22391	4.72082	C-RXR_2-e5_peak_1181
chr1	134119329	134119642	314	134119573	33	34.3198	14.2995	29.5303	C-RXR_2-e5_peak_1182
chr1	134150910	134150999	90	134150966	12	8.91101	5.69921	5.59534	C-RXR_2-e5_peak_1183
chr1	134174533	134174625	93	134174561	7	6.14668	4.72568	3.34931	C-RXR_2-e5_peak_1184
chr1	134245416	134245508	93	134245454	12	8.91101	5.69921	5.59534	C-RXR_2-e5_peak_1185
chr1	134298930	134299024	95	134298975	16	12.8296	7.19856	9.02554	C-RXR_2-e5_peak_1186
chr1	134344597	134344696	100	134344636	10	7.32162	5.07328	4.27263	C-RXR_2-e5_peak_1187
chr1	134361889	134362097	209	134362019	11	10.5913	6.92377	7.00132	C-RXR_2-e5_peak_1188
chr1	134398373	134398494	122	134398441	7	6.58823	4.98674	3.72065	C-RXR_2-e5_peak_1189
chr1	134406011	134406324	314	134406053	12	10.7849	6.86271	7.17859	C-RXR_2-e5_peak_1190
chr1	134415345	134415536	192	134415385	13	11.2148	6.91972	7.57317	C-RXR_2-e5_peak_1191
chr1	134415666	134415745	80	134415729	9	6.89366	4.96242	3.90362	C-RXR_2-e5_peak_1192
chr1	134431092	134431171	80	134431152	11	9.75332	6.41668	6.29304	C-RXR_2-e5_peak_1193
chr1	134455295	134455387	93	134455347	11	11.2896	7.33281	7.64018	C-RXR_2-e5_peak_1194
chr1	134455508	134455590	83	134455565	10	9.78919	6.59193	6.3257	C-RXR_2-e5_peak_1195
chr1	134494564	134494840	277	134494763	12	10.9299	6.95141	7.31077	C-RXR_2-e5_peak_1196
chr1	134560211	134560330	120	134560258	13	8.6906	5.36123	5.40152	C-RXR_2-e5_peak_1197
chr1	134560569	134560648	80	134560613	13	9.05708	5.58524	5.7232	C-RXR_2-e5_peak_1198
chr1	134667705	134667793	89	134667750	17	16.4675	9.1519	12.3879	C-RXR_2-e5_peak_1199
chr1	134682331	134682410	80	134682369	10	8.48983	5.80691	5.22444	C-RXR_2-e5_peak_1200
chr1	134741706	134741812	107	134741760	12	7.6247	4.90265	4.53184	C-RXR_2-e5_peak_1201
chr1	134799173	134799444	272	134799385	40	40.9595	15.2765	35.9684	C-RXR_2-e5_peak_1202
chr1	134799616	134799833	218	134799773	52	58.2479	19.6886	52.7451	C-RXR_2-e5_peak_1203
chr1	134870316	134870395	80	134870349	10	10.5328	7.01744	6.9494	C-RXR_2-e5_peak_1204
chr1	134939520	134939662	143	134939561	29	32.9581	15.068	28.212	C-RXR_2-e5_peak_1205
chr1	134953045	134953358	314	134953310	18	15.8163	8.47936	11.7885	C-RXR_2-e5_peak_1206
chr1	134955727	134955818	92	134955798	11	8.17614	5.43353	4.94866	C-RXR_2-e5_peak_1207
chr1	134955908	134956039	132	134955974	15	12.4976	7.24471	8.71737	C-RXR_2-e5_peak_1208
chr1	134962481	134962721	241	134962631	10	9.89932	6.6562	6.42381	C-RXR_2-e5_peak_1209
chr1	134987356	134987860	505	134987800	16	13.6019	7.66953	9.71733	C-RXR_2-e5_peak_1210
chr1	135047126	135047209	84	135047174	14	13.2635	7.95233	9.3987	C-RXR_2-e5_peak_1211
chr1	135077245	135077345	101	135077320	11	9.49082	6.255	6.05736	C-RXR_2-e5_peak_1212
chr1	135085067	135085154	88	135085099	11	7.90132	5.26081	4.77039	C-RXR_2-e5_peak_1213
chr1	135104925	135105160	236	135105085	13	8.24968	5.09405	5.01334	C-RXR_2-e5_peak_1214
chr1	135120432	135120511	80	135120501	11	7.5334	5.02985	4.45464	C-RXR_2-e5_peak_1215
chr1	135146753	135146850	98	135146815	15	11.329	6.53006	7.67716	C-RXR_2-e5_peak_1216
chr1	135147248	135147343	96	135147264	10	6.84606	4.77185	3.86245	C-RXR_2-e5_peak_1217
chr1	135147436	135147522	87	135147463	12	8.65968	5.5426	5.37425	C-RXR_2-e5_peak_1218
chr1	135161167	135161355	189	135161205	12	9.10882	5.82261	5.76874	C-RXR_2-e5_peak_1219
chr1	135193863	135193946	84	135193893	13	10.5062	6.48098	6.9494	C-RXR_2-e5_peak_1220
chr1	135230323	135230457	135	135230387	24	23.7079	11.3613	19.289	C-RXR_2-e5_peak_1221
chr1	135283607	135283690	84	135283629	12	9.35062	5.9735	5.93232	C-RXR_2-e5_peak_1222
chr1	135313424	135313618	195	135313568	13	12.8758	7.93027	9.06889	C-RXR_2-e5_peak_1223
chr1	135324851	135324971	121	135324909	9	6.53642	4.73524	3.6788	C-RXR_2-e5_peak_1224
chr1	135430479	135430601	123	135430523	11	9.16306	6.05168	5.81592	C-RXR_2-e5_peak_1225
chr1	135687826	135688009	184	135687859	10	6.95278	4.8395	3.95449	C-RXR_2-e5_peak_1226
chr1	135699447	135699567	121	135699496	10	8.45017	5.78232	5.18974	C-RXR_2-e5_peak_1227
chr1	135739524	135739603	80	135739568	11	10.2275	6.70557	6.71838	C-RXR_2-e5_peak_1228
chr1	135760406	135760485	80	135760436	10	8.07348	5.54738	4.85764	C-RXR_2-e5_peak_1229
chr1	135766051	135766170	120	135766104	21	17.5709	8.6654	13.4239	C-RXR_2-e5_peak_1230
chr1	135919284	135919379	96	135919321	13	9.84853	6.07326	6.37774	C-RXR_2-e5_peak_1231
chr1	136017968	136018098	131	136018036	16	15.6793	8.93631	11.6583	C-RXR_2-e5_peak_1232
chr1	136051103	136051191	89	136051140	14	10.186	6.06213	6.68168	C-RXR_2-e5_peak_1233
chr1	136084252	136084376	125	136084301	8	7.18019	5.26627	4.15031	C-RXR_2-e5_peak_1234
chr1	136105758	136105871	114	136105833	10	6.54281	4.57977	3.68347	C-RXR_2-e5_peak_1235
chr1	136120326	136120444	119	136120405	15	10.694	6.14608	7.09591	C-RXR_2-e5_peak_1236
chr1	136260024	136260103	80	136260062	13	8.50413	5.24789	5.23756	C-RXR_2-e5_peak_1237
chr1	136260605	136260891	287	136260677	14	9.57548	5.69149	6.13406	C-RXR_2-e5_peak_1238
chr1	136345745	136345868	124	136345805	9	7.11981	5.1053	4.098	C-RXR_2-e5_peak_1239
chr1	136346087	136346291	205	136346152	14	12.7293	7.62658	8.9327	C-RXR_2-e5_peak_1240
chr1	136415230	136415309	80	136415268	12	11.7256	7.43165	8.03846	C-RXR_2-e5_peak_1241
chr1	136415365	136415548	184	136415407	12	11.6684	7.39758	7.98587	C-RXR_2-e5_peak_1242
chr1	136483915	136484026	112	136483978	28	27.3493	12.1146	22.7936	C-RXR_2-e5_peak_1243
chr1	136484193	136484300	108	136484265	16	12.4381	6.96107	8.66239	C-RXR_2-e5_peak_1244
chr1	136624624	136624754	131	136624644	9	7.08662	5.08439	4.07015	C-RXR_2-e5_peak_1245
chr1	136624825	136624940	116	136624886	12	10.4178	6.63689	6.88876	C-RXR_2-e5_peak_1246
chr1	136625100	136625215	116	136625155	13	11.6809	7.2067	7.9974	C-RXR_2-e5_peak_1247
chr1	136625682	136625873	192	136625739	8	6.1879	4.65218	3.38316	C-RXR_2-e5_peak_1248
chr1	136644572	136644651	80	136644598	9	7.65758	5.441	4.56138	C-RXR_2-e5_peak_1249
chr1	136645588	136645671	84	136645628	14	13.5502	8.12588	9.66858	C-RXR_2-e5_peak_1250
chr1	136676330	136676428	99	136676374	15	12.7616	7.40684	8.962	C-RXR_2-e5_peak_1251
chr1	136704635	136704714	80	136704671	14	12.1476	7.26925	8.39246	C-RXR_2-e5_peak_1252
chr1	136781864	136781943	80	136781915	10	10.3706	6.92634	6.84616	C-RXR_2-e5_peak_1253
chr1	136789205	136789346	142	136789256	8	7.96601	5.72509	4.7896	C-RXR_2-e5_peak_1254
chr1	136937457	136937615	159	136937522	22	23.232	11.7422	18.8401	C-RXR_2-e5_peak_1255
chr1	137015432	137015524	93	137015481	10	9.78919	6.59193	6.3257	C-RXR_2-e5_peak_1256
chr1	137033086	137033217	132	137033152	25	32.1138	15.9664	27.392	C-RXR_2-e5_peak_1257
chr1	137091212	137091333	122	137091284	18	21.93	12.0863	17.5922	C-RXR_2-e5_peak_1258
chr1	137766396	137766475	80	137766418	11	11.8597	7.65539	8.12495	C-RXR_2-e5_peak_1259
chr1	138597928	138598207	280	138598165	14	16.0376	9.56924	11.9761	C-RXR_2-e5_peak_1260
chr1	138609393	138609472	80	138609443	10	10.5328	7.01744	6.9494	C-RXR_2-e5_peak_1261
chr1	138618076	138618172	97	138618104	8	7.2638	5.31639	4.22157	C-RXR_2-e5_peak_1262
chr1	138700720	138701041	322	138700870	15	17.4886	10.2072	13.3451	C-RXR_2-e5_peak_1263
chr1	138831462	138831561	100	138831490	9	9.2435	6.37949	5.83559	C-RXR_2-e5_peak_1264
chr1	138838389	138838509	121	138838454	8	5.98071	4.5204	3.20919	C-RXR_2-e5_peak_1265
chr1	138840019	138840117	99	138840058	8	5.57769	4.26171	2.91955	C-RXR_2-e5_peak_1266
chr1	138856808	138856887	80	138856841	8	7.99515	5.74154	4.7896	C-RXR_2-e5_peak_1267
chr1	138963246	138963325	80	138963289	11	10.7563	7.02169	7.15174	C-RXR_2-e5_peak_1268
chr1	138963388	138963467	80	138963407	9	8.37897	5.87912	5.126	C-RXR_2-e5_peak_1269
chr1	138963732	138963842	111	138963795	11	10.7563	7.02169	7.15174	C-RXR_2-e5_peak_1270
chr1	139112074	139112171	98	139112122	19	23.541	12.759	19.127	C-RXR_2-e5_peak_1271
chr1	139137706	139137823	118	139137763	20	23.7626	12.6456	19.3421	C-RXR_2-e5_peak_1272
chr1	139345326	139345724	399	139345651	24	27.9787	13.9073	23.4054	C-RXR_2-e5_peak_1273
chr1	139422157	139422403	247	139422326	11	11.0451	7.1912	7.41643	C-RXR_2-e5_peak_1274
chr1	139454907	139455094	188	139454938	11	11.8597	7.65539	8.12495	C-RXR_2-e5_peak_1275
chr1	139455155	139455239	85	139455208	11	11.8597	7.65539	8.12495	C-RXR_2-e5_peak_1276
chr1	140410953	140411043	91	140411002	11	11.8597	7.65539	8.12495	C-RXR_2-e5_peak_1277
chr1	143263755	143263896	142	143263869	7	6.42005	4.88854	3.57971	C-RXR_2-e5_peak_1278
chr1	143530852	143530955	104	143530888	17	20.468	11.4831	16.1792	C-RXR_2-e5_peak_1279
chr1	143702158	143702239	82	143702180	11	9.57664	6.30798	6.13406	C-RXR_2-e5_peak_1280
chr1	143702553	143702834	282	143702779	14	13.3765	8.02085	9.50594	C-RXR_2-e5_peak_1281
chr1	143739683	143739764	82	143739736	11	11.682	7.55601	7.9974	C-RXR_2-e5_peak_1282
chr1	143777139	143777392	254	143777350	14	13.6092	8.1615	9.72391	C-RXR_2-e5_peak_1283
chr1	143809253	143809351	99	143809292	8	7.99515	5.74154	4.7896	C-RXR_2-e5_peak_1284
chr1	143814108	143814195	88	143814136	14	16.0376	9.56924	11.9761	C-RXR_2-e5_peak_1285
chr1	143871651	143871777	127	143871715	21	26.6988	14.0349	22.1625	C-RXR_2-e5_peak_1286
chr1	144003388	144003507	120	144003454	9	8.42602	5.9071	5.16803	C-RXR_2-e5_peak_1287
chr1	144004036	144004168	133	144004056	8	7.2638	5.31639	4.22157	C-RXR_2-e5_peak_1288
chr1	144004291	144004389	99	144004335	9	8.42602	5.9071	5.16803	C-RXR_2-e5_peak_1289
chr1	145930846	145930942	97	145930890	13	14.6144	8.93129	10.6463	C-RXR_2-e5_peak_1290
chr1	146988426	146988518	93	146988470	14	16.0376	9.56924	11.9761	C-RXR_2-e5_peak_1291
chr1	147769801	147769881	81	147769825	12	13.221	8.29334	9.35925	C-RXR_2-e5_peak_1292
chr1	149523237	149523382	146	149523306	44	67.3897	28.7077	61.6533	C-RXR_2-e5_peak_1293
chr1	149758276	149758355	80	149758336	11	11.8597	7.65539	8.12495	C-RXR_2-e5_peak_1294
chr1	149961505	149961593	89	149961561	18	21.9934	12.121	17.6389	C-RXR_2-e5_peak_1295
chr1	150120011	150120095	85	150120032	15	17.4886	10.2072	13.3451	C-RXR_2-e5_peak_1296
chr1	150392807	150392938	132	150392845	10	10.1877	6.82251	6.68189	C-RXR_2-e5_peak_1297
chr1	150393315	150393430	116	150393360	9	8.82474	6.14091	5.51827	C-RXR_2-e5_peak_1298
chr1	151047763	151047898	136	151047810	12	10.9299	6.95141	7.31077	C-RXR_2-e5_peak_1299
chr1	151084076	151084235	160	151084168	68	83.1994	25.6324	77.111	C-RXR_2-e5_peak_1300
chr1	151298769	151298848	80	151298798	10	10.5328	7.01744	6.9494	C-RXR_2-e5_peak_1301
chr1	151304549	151304680	132	151304608	12	13.1782	8.26958	9.35048	C-RXR_2-e5_peak_1302
chr1	151311439	151311518	80	151311470	8	7.99515	5.74154	4.7896	C-RXR_2-e5_peak_1303
chr1	151317053	151317132	80	151317108	8	7.99515	5.74154	4.7896	C-RXR_2-e5_peak_1304
chr1	151344536	151344659	124	151344611	10	8.65241	5.90741	5.36763	C-RXR_2-e5_peak_1305
chr1	151344835	151344921	87	151344884	9	7.58117	5.39371	4.49447	C-RXR_2-e5_peak_1306
chr1	151403334	151403413	80	151403368	10	10.5328	7.01744	6.9494	C-RXR_2-e5_peak_1307
chr1	151428156	151428378	223	151428204	11	10.8697	7.08852	7.25636	C-RXR_2-e5_peak_1308
chr1	151428491	151428793	303	151428740	12	11.901	7.53578	8.16308	C-RXR_2-e5_peak_1309
chr1	151433934	151434013	80	151433980	10	10.5328	7.01744	6.9494	C-RXR_2-e5_peak_1310
chr1	151446382	151446462	81	151446432	11	11.8597	7.65539	8.12495	C-RXR_2-e5_peak_1311
chr1	151500605	151500780	176	151500702	13	11.0392	6.81123	7.41175	C-RXR_2-e5_peak_1312
chr1	151571412	151571539	128	151571487	9	8.82474	6.14091	5.51827	C-RXR_2-e5_peak_1313
chr1	151571594	151571673	80	151571638	9	8.77258	6.11067	5.47377	C-RXR_2-e5_peak_1314
chr1	151662726	151662821	96	151662785	15	16.3899	9.58826	12.3133	C-RXR_2-e5_peak_1315
chr1	151711279	151711372	94	151711343	8	7.86369	5.66701	4.73712	C-RXR_2-e5_peak_1316
chr1	151755320	151755966	647	151755387	11	9.89049	6.5007	6.4166	C-RXR_2-e5_peak_1317
chr1	151767406	151767521	116	151767443	8	7.99515	5.74154	4.7896	C-RXR_2-e5_peak_1318
chr1	151811529	151811656	128	151811590	8	7.6204	5.52682	4.52784	C-RXR_2-e5_peak_1319
chr1	151850193	151850272	80	151850231	9	8.77258	6.11067	5.47377	C-RXR_2-e5_peak_1320
chr1	151873285	151873460	176	151873344	20	25.1098	13.3969	20.6369	C-RXR_2-e5_peak_1321
chr1	151987933	151988047	115	151987976	10	9.47491	6.40635	6.04354	C-RXR_2-e5_peak_1322
chr1	152090505	152090649	145	152090624	22	20.7124	10.2277	16.4152	C-RXR_2-e5_peak_1323
chr1	152122988	152123067	80	152123013	10	10.5328	7.01744	6.9494	C-RXR_2-e5_peak_1324
chr1	152169554	152169640	87	152169586	14	14.3687	8.61466	10.4384	C-RXR_2-e5_peak_1325
chr1	152261595	152261683	89	152261615	8	7.6204	5.52682	4.52784	C-RXR_2-e5_peak_1326
chr1	152282159	152282247	89	152282190	12	11.2332	7.13586	7.58846	C-RXR_2-e5_peak_1327
chr1	152386310	152386448	139	152386382	14	15.2399	9.12111	11.2403	C-RXR_2-e5_peak_1328
chr1	152386600	152386737	138	152386647	12	12.4006	7.82826	8.62748	C-RXR_2-e5_peak_1329
chr1	152399805	152399995	191	152399873	11	10.3286	6.76649	6.80791	C-RXR_2-e5_peak_1330
chr1	152400056	152400184	129	152400159	8	6.97983	5.14499	3.97682	C-RXR_2-e5_peak_1331
chr1	152462478	152462557	80	152462509	7	6.79203	5.1036	3.81531	C-RXR_2-e5_peak_1332
chr1	152537335	152537467	133	152537389	12	10.2441	6.52946	6.73306	C-RXR_2-e5_peak_1333
chr1	152608636	152608737	102	152608690	14	13.0439	7.81875	9.22458	C-RXR_2-e5_peak_1334
chr1	152683194	152683275	82	152683217	14	12.6785	7.59547	8.88485	C-RXR_2-e5_peak_1335
chr1	152693918	152693999	82	152693969	12	12.67	7.98318	8.87762	C-RXR_2-e5_peak_1336
chr1	152738910	152739008	99	152738938	8	7.99515	5.74154	4.7896	C-RXR_2-e5_peak_1337
chr1	152766098	152766290	193	152766167	9	6.92511	4.98234	3.93069	C-RXR_2-e5_peak_1338
chr1	152766576	152766738	163	152766607	13	11.3504	7.00339	7.69593	C-RXR_2-e5_peak_1339
chr1	152902274	152902361	88	152902333	12	10.4178	6.63689	6.88876	C-RXR_2-e5_peak_1340
chr1	152949711	152949790	80	152949748	11	11.8597	7.65539	8.12495	C-RXR_2-e5_peak_1341
chr1	153000117	153000226	110	153000132	7	6.42005	4.88854	3.57971	C-RXR_2-e5_peak_1342
chr1	153074417	153074507	91	153074444	11	7.34792	4.9137	4.29624	C-RXR_2-e5_peak_1343
chr1	153077832	153077925	94	153077883	9	7.11981	5.1053	4.098	C-RXR_2-e5_peak_1344
chr1	153109676	153109763	88	153109693	16	15.7422	8.97431	11.7181	C-RXR_2-e5_peak_1345
chr1	153161598	153161716	119	153161666	14	14.3687	8.61466	10.4384	C-RXR_2-e5_peak_1346
chr1	153174920	153175107	188	153175080	12	11.2332	7.13586	7.58846	C-RXR_2-e5_peak_1347
chr1	153186145	153186304	160	153186182	9	7.89669	5.58797	4.76744	C-RXR_2-e5_peak_1348
chr1	153243330	153243428	99	153243395	13	11.0826	6.83803	7.45117	C-RXR_2-e5_peak_1349
chr1	153286424	153286503	80	153286451	8	7.99515	5.74154	4.7896	C-RXR_2-e5_peak_1350
chr1	153332051	153332219	169	153332122	12	8.59892	5.50478	5.32163	C-RXR_2-e5_peak_1351
chr1	153332348	153332487	140	153332425	13	9.58142	5.90807	6.13786	C-RXR_2-e5_peak_1352
chr1	153332642	153332721	80	153332699	13	9.61405	5.92822	6.16884	C-RXR_2-e5_peak_1353
chr1	153425141	153425555	415	153425494	14	12.1017	7.24098	8.35032	C-RXR_2-e5_peak_1354
chr1	153487206	153487327	122	153487272	18	18.3048	9.98764	14.1291	C-RXR_2-e5_peak_1355
chr1	153487554	153487689	136	153487612	11	9.49082	6.255	6.05736	C-RXR_2-e5_peak_1356
chr1	153509007	153509086	80	153509043	10	10.5328	7.01744	6.9494	C-RXR_2-e5_peak_1357
chr1	153520690	153520769	80	153520701	12	11.13	7.0733	7.49439	C-RXR_2-e5_peak_1358
chr1	153525393	153525480	88	153525445	9	8.57073	5.99266	5.29522	C-RXR_2-e5_peak_1359
chr1	153549577	153549791	215	153549653	11	9.93715	6.5292	6.4586	C-RXR_2-e5_peak_1360
chr1	153565265	153565448	184	153565341	31	33.6589	14.704	28.8879	C-RXR_2-e5_peak_1361
chr1	153653001	153653321	321	153653041	12	10.1178	6.45115	6.62146	C-RXR_2-e5_peak_1362
chr1	153681689	153681806	118	153681741	18	16.7252	9.03141	12.6341	C-RXR_2-e5_peak_1363
chr1	153886349	153886518	170	153886484	8	7.57373	5.49961	4.48866	C-RXR_2-e5_peak_1364
chr1	153900005	153900121	117	153900075	13	9.98755	6.15937	6.50397	C-RXR_2-e5_peak_1365
chr1	154003795	154003909	115	154003853	10	10.5328	7.01744	6.9494	C-RXR_2-e5_peak_1366
chr1	154012129	154012208	80	154012186	8	7.99515	5.74154	4.7896	C-RXR_2-e5_peak_1367
chr1	154079526	154079621	96	154079581	11	11.8597	7.65539	8.12495	C-RXR_2-e5_peak_1368
chr1	154204780	154204875	96	154204811	12	10.3302	6.58274	6.80867	C-RXR_2-e5_peak_1369
chr1	154205027	154205215	189	154205163	10	8.14607	5.59282	4.92199	C-RXR_2-e5_peak_1370
chr1	154265442	154265530	89	154265481	10	10.5328	7.01744	6.9494	C-RXR_2-e5_peak_1371
chr1	154416626	154416757	132	154416679	9	8.24123	5.79675	5.00507	C-RXR_2-e5_peak_1372
chr1	154889368	154889448	81	154889425	13	13.1243	8.07773	9.29958	C-RXR_2-e5_peak_1373
chr1	154917388	154917488	101	154917438	17	19.8926	11.1641	15.6397	C-RXR_2-e5_peak_1374
chr1	155083300	155083471	172	155083333	11	10.3286	6.76649	6.80791	C-RXR_2-e5_peak_1375
chr1	155159182	155159261	80	155159223	11	10.4319	6.82854	6.90105	C-RXR_2-e5_peak_1376
chr1	155166885	155166998	114	155166932	19	22.1578	11.9853	17.7988	C-RXR_2-e5_peak_1377
chr1	155197705	155197809	105	155197755	16	16.2681	9.29042	12.1966	C-RXR_2-e5_peak_1378
chr1	155224183	155224285	103	155224224	14	9.10696	5.41032	5.7675	C-RXR_2-e5_peak_1379
chr1	155232200	155232357	158	155232293	37	36.0221	13.7061	31.1788	C-RXR_2-e5_peak_1380
chr1	155391682	155391761	80	155391701	7	6.79203	5.1036	3.81531	C-RXR_2-e5_peak_1381
chr1	155416808	155416948	141	155416871	10	9.18239	6.23093	5.83261	C-RXR_2-e5_peak_1382
chr1	155417194	155417364	171	155417288	12	11.6684	7.39758	7.98587	C-RXR_2-e5_peak_1383
chr1	155521618	155521697	80	155521646	9	8.67033	6.05109	5.38295	C-RXR_2-e5_peak_1384
chr1	155558238	155558383	146	155558313	12	12.2075	7.71595	8.44799	C-RXR_2-e5_peak_1385
chr1	155558740	155558820	81	155558760	12	12.2075	7.71595	8.44799	C-RXR_2-e5_peak_1386
chr1	155628352	155628451	100	155628396	16	18.9659	10.8451	14.7465	C-RXR_2-e5_peak_1387
chr1	155634205	155634329	125	155634300	7	6.79203	5.1036	3.81531	C-RXR_2-e5_peak_1388
chr1	155685606	155685708	103	155685667	12	12.67	7.98318	8.87762	C-RXR_2-e5_peak_1389
chr1	155698354	155698433	80	155698403	9	8.1521	5.74311	4.92607	C-RXR_2-e5_peak_1390
chr1	155742849	155742932	84	155742876	14	9.99535	5.94597	6.51058	C-RXR_2-e5_peak_1391
chr1	155759450	155759542	93	155759470	11	11.8597	7.65539	8.12495	C-RXR_2-e5_peak_1392
chr1	155812700	155812851	152	155812827	8	6.37675	4.7714	3.54385	C-RXR_2-e5_peak_1393
chr1	155828097	155828183	87	155828120	10	10.1877	6.82251	6.68189	C-RXR_2-e5_peak_1394
chr1	155879573	155879662	90	155879611	9	9.2435	6.37949	5.83559	C-RXR_2-e5_peak_1395
chr1	155973349	155973440	92	155973387	11	10.2778	6.73589	6.76265	C-RXR_2-e5_peak_1396
chr1	156036306	156036421	116	156036376	10	7.3515	5.0922	4.29741	C-RXR_2-e5_peak_1397
chr1	156040840	156040946	107	156040908	9	7.05374	5.06364	4.04205	C-RXR_2-e5_peak_1398
chr1	156195654	156195736	83	156195699	13	14.6144	8.93129	10.6463	C-RXR_2-e5_peak_1399
chr1	156272942	156273054	113	156272990	14	13.8517	8.30716	9.95116	C-RXR_2-e5_peak_1400
chr1	156273788	156273897	110	156273827	9	7.85576	5.56293	4.73209	C-RXR_2-e5_peak_1401
chr1	156303265	156303589	325	156303313	15	15.151	8.86097	11.1558	C-RXR_2-e5_peak_1402
chr1	156390452	156390548	97	156390505	11	10.4844	6.85999	6.94867	C-RXR_2-e5_peak_1403
chr1	156474006	156474331	326	156474191	16	16.2001	9.2497	12.1313	C-RXR_2-e5_peak_1404
chr1	156558524	156558610	87	156558590	11	8.7846	5.8154	5.48275	C-RXR_2-e5_peak_1405
chr1	156559011	156559207	197	156559151	13	10.9962	6.78463	7.37151	C-RXR_2-e5_peak_1406
chr1	156559287	156559404	118	156559332	12	9.79607	6.2512	6.33171	C-RXR_2-e5_peak_1407
chr1	156667241	156667347	107	156667282	9	6.59351	4.77165	3.72435	C-RXR_2-e5_peak_1408
chr1	156674334	156674416	83	156674381	16	12.8702	7.2232	9.06447	C-RXR_2-e5_peak_1409
chr1	156719100	156719205	106	156719130	13	10.2775	6.33912	6.76265	C-RXR_2-e5_peak_1410
chr1	156730983	156731111	129	156731033	7	6.33936	4.84087	3.51225	C-RXR_2-e5_peak_1411
chr1	156913277	156913378	102	156913322	10	10.5328	7.01744	6.9494	C-RXR_2-e5_peak_1412
chr1	156921939	156922037	99	156921993	11	10.9274	7.12242	7.30939	C-RXR_2-e5_peak_1413
chr1	156925622	156925701	80	156925624	6	5.11235	4.15474	2.57995	C-RXR_2-e5_peak_1414
chr1	156939432	156939562	131	156939502	10	8.14607	5.59282	4.92199	C-RXR_2-e5_peak_1415
chr1	156939749	156939921	173	156939817	11	9.36509	6.17718	5.94511	C-RXR_2-e5_peak_1416
chr1	157134808	157135019	212	157134859	24	27.9787	13.9073	23.4054	C-RXR_2-e5_peak_1417
chr1	157353827	157353942	116	157353875	9	9.2435	6.37949	5.83559	C-RXR_2-e5_peak_1418
chr1	157411914	157412004	91	157411964	11	10.0319	6.58695	6.54331	C-RXR_2-e5_peak_1419
chr1	157412134	157412301	168	157412185	10	8.86508	6.03803	5.55518	C-RXR_2-e5_peak_1420
chr1	157412521	157412705	185	157412629	9	7.73559	5.48912	4.62714	C-RXR_2-e5_peak_1421
chr1	157458482	157458636	155	157458561	14	15.644	9.35014	11.6244	C-RXR_2-e5_peak_1422
chr1	157560888	157561023	136	157560915	8	6.79077	5.02917	3.81531	C-RXR_2-e5_peak_1423
chr1	157617782	157617868	87	157617831	11	11.8597	7.65539	8.12495	C-RXR_2-e5_peak_1424
chr1	157696741	157696865	125	157696798	19	23.541	12.759	19.127	C-RXR_2-e5_peak_1425
chr1	157721300	157721387	88	157721317	7	6.79203	5.1036	3.81531	C-RXR_2-e5_peak_1426
chr1	158206385	158206536	152	158206460	18	21.9934	12.121	17.6389	C-RXR_2-e5_peak_1427
chr1	158247085	158247173	89	158247116	10	10.5328	7.01744	6.9494	C-RXR_2-e5_peak_1428
chr1	158356123	158356219	97	158356163	10	10.5328	7.01744	6.9494	C-RXR_2-e5_peak_1429
chr1	158936211	158936290	80	158936239	11	11.8597	7.65539	8.12495	C-RXR_2-e5_peak_1430
chr1	159231844	159231966	123	159231900	10	10.5328	7.01744	6.9494	C-RXR_2-e5_peak_1431
chr1	159232069	159232268	200	159232137	8	7.99515	5.74154	4.7896	C-RXR_2-e5_peak_1432
chr1	159420321	159420400	80	159420372	11	11.4817	7.44274	7.81512	C-RXR_2-e5_peak_1433
chr1	159689003	159689083	81	159689036	12	13.221	8.29334	9.35925	C-RXR_2-e5_peak_1434
chr1	159786437	159786521	85	159786477	11	11.8597	7.65539	8.12495	C-RXR_2-e5_peak_1435
chr1	160044577	160044667	91	160044614	11	11.682	7.55601	7.9974	C-RXR_2-e5_peak_1436
chr1	160058227	160058374	148	160058263	8	7.99515	5.74154	4.7896	C-RXR_2-e5_peak_1437
chr1	160146068	160146321	254	160146261	11	9.20274	6.07637	5.83559	C-RXR_2-e5_peak_1438
chr1	160194973	160195052	80	160195004	9	8.98558	6.23343	5.66066	C-RXR_2-e5_peak_1439
chr1	160195246	160195376	131	160195281	8	7.5277	5.47266	4.44951	C-RXR_2-e5_peak_1440
chr1	160212669	160212767	99	160212716	8	7.34951	5.36748	4.29624	C-RXR_2-e5_peak_1441
chr1	160212957	160213036	80	160212975	8	7.48227	5.44598	4.40915	C-RXR_2-e5_peak_1442
chr1	160213271	160213354	84	160213306	12	12.2711	7.75303	8.50761	C-RXR_2-e5_peak_1443
chr1	160792437	160792516	80	160792478	10	9.89932	6.6562	6.42381	C-RXR_2-e5_peak_1444
chr1	160792687	160792770	84	160792751	9	8.62021	6.02174	5.33856	C-RXR_2-e5_peak_1445
chr1	160793107	160793186	80	160793133	10	9.62914	6.49781	6.1814	C-RXR_2-e5_peak_1446
chr1	160811822	160811901	80	160811868	10	10.4332	6.96166	6.90118	C-RXR_2-e5_peak_1447
chr1	160906217	160906363	147	160906245	9	7.1533	5.12639	4.12643	C-RXR_2-e5_peak_1448
chr1	160906552	160906742	191	160906627	13	11.5844	7.14742	7.90853	C-RXR_2-e5_peak_1449
chr1	161034663	161034749	87	161034692	11	10.4844	6.85999	6.94867	C-RXR_2-e5_peak_1450
chr1	161054636	161054743	108	161054684	11	9.8443	6.47245	6.37392	C-RXR_2-e5_peak_1451
chr1	161126980	161127093	114	161127020	9	8.77258	6.11067	5.47377	C-RXR_2-e5_peak_1452
chr1	161131185	161131344	160	161131211	7	6.72079	5.06302	3.81531	C-RXR_2-e5_peak_1453
chr1	161142693	161142825	133	161142749	14	13.8517	8.30716	9.95116	C-RXR_2-e5_peak_1454
chr1	161170791	161171041	251	161170967	11	11.8597	7.65539	8.12495	C-RXR_2-e5_peak_1455
chr1	161235781	161235860	80	161235820	10	10.3706	6.92634	6.84616	C-RXR_2-e5_peak_1456
chr1	161241620	161241699	80	161241643	10	10.2478	6.85677	6.7351	C-RXR_2-e5_peak_1457
chr1	161371629	161371708	80	161371682	10	10.5328	7.01744	6.9494	C-RXR_2-e5_peak_1458
chr1	161729957	161730036	80	161729993	7	6.79203	5.1036	3.81531	C-RXR_2-e5_peak_1459
chr1	161962998	161963077	80	161963023	11	10.8697	7.08852	7.25636	C-RXR_2-e5_peak_1460
chr1	161969074	161969177	104	161969116	13	13.4517	8.26994	9.57588	C-RXR_2-e5_peak_1461
chr1	161969257	161969396	140	161969322	9	8.57073	5.99266	5.29522	C-RXR_2-e5_peak_1462
chr1	162000554	162000681	128	162000621	9	9.09663	6.29667	5.75744	C-RXR_2-e5_peak_1463
chr1	162280652	162280767	116	162280714	10	10.5328	7.01744	6.9494	C-RXR_2-e5_peak_1464
chr1	162334912	162335059	148	162334976	23	29.2952	14.9602	24.6744	C-RXR_2-e5_peak_1465
chr1	162336097	162336193	97	162336146	22	28.0935	14.5562	23.5161	C-RXR_2-e5_peak_1466
chr1	162359278	162359360	83	162359298	12	13.221	8.29334	9.35925	C-RXR_2-e5_peak_1467
chr1	162477943	162478100	158	162478053	11	11.0451	7.1912	7.41643	C-RXR_2-e5_peak_1468
chr1	162548347	162548559	213	162548424	13	11.3504	7.00339	7.69593	C-RXR_2-e5_peak_1469
chr1	162570723	162570907	185	162570830	9	8.87761	6.17144	5.56576	C-RXR_2-e5_peak_1470
chr1	162739994	162740187	194	162740039	9	9.2435	6.37949	5.83559	C-RXR_2-e5_peak_1471
chr1	162740532	162740613	82	162740568	8	7.99515	5.74154	4.7896	C-RXR_2-e5_peak_1472
chr1	162931382	162931461	80	162931425	9	9.2435	6.37949	5.83559	C-RXR_2-e5_peak_1473
chr1	163767591	163767693	103	163767640	35	50.6669	22.9662	45.3777	C-RXR_2-e5_peak_1474
chr1	163779520	163779599	80	163779539	7	6.79203	5.1036	3.81531	C-RXR_2-e5_peak_1475
chr1	163779795	163779900	106	163779853	8	7.99515	5.74154	4.7896	C-RXR_2-e5_peak_1476
chr1	163821530	163821616	87	163821560	11	11.8597	7.65539	8.12495	C-RXR_2-e5_peak_1477
chr1	163872907	163872999	93	163872962	11	11.8597	7.65539	8.12495	C-RXR_2-e5_peak_1478
chr1	163929866	163929975	110	163929903	14	11.4955	6.86707	7.82735	C-RXR_2-e5_peak_1479
chr1	163930142	163930355	214	163930208	14	11.7905	7.04907	8.09717	C-RXR_2-e5_peak_1480
chr1	163994516	163994631	116	163994584	8	7.91447	5.6959	4.78157	C-RXR_2-e5_peak_1481
chr1	163994737	163994909	173	163994839	10	10.4332	6.96166	6.90118	C-RXR_2-e5_peak_1482
chr1	164151898	164152066	169	164152009	8	7.99515	5.74154	4.7896	C-RXR_2-e5_peak_1483
chr1	164249052	164249382	331	164249311	13	11.3963	7.03173	7.73716	C-RXR_2-e5_peak_1484
chr1	164263862	164263941	80	164263932	9	8.62021	6.02174	5.33856	C-RXR_2-e5_peak_1485
chr1	164272626	164272721	96	164272678	14	15.3983	9.21136	11.3909	C-RXR_2-e5_peak_1486
chr1	164275513	164275667	155	164275525	9	8.06502	5.69045	4.85038	C-RXR_2-e5_peak_1487
chr1	164279111	164279198	88	164279165	17	19.5048	10.9453	15.2662	C-RXR_2-e5_peak_1488
chr1	164330864	164331025	162	164330900	8	6.24963	4.69125	3.43658	C-RXR_2-e5_peak_1489
chr1	164334942	164335021	80	164334979	13	11.6809	7.2067	7.9974	C-RXR_2-e5_peak_1490
chr1	164457572	164457670	99	164457613	10	5.93938	4.19944	3.17405	C-RXR_2-e5_peak_1491
chr1	164458849	164458928	80	164458908	10	6.12967	4.31899	3.33526	C-RXR_2-e5_peak_1492
chr1	164545118	164545205	88	164545139	12	13.221	8.29334	9.35925	C-RXR_2-e5_peak_1493
chr1	164559799	164559881	83	164559834	10	10.5328	7.01744	6.9494	C-RXR_2-e5_peak_1494
chr1	164708049	164708340	292	164708108	16	17.1431	9.80867	13.0339	C-RXR_2-e5_peak_1495
chr1	164768827	164769003	177	164768869	9	9.2435	6.37949	5.83559	C-RXR_2-e5_peak_1496
chr1	164899033	164899247	215	164899179	11	11.8597	7.65539	8.12495	C-RXR_2-e5_peak_1497
chr1	165132234	165132385	152	165132310	27	32.3318	15.4378	27.6042	C-RXR_2-e5_peak_1498
chr1	165142443	165142522	80	165142492	10	8.21999	5.63902	4.98704	C-RXR_2-e5_peak_1499
chr1	165153559	165153665	107	165153613	7	6.26079	4.79413	3.44568	C-RXR_2-e5_peak_1500
chr1	165184996	165185124	129	165185063	10	7.44253	5.14982	4.37517	C-RXR_2-e5_peak_1501
chr1	165194103	165194344	242	165194153	11	9.79858	6.44445	6.333	C-RXR_2-e5_peak_1502
chr1	165236586	165236721	136	165236650	14	13.9139	8.34439	10.0097	C-RXR_2-e5_peak_1503
chr1	165236830	165236947	118	165236874	15	14.8916	8.7056	10.9085	C-RXR_2-e5_peak_1504
chr1	165247682	165247770	89	165247714	10	10.5328	7.01744	6.9494	C-RXR_2-e5_peak_1505
chr1	165265887	165266021	135	165265946	20	25.1098	13.3969	20.6369	C-RXR_2-e5_peak_1506
chr1	165316680	165316759	80	165316749	10	7.03482	4.89152	4.02468	C-RXR_2-e5_peak_1507
chr1	165401920	165402000	81	165401968	11	11.8597	7.65539	8.12495	C-RXR_2-e5_peak_1508
chr1	165460305	165460390	86	165460339	11	9.66412	6.36187	6.21329	C-RXR_2-e5_peak_1509
chr1	165461063	165461142	80	165461129	7	5.30903	4.20532	2.74384	C-RXR_2-e5_peak_1510
chr1	165461297	165461377	81	165461305	10	8.45017	5.78232	5.18974	C-RXR_2-e5_peak_1511
chr1	165634262	165634561	300	165634486	12	9.31531	5.95146	5.9011	C-RXR_2-e5_peak_1512
chr1	165645623	165645705	83	165645673	12	9.99461	6.37469	6.51012	C-RXR_2-e5_peak_1513
chr1	165663468	165663552	85	165663507	16	13.834	7.81149	9.93517	C-RXR_2-e5_peak_1514
chr1	165678642	165678779	138	165678712	37	38.091	14.8731	33.1865	C-RXR_2-e5_peak_1515
chr1	165689234	165689313	80	165689261	15	13.6825	7.97174	9.79274	C-RXR_2-e5_peak_1516
chr1	165759052	165759362	311	165759125	29	23.763	9.74459	19.3424	C-RXR_2-e5_peak_1517
chr1	165759441	165759614	174	165759572	42	39.5896	13.7513	34.6401	C-RXR_2-e5_peak_1518
chr1	165759808	165759911	104	165759860	23	16.7756	7.65543	12.683	C-RXR_2-e5_peak_1519
chr1	165775468	165775554	87	165775501	10	8.69408	5.93308	5.40379	C-RXR_2-e5_peak_1520
chr1	165840807	165840924	118	165840851	13	9.7467	6.01024	6.28782	C-RXR_2-e5_peak_1521
chr1	165874745	165874844	100	165874782	9	9.2435	6.37949	5.83559	C-RXR_2-e5_peak_1522
chr1	165911321	165911439	119	165911385	12	13.221	8.29334	9.35925	C-RXR_2-e5_peak_1523
chr1	166001500	166001587	88	166001567	10	8.57031	5.85673	5.29522	C-RXR_2-e5_peak_1524
chr1	166014589	166014693	105	166014649	9	9.2435	6.37949	5.83559	C-RXR_2-e5_peak_1525
chr1	166130390	166130585	196	166130438	15	11.0869	6.38313	7.45532	C-RXR_2-e5_peak_1526
chr1	166182774	166182872	99	166182842	7	6.50297	4.93715	3.64972	C-RXR_2-e5_peak_1527
chr1	166202739	166203031	293	166202908	11	11.8597	7.65539	8.12495	C-RXR_2-e5_peak_1528
chr1	166238472	166238675	204	166238540	20	24.4356	13.0248	19.9933	C-RXR_2-e5_peak_1529
chr1	166253949	166254028	80	166253994	10	9.27766	6.28832	5.86658	C-RXR_2-e5_peak_1530
chr1	166302465	166302563	99	166302500	11	11.4817	7.44274	7.81512	C-RXR_2-e5_peak_1531
chr1	166308878	166309227	350	166309139	12	10.5071	6.69194	6.9494	C-RXR_2-e5_peak_1532
chr1	166309280	166309368	89	166309354	9	7.18711	5.14765	4.15572	C-RXR_2-e5_peak_1533
chr1	166336596	166336675	80	166336641	11	11.0451	7.1912	7.41643	C-RXR_2-e5_peak_1534
chr1	166379235	166379423	189	166379349	17	15.488	8.55607	11.4765	C-RXR_2-e5_peak_1535
chr1	166409394	166409675	282	166409607	10	7.69611	5.31005	4.5941	C-RXR_2-e5_peak_1536
chr1	166409884	166410004	121	166409956	14	12.2406	7.32646	8.47988	C-RXR_2-e5_peak_1537
chr1	166415896	166416023	128	166415945	13	14.6144	8.93129	10.6463	C-RXR_2-e5_peak_1538
chr1	166813077	166813156	80	166813119	7	6.79203	5.1036	3.81531	C-RXR_2-e5_peak_1539
chr1	167047621	167047725	105	167047685	12	10.5979	6.74791	7.007	C-RXR_2-e5_peak_1540
chr1	167112820	167112905	86	167112862	15	17.2491	10.0747	13.1356	C-RXR_2-e5_peak_1541
chr1	167207510	167207654	145	167207581	7	6.79203	5.1036	3.81531	C-RXR_2-e5_peak_1542
chr1	167308493	167308744	252	167308549	19	18.675	9.92484	14.485	C-RXR_2-e5_peak_1543
chr1	167308868	167308966	99	167308912	11	9.16306	6.05168	5.81592	C-RXR_2-e5_peak_1544
chr1	167341252	167341331	80	167341286	10	9.37513	6.34679	5.95335	C-RXR_2-e5_peak_1545
chr1	167341414	167341587	174	167341580	10	9.42473	6.37643	5.99743	C-RXR_2-e5_peak_1546
chr1	167350276	167350408	133	167350335	12	11.13	7.0733	7.49439	C-RXR_2-e5_peak_1547
chr1	167359167	167359250	84	167359184	15	14.06	8.20222	10.1482	C-RXR_2-e5_peak_1548
chr1	167394106	167394243	138	167394148	10	9.57711	6.46703	6.13406	C-RXR_2-e5_peak_1549
chr1	167468597	167468676	80	167468649	8	7.34951	5.36748	4.29624	C-RXR_2-e5_peak_1550
chr1	167498218	167498302	85	167498244	11	10.8697	7.08852	7.25636	C-RXR_2-e5_peak_1551
chr1	167566763	167566874	112	167566828	9	9.2435	6.37949	5.83559	C-RXR_2-e5_peak_1552
chr1	167598368	167598474	107	167598405	12	10.5523	6.71981	6.96558	C-RXR_2-e5_peak_1553
chr1	167645022	167645138	117	167645090	18	17.6969	9.62092	13.545	C-RXR_2-e5_peak_1554
chr1	167700509	167700666	158	167700644	7	6.79203	5.1036	3.81531	C-RXR_2-e5_peak_1555
chr1	167803096	167803208	113	167803145	8	7.57373	5.49961	4.48866	C-RXR_2-e5_peak_1556
chr1	167862232	167862315	84	167862280	9	9.2435	6.37949	5.83559	C-RXR_2-e5_peak_1557
chr1	167872894	167872973	80	167872924	8	7.2638	5.31639	4.22157	C-RXR_2-e5_peak_1558
chr1	168325117	168325233	117	168325163	19	21.5715	11.6479	17.2458	C-RXR_2-e5_peak_1559
chr1	168383867	168383951	85	168383927	9	8.42602	5.9071	5.16803	C-RXR_2-e5_peak_1560
chr1	168446440	168446524	85	168446499	13	14.6144	8.93129	10.6463	C-RXR_2-e5_peak_1561
chr1	168659685	168659887	203	168659854	9	9.2435	6.37949	5.83559	C-RXR_2-e5_peak_1562
chr1	169154509	169154605	97	169154563	13	14.6144	8.93129	10.6463	C-RXR_2-e5_peak_1563
chr1	169197521	169197601	81	169197559	12	13.221	8.29334	9.35925	C-RXR_2-e5_peak_1564
chr1	169268185	169268264	80	169268218	9	9.2435	6.37949	5.83559	C-RXR_2-e5_peak_1565
chr1	169326534	169326644	111	169326586	21	26.6988	14.0349	22.1625	C-RXR_2-e5_peak_1566
chr1	169906815	169906979	165	169906900	25	30.7853	15.2137	26.1113	C-RXR_2-e5_peak_1567
chr1	170174721	170174800	80	170174744	8	7.30638	5.34181	4.25857	C-RXR_2-e5_peak_1568
chr1	170215212	170215292	81	170215230	9	9.2435	6.37949	5.83559	C-RXR_2-e5_peak_1569
chr1	170304934	170305031	98	170304993	13	13.3846	8.23077	9.51244	C-RXR_2-e5_peak_1570
chr1	170318452	170318549	98	170318491	12	11.6119	7.36382	7.93457	C-RXR_2-e5_peak_1571
chr1	170318661	170318741	81	170318718	8	6.90292	5.09803	3.91035	C-RXR_2-e5_peak_1572
chr1	170371757	170371836	80	170371789	10	10.5328	7.01744	6.9494	C-RXR_2-e5_peak_1573
chr1	170390028	170390396	369	170390211	25	25.3381	11.9914	20.8558	C-RXR_2-e5_peak_1574
chr1	170498497	170498577	81	170498546	11	11.3528	7.36909	7.69702	C-RXR_2-e5_peak_1575
chr1	170589746	170589888	143	170589834	14	12.1017	7.24098	8.35032	C-RXR_2-e5_peak_1576
chr1	170644488	170644577	90	170644502	9	7.25567	5.1907	4.21606	C-RXR_2-e5_peak_1577
chr1	170694334	170694502	169	170694430	54	72.087	26.6539	66.2367	C-RXR_2-e5_peak_1578
chr1	170885023	170885131	109	170885094	14	14.3015	8.57498	10.3752	C-RXR_2-e5_peak_1579
chr1	170885248	170885360	113	170885302	9	8.10831	5.71666	4.8892	C-RXR_2-e5_peak_1580
chr1	170885422	170885501	80	170885436	10	9.27766	6.28832	5.86658	C-RXR_2-e5_peak_1581
chr1	170907603	170907855	253	170907738	11	8.74847	5.79278	5.45202	C-RXR_2-e5_peak_1582
chr1	171044694	171044773	80	171044737	10	10.4969	6.99734	6.9494	C-RXR_2-e5_peak_1583
chr1	171102284	171102385	102	171102344	9	8.57073	5.99266	5.29522	C-RXR_2-e5_peak_1584
chr1	171113995	171114201	207	171114165	12	9.75733	6.22708	6.29621	C-RXR_2-e5_peak_1585
chr1	171150423	171150502	80	171150456	10	8.86508	6.03803	5.55518	C-RXR_2-e5_peak_1586
chr1	171159843	171159944	102	171159887	15	14.1722	8.27053	10.2529	C-RXR_2-e5_peak_1587
chr1	171172928	171173007	80	171172975	8	7.43744	5.41956	4.37106	C-RXR_2-e5_peak_1588
chr1	171173166	171173245	80	171173213	11	10.8697	7.08852	7.25636	C-RXR_2-e5_peak_1589
chr1	171251272	171251366	95	171251309	11	6.9295	4.65276	3.93398	C-RXR_2-e5_peak_1590
chr1	171270227	171270414	188	171270356	12	10.5979	6.74791	7.007	C-RXR_2-e5_peak_1591
chr1	171286534	171286640	107	171286568	12	7.97896	5.12046	4.7896	C-RXR_2-e5_peak_1592
chr1	171287803	171287894	92	171287870	12	8.45044	5.41245	5.18974	C-RXR_2-e5_peak_1593
chr1	171294671	171294826	156	171294725	9	9.09663	6.29667	5.75744	C-RXR_2-e5_peak_1594
chr1	171320220	171320400	181	171320254	10	10.5328	7.01744	6.9494	C-RXR_2-e5_peak_1595
chr1	171329115	171329278	164	171329239	11	8.74847	5.79278	5.45202	C-RXR_2-e5_peak_1596
chr1	171329447	171329533	87	171329461	10	7.72898	5.33078	4.62217	C-RXR_2-e5_peak_1597
chr1	171342671	171342753	83	171342711	11	8.96979	5.93119	5.64761	C-RXR_2-e5_peak_1598
chr1	171345600	171345743	144	171345701	12	10.0353	6.39997	6.5459	C-RXR_2-e5_peak_1599
chr1	171360285	171360465	181	171360388	15	13.1325	7.63463	9.30724	C-RXR_2-e5_peak_1600
chr1	171382443	171382528	86	171382456	10	6.08651	4.29184	3.29881	C-RXR_2-e5_peak_1601
chr1	171461763	171461842	80	171461827	10	8.90896	6.06486	5.59377	C-RXR_2-e5_peak_1602
chr1	171477897	171478068	172	171477944	13	14.6144	8.93129	10.6463	C-RXR_2-e5_peak_1603
chr1	171507510	171507592	83	171507545	12	10.3302	6.58274	6.80867	C-RXR_2-e5_peak_1604
chr1	171515460	171515539	80	171515485	9	8.10831	5.71666	4.8892	C-RXR_2-e5_peak_1605
chr1	171531465	171531738	274	171531619	23	19.7885	9.36402	15.54	C-RXR_2-e5_peak_1606
chr1	171544490	171544579	90	171544526	13	10.9113	6.73206	7.29503	C-RXR_2-e5_peak_1607
chr1	171545223	171545302	80	171545262	10	7.93211	5.45866	4.7896	C-RXR_2-e5_peak_1608
chr1	171547304	171547413	110	171547344	21	21.5487	11.0499	17.2236	C-RXR_2-e5_peak_1609
chr1	171552570	171552649	80	171552586	11	10.1287	6.64573	6.62907	C-RXR_2-e5_peak_1610
chr1	171558146	171558225	80	171558165	13	8.91287	5.4969	5.59692	C-RXR_2-e5_peak_1611
chr1	171559138	171559266	129	171559208	17	12.6673	6.85073	8.87624	C-RXR_2-e5_peak_1612
chr1	171935447	171935526	80	171935467	10	10.5328	7.01744	6.9494	C-RXR_2-e5_peak_1613
chr1	172003865	172003952	88	172003914	25	22.1609	10.1126	17.8018	C-RXR_2-e5_peak_1614
chr1	172027357	172027464	108	172027397	15	14.06	8.20222	10.1482	C-RXR_2-e5_peak_1615
chr1	172040498	172040577	80	172040521	6	5.63934	4.46565	2.91955	C-RXR_2-e5_peak_1616
chr1	172054035	172054120	86	172054056	11	9.04609	5.97881	5.71265	C-RXR_2-e5_peak_1617
chr1	172100962	172101041	80	172101003	8	7.99515	5.74154	4.7896	C-RXR_2-e5_peak_1618
chr1	172116113	172116192	80	172116144	9	8.57073	5.99266	5.29522	C-RXR_2-e5_peak_1619
chr1	172126734	172126815	82	172126767	13	12.523	7.71891	8.74123	C-RXR_2-e5_peak_1620
chr1	172148070	172148338	269	172148156	17	17.2514	9.62502	13.1377	C-RXR_2-e5_peak_1621
chr1	172172802	172172881	80	172172858	7	6.79203	5.1036	3.81531	C-RXR_2-e5_peak_1622
chr1	172259289	172259465	177	172259358	10	9.95548	6.68881	6.47417	C-RXR_2-e5_peak_1623
chr1	172306740	172306826	87	172306783	20	17.7143	9.04665	13.5613	C-RXR_2-e5_peak_1624
chr1	172326031	172326288	258	172326259	11	7.12108	4.77201	4.09872	C-RXR_2-e5_peak_1625
chr1	172340757	172340865	109	172340811	9	7.89669	5.58797	4.76744	C-RXR_2-e5_peak_1626
chr1	172521096	172521175	80	172521106	9	7.58117	5.39371	4.49447	C-RXR_2-e5_peak_1627
chr1	172562022	172562272	251	172562072	13	8.99889	5.54957	5.67227	C-RXR_2-e5_peak_1628
chr1	172617092	172617171	80	172617121	8	7.30638	5.34181	4.25857	C-RXR_2-e5_peak_1629
chr1	173337424	173337517	94	173337486	22	22.8376	11.5056	18.4587	C-RXR_2-e5_peak_1630
chr1	173367027	173367156	130	173367086	11	10.4844	6.85999	6.94867	C-RXR_2-e5_peak_1631
chr1	173390213	173390292	80	173390243	8	7.99515	5.74154	4.7896	C-RXR_2-e5_peak_1632
chr1	173458473	173458571	99	173458509	12	13.221	8.29334	9.35925	C-RXR_2-e5_peak_1633
chr1	173563017	173563126	110	173563059	13	14.6144	8.93129	10.6463	C-RXR_2-e5_peak_1634
chr1	173726368	173726459	92	173726402	9	9.2435	6.37949	5.83559	C-RXR_2-e5_peak_1635
chr1	173979241	173979343	103	173979291	10	10.5328	7.01744	6.9494	C-RXR_2-e5_peak_1636
chr1	174501767	174501896	130	174501822	11	9.93715	6.5292	6.4586	C-RXR_2-e5_peak_1637
chr1	174503459	174503597	139	174503523	12	11.1813	7.10444	7.54123	C-RXR_2-e5_peak_1638
chr1	174836998	174837089	92	174837054	8	7.99515	5.74154	4.7896	C-RXR_2-e5_peak_1639
chr1	174921675	174921813	139	174921765	10	10.5328	7.01744	6.9494	C-RXR_2-e5_peak_1640
chr1	175492045	175492280	236	175492141	15	16.0759	9.4066	12.012	C-RXR_2-e5_peak_1641
chr1	175492363	175492442	80	175492410	8	7.18019	5.26627	4.15031	C-RXR_2-e5_peak_1642
chr1	175574221	175574300	80	175574260	9	9.2435	6.37949	5.83559	C-RXR_2-e5_peak_1643
chr1	175625295	175625443	149	175625303	8	7.43744	5.41956	4.37106	C-RXR_2-e5_peak_1644
chr1	175692161	175692301	141	175692237	10	9.57711	6.46703	6.13406	C-RXR_2-e5_peak_1645
chr1	175880662	175880741	80	175880697	7	6.50297	4.93715	3.64972	C-RXR_2-e5_peak_1646
chr1	175903916	175904001	86	175903965	14	13.6092	8.1615	9.72391	C-RXR_2-e5_peak_1647
chr1	176275144	176275274	131	176275198	7	6.29982	4.81739	3.47838	C-RXR_2-e5_peak_1648
chr1	176835691	176835804	114	176835740	11	11.8597	7.65539	8.12495	C-RXR_2-e5_peak_1649
chr1	176867689	176867781	93	176867714	13	13.4517	8.26994	9.57588	C-RXR_2-e5_peak_1650
chr1	176900973	176901052	80	176901007	7	6.79203	5.1036	3.81531	C-RXR_2-e5_peak_1651
chr1	176945485	176945713	229	176945639	19	22.1578	11.9853	17.7988	C-RXR_2-e5_peak_1652
chr1	176951228	176951315	88	176951277	17	20.468	11.4831	16.1792	C-RXR_2-e5_peak_1653
chr1	177040563	177040754	192	177040595	13	14.6144	8.93129	10.6463	C-RXR_2-e5_peak_1654
chr1	177182734	177182814	81	177182775	12	13.221	8.29334	9.35925	C-RXR_2-e5_peak_1655
chr1	177322757	177322844	88	177322775	8	7.6204	5.52682	4.52784	C-RXR_2-e5_peak_1656
chr1	177441937	177442072	136	177441964	16	15.8057	9.01265	11.779	C-RXR_2-e5_peak_1657
chr1	177442622	177442704	83	177442655	10	8.03767	5.52493	4.82595	C-RXR_2-e5_peak_1658
chr1	177465994	177466075	82	177466054	12	12.0214	7.60683	8.27566	C-RXR_2-e5_peak_1659
chr1	177570835	177570922	88	177570885	11	10.9274	7.12242	7.30939	C-RXR_2-e5_peak_1660
chr1	177723986	177724165	180	177724001	9	7.77522	5.51351	4.66135	C-RXR_2-e5_peak_1661
chr1	177796165	177796328	164	177796270	9	9.21094	6.36122	5.83559	C-RXR_2-e5_peak_1662
chr1	177796577	177796663	87	177796644	8	7.96601	5.72509	4.7896	C-RXR_2-e5_peak_1663
chr1	177983666	177983746	81	177983711	11	11.3528	7.36909	7.69702	C-RXR_2-e5_peak_1664
chr1	178153900	178154032	133	178153961	16	18.9659	10.8451	14.7465	C-RXR_2-e5_peak_1665
chr1	178187837	178187916	80	178187862	8	7.99515	5.74154	4.7896	C-RXR_2-e5_peak_1666
chr1	178276139	178276424	286	178276218	11	9.53353	6.28138	6.09504	C-RXR_2-e5_peak_1667
chr1	178318367	178318501	135	178318426	9	7.81527	5.53811	4.69549	C-RXR_2-e5_peak_1668
chr1	178318845	178318947	103	178318919	10	8.90896	6.06486	5.59377	C-RXR_2-e5_peak_1669
chr1	178319068	178319184	117	178319122	12	11.2856	7.16756	7.63719	C-RXR_2-e5_peak_1670
chr1	178336972	178337127	156	178337091	11	8.17614	5.43353	4.94866	C-RXR_2-e5_peak_1671
chr1	178337631	178337916	286	178337708	12	9.17665	5.86493	5.82833	C-RXR_2-e5_peak_1672
chr1	178366672	178366769	98	178366718	13	12.9987	8.00332	9.18204	C-RXR_2-e5_peak_1673
chr1	178368960	178369151	192	178369105	16	16.3368	9.33151	12.2623	C-RXR_2-e5_peak_1674
chr1	178406119	178406198	80	178406144	8	6.86511	5.07487	3.87777	C-RXR_2-e5_peak_1675
chr1	178449319	178449446	128	178449383	13	14.6144	8.93129	10.6463	C-RXR_2-e5_peak_1676
chr1	178528924	178529013	90	178528953	13	9.91757	6.11601	6.44064	C-RXR_2-e5_peak_1677
chr1	178572219	178572325	107	178572288	11	10.0319	6.58695	6.54331	C-RXR_2-e5_peak_1678
chr1	178618526	178618651	126	178618639	8	7.86369	5.66701	4.73712	C-RXR_2-e5_peak_1679
chr1	178710242	178710402	161	178710329	56	74.6347	27.0942	68.7335	C-RXR_2-e5_peak_1680
chr1	178762665	178762788	124	178762741	12	13.221	8.29334	9.35925	C-RXR_2-e5_peak_1681
chr1	178886404	178886495	92	178886444	8	7.43744	5.41956	4.37106	C-RXR_2-e5_peak_1682
chr1	179043748	179043827	80	179043795	9	6.74043	4.86516	3.81531	C-RXR_2-e5_peak_1683
chr1	179092785	179092890	106	179092812	9	8.42602	5.9071	5.16803	C-RXR_2-e5_peak_1684
chr1	179198926	179199005	80	179198956	9	8.82474	6.14091	5.51827	C-RXR_2-e5_peak_1685
chr1	179304152	179304275	124	179304219	7	6.58823	4.98674	3.72065	C-RXR_2-e5_peak_1686
chr1	179461446	179461570	125	179461473	14	12.9902	7.78605	9.17571	C-RXR_2-e5_peak_1687
chr1	179492826	179492906	81	179492869	12	11.0792	7.04243	7.44866	C-RXR_2-e5_peak_1688
chr1	179517713	179517909	197	179517773	15	14.2291	8.30512	10.3071	C-RXR_2-e5_peak_1689
chr1	179546647	179546728	82	179546673	9	7.69638	5.46495	4.5941	C-RXR_2-e5_peak_1690
chr1	179585788	179585867	80	179585831	10	10.0124	6.72174	6.52584	C-RXR_2-e5_peak_1691
chr1	179585941	179586024	84	179585969	11	11.2896	7.33281	7.64018	C-RXR_2-e5_peak_1692
chr1	179628592	179628671	80	179628641	11	9.08474	6.0029	5.74887	C-RXR_2-e5_peak_1693
chr1	179668044	179668281	238	179668119	14	12.6282	7.5646	8.83893	C-RXR_2-e5_peak_1694
chr1	179668344	179668495	152	179668394	8	6.06787	4.57595	3.28344	C-RXR_2-e5_peak_1695
chr1	179746641	179746720	80	179746676	9	8.62021	6.02174	5.33856	C-RXR_2-e5_peak_1696
chr1	179803528	179803700	173	179803555	12	11.392	7.23181	7.73383	C-RXR_2-e5_peak_1697
chr1	179831522	179831601	80	179831560	10	9.89932	6.6562	6.42381	C-RXR_2-e5_peak_1698
chr1	179960025	179960145	121	179960094	8	6.50905	4.85434	3.65328	C-RXR_2-e5_peak_1699
chr1	180082793	180082872	80	180082817	9	9.2435	6.37949	5.83559	C-RXR_2-e5_peak_1700
chr1	180113671	180113755	85	180113713	10	10.5328	7.01744	6.9494	C-RXR_2-e5_peak_1701
chr1	180175765	180175844	80	180175782	12	7.7983	5.00919	4.68254	C-RXR_2-e5_peak_1702
chr1	180181322	180181410	89	180181368	14	9.84156	5.85251	6.37392	C-RXR_2-e5_peak_1703
chr1	180243651	180243751	101	180243723	9	6.2641	4.56122	3.44766	C-RXR_2-e5_peak_1704
chr1	180255920	180256013	94	180255942	10	7.5991	5.24881	4.51086	C-RXR_2-e5_peak_1705
chr1	180256383	180256462	80	180256433	10	7.72898	5.33078	4.62217	C-RXR_2-e5_peak_1706
chr1	180284654	180284766	113	180284699	12	9.6054	6.13241	6.16072	C-RXR_2-e5_peak_1707
chr1	180331261	180331393	133	180331323	16	10.7838	5.97542	7.17832	C-RXR_2-e5_peak_1708
chr1	180332544	180332666	123	180332601	24	18.5491	8.36118	14.3635	C-RXR_2-e5_peak_1709
chr1	180365334	180365442	109	180365379	9	7.11981	5.1053	4.098	C-RXR_2-e5_peak_1710
chr1	180609792	180609889	98	180609834	19	18.675	9.92484	14.485	C-RXR_2-e5_peak_1711
chr1	180647944	180648051	108	180647990	12	12.8102	8.06296	9.00787	C-RXR_2-e5_peak_1712
chr1	180668017	180668097	81	180668046	11	11.8597	7.65539	8.12495	C-RXR_2-e5_peak_1713
chr1	180725838	180725948	111	180725888	10	8.90896	6.06486	5.59377	C-RXR_2-e5_peak_1714
chr1	180726029	180726121	93	180726086	10	8.9533	6.09192	5.63217	C-RXR_2-e5_peak_1715
chr1	180794429	180794529	101	180794483	17	12.3562	6.66675	8.58641	C-RXR_2-e5_peak_1716
chr1	180798853	180799025	173	180798916	16	13.9292	7.86976	10.0246	C-RXR_2-e5_peak_1717
chr1	180850760	180850983	224	180850819	15	13.1805	7.6641	9.35239	C-RXR_2-e5_peak_1718
chr1	180851079	180851297	219	180851116	17	15.4344	8.52343	11.4248	C-RXR_2-e5_peak_1719
chr1	180862415	180862561	147	180862460	10	8.00217	5.50266	4.79521	C-RXR_2-e5_peak_1720
chr1	180874225	180874304	80	180874259	13	10.8694	6.70608	7.25636	C-RXR_2-e5_peak_1721
chr1	181017942	181018035	94	181017977	15	11.5084	6.63921	7.83905	C-RXR_2-e5_peak_1722
chr1	181051128	181051349	222	181051284	8	7.99515	5.74154	4.7896	C-RXR_2-e5_peak_1723
chr1	181057746	181057834	89	181057798	13	14.6144	8.93129	10.6463	C-RXR_2-e5_peak_1724
chr1	181069456	181069614	159	181069578	9	7.1533	5.12639	4.12643	C-RXR_2-e5_peak_1725
chr1	181090159	181090263	105	181090227	8	6.44223	4.81251	3.59889	C-RXR_2-e5_peak_1726
chr1	181120861	181120958	98	181120914	12	12.6014	7.94388	8.81366	C-RXR_2-e5_peak_1727
chr1	181124539	181124618	80	181124572	13	12.7556	7.85854	8.95666	C-RXR_2-e5_peak_1728
chr1	181143975	181144068	94	181144027	10	9.27766	6.28832	5.86658	C-RXR_2-e5_peak_1729
chr1	181144140	181144274	135	181144214	11	10.5375	6.89173	6.95269	C-RXR_2-e5_peak_1730
chr1	181151059	181151281	223	181151258	12	12.0214	7.60683	8.27566	C-RXR_2-e5_peak_1731
chr1	181167214	181167308	95	181167261	9	8.24123	5.79675	5.00507	C-RXR_2-e5_peak_1732
chr1	181187207	181187286	80	181187236	8	7.99515	5.74154	4.7896	C-RXR_2-e5_peak_1733
chr1	181211209	181211376	168	181211247	11	7.87185	5.24229	4.74463	C-RXR_2-e5_peak_1734
chr1	181359175	181359269	95	181359247	13	12.4663	7.68477	8.68813	C-RXR_2-e5_peak_1735
chr1	181510583	181510714	132	181510652	11	9.24278	6.10126	5.83559	C-RXR_2-e5_peak_1736
chr1	181527762	181527923	162	181527794	16	14.2741	8.08073	10.3496	C-RXR_2-e5_peak_1737
chr1	181578527	181578637	111	181578579	7	6.72079	5.06302	3.81531	C-RXR_2-e5_peak_1738
chr1	181639576	181639655	80	181639644	8	6.6469	4.94021	3.76994	C-RXR_2-e5_peak_1739
chr1	181814770	181814858	89	181814806	10	9.68182	6.52888	6.22822	C-RXR_2-e5_peak_1740
chr1	181820010	181820112	103	181820052	13	12.1383	7.48613	8.38523	C-RXR_2-e5_peak_1741
chr1	181841741	181841998	258	181841877	17	14.6297	8.03308	10.661	C-RXR_2-e5_peak_1742
chr1	181842264	181842403	140	181842340	13	10.1668	6.2705	6.66435	C-RXR_2-e5_peak_1743
chr1	181888944	181889052	109	181888976	16	13.247	7.45281	9.38407	C-RXR_2-e5_peak_1744
chr1	181912132	181912231	100	181912198	12	13.221	8.29334	9.35925	C-RXR_2-e5_peak_1745
chr1	181921823	181921994	172	181921890	12	11.2332	7.13586	7.58846	C-RXR_2-e5_peak_1746
chr1	181923448	181923661	214	181923510	15	15.5612	9.10472	11.5452	C-RXR_2-e5_peak_1747
chr1	181932046	181932155	110	181932100	11	11.8597	7.65539	8.12495	C-RXR_2-e5_peak_1748
chr1	181959669	181959825	157	181959710	15	17.4886	10.2072	13.3451	C-RXR_2-e5_peak_1749
chr1	181984465	181984554	90	181984502	12	12.1447	7.67923	8.39011	C-RXR_2-e5_peak_1750
chr1	182020446	182020621	176	182020517	14	12.4311	7.44363	8.65564	C-RXR_2-e5_peak_1751
chr1	182072273	182072359	87	182072313	15	11.5817	6.6839	7.9068	C-RXR_2-e5_peak_1752
chr1	182076524	182076603	80	182076563	10	6.87246	4.78858	3.88419	C-RXR_2-e5_peak_1753
chr1	182094848	182094958	111	182094926	13	8.05547	4.97732	4.84269	C-RXR_2-e5_peak_1754
chr1	182125029	182125276	248	182125117	9	7.05374	5.06364	4.04205	C-RXR_2-e5_peak_1755
chr1	182341179	182341280	102	182341238	11	9.98428	6.55794	6.50119	C-RXR_2-e5_peak_1756
chr1	182341517	182341637	121	182341564	8	6.57725	4.8969	3.71194	C-RXR_2-e5_peak_1757
chr1	182446383	182446506	124	182446437	7	6.42005	4.88854	3.57971	C-RXR_2-e5_peak_1758
chr1	182517534	182517639	106	182517569	11	7.87185	5.24229	4.74463	C-RXR_2-e5_peak_1759
chr1	182554166	182554276	111	182554236	12	10.2441	6.52946	6.73306	C-RXR_2-e5_peak_1760
chr1	182621941	182622026	86	182622000	17	17.7521	9.92431	13.5978	C-RXR_2-e5_peak_1761
chr1	182716324	182716403	80	182716378	7	6.07298	4.68113	3.28639	C-RXR_2-e5_peak_1762
chr1	182761970	182762059	90	182762005	18	14.2828	7.55569	10.3581	C-RXR_2-e5_peak_1763
chr1	182763818	182763944	127	182763871	25	22.7796	10.4736	18.4022	C-RXR_2-e5_peak_1764
chr1	182814617	182814733	117	182814675	13	10.6245	6.55432	7.03217	C-RXR_2-e5_peak_1765
chr1	182851668	182851751	84	182851737	15	13.788	8.03626	9.89232	C-RXR_2-e5_peak_1766
chr1	183089285	183089369	85	183089332	14	10.5194	6.26616	6.9494	C-RXR_2-e5_peak_1767
chr1	183117338	183117431	94	183117363	11	9.79858	6.44445	6.333	C-RXR_2-e5_peak_1768
chr1	183159293	183159386	94	183159367	13	11.6324	7.17694	7.95191	C-RXR_2-e5_peak_1769
chr1	183183152	183183231	80	183183168	10	10.4969	6.99734	6.9494	C-RXR_2-e5_peak_1770
chr1	183189605	183189684	80	183189668	9	8.72112	6.08074	5.42744	C-RXR_2-e5_peak_1771
chr1	183199173	183199274	102	183199235	9	9.2435	6.37949	5.83559	C-RXR_2-e5_peak_1772
chr1	183221239	183221422	184	183221265	10	9.13556	6.20262	5.79231	C-RXR_2-e5_peak_1773
chr1	183221499	183221578	80	183221533	8	6.94115	5.1214	3.94385	C-RXR_2-e5_peak_1774
chr1	183248556	183248668	113	183248610	11	11.1658	7.26131	7.52788	C-RXR_2-e5_peak_1775
chr1	183296954	183297071	118	183297027	13	9.453	5.8288	6.02398	C-RXR_2-e5_peak_1776
chr1	183299228	183299527	300	183299410	29	28.121	12.2037	23.5429	C-RXR_2-e5_peak_1777
chr1	183369181	183369340	160	183369240	16	13.5113	7.61418	9.63269	C-RXR_2-e5_peak_1778
chr1	183388869	183388956	88	183388925	11	10.9859	7.15664	7.36226	C-RXR_2-e5_peak_1779
chr1	183419710	183419798	89	183419741	23	20.6321	9.85993	16.3381	C-RXR_2-e5_peak_1780
chr1	183422996	183423120	125	183423044	31	30.5728	12.8906	25.9042	C-RXR_2-e5_peak_1781
chr1	183439198	183439296	99	183439263	13	10.8694	6.70608	7.25636	C-RXR_2-e5_peak_1782
chr1	184033421	184033590	170	184033559	10	7.03482	4.89152	4.02468	C-RXR_2-e5_peak_1783
chr1	184341549	184341706	158	184341647	15	16.8915	9.87431	12.7939	C-RXR_2-e5_peak_1784
chr1	184569941	184570025	85	184569971	6	5.63934	4.46565	2.91955	C-RXR_2-e5_peak_1785
chr1	184615180	184615259	80	184615202	8	7.81364	5.6384	4.69541	C-RXR_2-e5_peak_1786
chr1	184741191	184741314	124	184741243	13	12.6381	7.7881	8.84732	C-RXR_2-e5_peak_1787
chr1	184754180	184754259	80	184754221	11	11.8597	7.65539	8.12495	C-RXR_2-e5_peak_1788
chr1	184762142	184762225	84	184762187	8	7.99515	5.74154	4.7896	C-RXR_2-e5_peak_1789
chr1	184768827	184768935	109	184768884	11	10.8126	7.05495	7.20392	C-RXR_2-e5_peak_1790
chr1	184845612	184845691	80	184845654	10	6.87246	4.78858	3.88419	C-RXR_2-e5_peak_1791
chr1	184845851	184845979	129	184845924	8	5.11093	3.95959	2.57995	C-RXR_2-e5_peak_1792
chr1	184889569	184889664	96	184889603	9	7.73559	5.48912	4.62714	C-RXR_2-e5_peak_1793
chr1	184954955	184955089	135	184954984	8	7.6204	5.52682	4.52784	C-RXR_2-e5_peak_1794
chr1	184979749	184979870	122	184979823	8	6.86511	5.07487	3.87777	C-RXR_2-e5_peak_1795
chr1	184999428	184999549	122	184999490	11	9.16306	6.05168	5.81592	C-RXR_2-e5_peak_1796
chr1	184999610	184999743	134	184999713	9	6.98885	5.02266	3.98446	C-RXR_2-e5_peak_1797
chr1	185104567	185104646	80	185104605	8	7.6677	5.5543	4.5686	C-RXR_2-e5_peak_1798
chr1	185203962	185204089	128	185204010	18	17.1951	9.31685	13.0836	C-RXR_2-e5_peak_1799
chr1	185216931	185217019	89	185216954	12	13.221	8.29334	9.35925	C-RXR_2-e5_peak_1800
chr1	185236597	185236676	80	185236633	9	9.2435	6.37949	5.83559	C-RXR_2-e5_peak_1801
chr1	185291532	185291611	80	185291558	10	8.29528	5.68599	5.05302	C-RXR_2-e5_peak_1802
chr1	185306940	185307023	84	185306977	10	9.68182	6.52888	6.22822	C-RXR_2-e5_peak_1803
chr1	185307781	185307874	94	185307801	7	6.29982	4.81739	3.47838	C-RXR_2-e5_peak_1804
chr1	185332104	185332245	142	185332175	11	8.93212	5.90766	5.61338	C-RXR_2-e5_peak_1805
chr1	185340618	185340755	138	185340669	32	37.2618	16.4417	32.3789	C-RXR_2-e5_peak_1806
chr1	185362797	185362882	86	185362819	12	10.0353	6.39997	6.5459	C-RXR_2-e5_peak_1807
chr1	185362975	185363150	176	185363033	13	11.3963	7.03173	7.73716	C-RXR_2-e5_peak_1808
chr1	185404741	185404820	80	185404796	7	6.79203	5.1036	3.81531	C-RXR_2-e5_peak_1809
chr1	185450192	185450272	81	185450256	15	13.3268	7.75387	9.4583	C-RXR_2-e5_peak_1810
chr1	185455046	185455125	80	185455090	13	9.05708	5.58524	5.7232	C-RXR_2-e5_peak_1811
chr1	185458414	185458508	95	185458455	16	12.553	7.03066	8.76883	C-RXR_2-e5_peak_1812
chr1	185615022	185615112	91	185615074	13	14.6144	8.93129	10.6463	C-RXR_2-e5_peak_1813
chr1	185722188	185722279	92	185722240	7	6.79203	5.1036	3.81531	C-RXR_2-e5_peak_1814
chr1	185731251	185731347	97	185731304	12	12.9543	8.14436	9.14103	C-RXR_2-e5_peak_1815
chr1	186117282	186117361	80	186117301	10	10.3706	6.92634	6.84616	C-RXR_2-e5_peak_1816
chr1	186182519	186182625	107	186182549	10	10.5328	7.01744	6.9494	C-RXR_2-e5_peak_1817
chr1	186371437	186371524	88	186371499	12	13.221	8.29334	9.35925	C-RXR_2-e5_peak_1818
chr1	186545424	186545509	86	186545461	12	13.221	8.29334	9.35925	C-RXR_2-e5_peak_1819
chr1	186547340	186547435	96	186547392	12	12.8102	8.06296	9.00787	C-RXR_2-e5_peak_1820
chr1	186604368	186604499	132	186604427	10	10.5328	7.01744	6.9494	C-RXR_2-e5_peak_1821
chr1	186749049	186749128	80	186749076	9	8.72112	6.08074	5.42744	C-RXR_2-e5_peak_1822
chr1	186749291	186749372	82	186749349	9	8.87761	6.17144	5.56576	C-RXR_2-e5_peak_1823
chr1	186821255	186821485	231	186821339	20	21.8388	11.5272	17.5045	C-RXR_2-e5_peak_1824
chr1	186833977	186834058	82	186834023	10	10.5328	7.01744	6.9494	C-RXR_2-e5_peak_1825
chr1	186967532	186967634	103	186967598	10	9.42473	6.37643	5.99743	C-RXR_2-e5_peak_1826
chr1	187002896	187003026	131	187002964	26	26.8588	12.5458	22.3183	C-RXR_2-e5_peak_1827
chr1	187187257	187187345	89	187187290	12	13.221	8.29334	9.35925	C-RXR_2-e5_peak_1828
chr1	187286545	187286626	82	187286586	10	10.3087	6.89138	6.79068	C-RXR_2-e5_peak_1829
chr1	187429843	187429949	107	187429898	15	17.4886	10.2072	13.3451	C-RXR_2-e5_peak_1830
chr1	187651964	187652085	122	187652026	8	7.99515	5.74154	4.7896	C-RXR_2-e5_peak_1831
chr1	187658709	187658843	135	187658773	13	13.8718	8.51303	9.97022	C-RXR_2-e5_peak_1832
chr1	187694721	187694803	83	187694765	12	13.221	8.29334	9.35925	C-RXR_2-e5_peak_1833
chr1	187752057	187752136	80	187752101	10	10.5328	7.01744	6.9494	C-RXR_2-e5_peak_1834
chr1	187874061	187874140	80	187874095	11	10.8697	7.08852	7.25636	C-RXR_2-e5_peak_1835
chr1	188037514	188037597	84	188037541	10	10.5328	7.01744	6.9494	C-RXR_2-e5_peak_1836
chr1	188088365	188088552	188	188088464	23	28.0242	14.2448	23.4493	C-RXR_2-e5_peak_1837
chr1	188210982	188211061	80	188211025	9	9.2435	6.37949	5.83559	C-RXR_2-e5_peak_1838
chr1	188219739	188219874	136	188219802	12	13.221	8.29334	9.35925	C-RXR_2-e5_peak_1839
chr1	188680729	188680864	136	188680790	12	12.8102	8.06296	9.00787	C-RXR_2-e5_peak_1840
chr1	188746024	188746107	84	188746082	11	11.4168	7.40573	7.75519	C-RXR_2-e5_peak_1841
chr1	188746204	188746303	100	188746253	11	11.4817	7.44274	7.81512	C-RXR_2-e5_peak_1842
chr1	188799298	188799377	80	188799324	8	7.91447	5.6959	4.78157	C-RXR_2-e5_peak_1843
chr1	188886190	188886300	111	188886230	13	14.1707	8.68319	10.2521	C-RXR_2-e5_peak_1844
chr1	188962678	188962818	141	188962740	8	7.99515	5.74154	4.7896	C-RXR_2-e5_peak_1845
chr1	189080953	189081072	120	189081013	13	14.3263	8.77085	10.3979	C-RXR_2-e5_peak_1846
chr1	189161562	189161651	90	189161581	12	13.221	8.29334	9.35925	C-RXR_2-e5_peak_1847
chr1	189210646	189210727	82	189210695	15	15.151	8.86097	11.1558	C-RXR_2-e5_peak_1848
chr1	189250041	189250128	88	189250073	11	11.8597	7.65539	8.12495	C-RXR_2-e5_peak_1849
chr1	189280464	189280548	85	189280486	12	13.1025	8.22741	9.27947	C-RXR_2-e5_peak_1850
chr1	189326705	189326927	223	189326851	31	40.8109	18.9027	35.8236	C-RXR_2-e5_peak_1851
chr1	189389345	189389424	80	189389369	9	9.2435	6.37949	5.83559	C-RXR_2-e5_peak_1852
chr1	189559911	189560104	194	189559989	53	67.2847	24.362	61.554	C-RXR_2-e5_peak_1853
chr1	189687808	189687887	80	189687845	10	10.4969	6.99734	6.9494	C-RXR_2-e5_peak_1854
chr1	189718211	189718324	114	189718254	15	13.788	8.03626	9.89232	C-RXR_2-e5_peak_1855
chr1	189729608	189729693	86	189729656	16	12.4762	6.98411	8.69717	C-RXR_2-e5_peak_1856
chr1	189745215	189745296	82	189745284	8	6.6469	4.94021	3.76994	C-RXR_2-e5_peak_1857
chr1	189751151	189751425	275	189751219	45	52.6179	19.7479	47.2737	C-RXR_2-e5_peak_1858
chr1	189789248	189789382	135	189789327	34	32.4617	12.8481	27.7311	C-RXR_2-e5_peak_1859
chr1	189789472	189789551	80	189789483	14	9.29481	5.52267	5.88186	C-RXR_2-e5_peak_1860
chr1	189815250	189815379	130	189815313	24	25.2056	12.259	20.7282	C-RXR_2-e5_peak_1861
chr1	189842949	189843028	80	189843021	10	7.29197	5.0545	4.24673	C-RXR_2-e5_peak_1862
chr1	189905913	189906056	144	189905981	13	7.58092	4.69491	4.49447	C-RXR_2-e5_peak_1863
chr1	189906181	189906267	87	189906245	15	9.42464	5.39476	5.99743	C-RXR_2-e5_peak_1864
chr1	189922333	189922463	131	189922387	12	8.87884	5.67915	5.56649	C-RXR_2-e5_peak_1865
chr1	189989496	189989589	94	189989566	11	10.1778	6.67551	6.67411	C-RXR_2-e5_peak_1866
chr1	190060144	190060223	80	190060181	12	11.1813	7.10444	7.54123	C-RXR_2-e5_peak_1867
chr1	190166346	190166452	107	190166412	20	20.8644	10.9462	16.5619	C-RXR_2-e5_peak_1868
chr1	190463289	190463397	109	190463362	15	15.491	9.06316	11.4786	C-RXR_2-e5_peak_1869
chr1	190489705	190489788	84	190489757	15	14.6425	8.55558	10.6724	C-RXR_2-e5_peak_1870
chr1	190554353	190554461	109	190554399	11	8.74847	5.79278	5.45202	C-RXR_2-e5_peak_1871
chr1	190630272	190630357	86	190630314	15	14.8284	8.6676	10.8489	C-RXR_2-e5_peak_1872
chr1	190755126	190755207	82	190755162	10	7.72898	5.33078	4.62217	C-RXR_2-e5_peak_1873
chr1	190790391	190790470	80	190790427	11	9.32395	6.15166	5.9086	C-RXR_2-e5_peak_1874
chr1	190851896	190852014	119	190851898	9	6.45247	4.68166	3.60757	C-RXR_2-e5_peak_1875
chr1	190870868	190871145	278	190870920	28	28.8291	12.9889	24.2218	C-RXR_2-e5_peak_1876
chr1	190911657	190911765	109	190911727	9	7.54355	5.37037	4.46227	C-RXR_2-e5_peak_1877
chr1	190928468	190928569	102	190928511	9	8.87761	6.17144	5.56576	C-RXR_2-e5_peak_1878
chr1	190947096	190947191	96	190947166	25	25.4882	12.0812	21.0022	C-RXR_2-e5_peak_1879
chr1	190978367	190978446	80	190978415	12	8.72125	5.58094	5.42744	C-RXR_2-e5_peak_1880
chr1	191025521	191025842	322	191025689	15	12.6281	7.32488	8.83893	C-RXR_2-e5_peak_1881
chr1	191026143	191026247	105	191026172	12	9.31531	5.95146	5.9011	C-RXR_2-e5_peak_1882
chr1	191062911	191063134	224	191062953	14	13.098	7.85172	9.27569	C-RXR_2-e5_peak_1883
chr1	191063218	191063376	159	191063345	9	7.43294	5.30156	4.36888	C-RXR_2-e5_peak_1884
chr1	191063888	191063967	80	191063917	12	11.2856	7.16756	7.63719	C-RXR_2-e5_peak_1885
chr1	191125926	191126018	93	191125975	11	9.8443	6.47245	6.37392	C-RXR_2-e5_peak_1886
chr1	191138097	191138206	110	191138143	14	12.8323	7.68958	9.02764	C-RXR_2-e5_peak_1887
chr1	191165559	191165650	92	191165631	14	14.1045	8.45812	10.19	C-RXR_2-e5_peak_1888
chr1	191182450	191182594	145	191182471	11	6.90617	4.63827	3.91323	C-RXR_2-e5_peak_1889
chr1	191317808	191317951	144	191317886	11	8.74847	5.79278	5.45202	C-RXR_2-e5_peak_1890
chr1	191350555	191350648	94	191350610	13	10.5453	6.50524	6.95965	C-RXR_2-e5_peak_1891
chr1	191396099	191396232	134	191396166	18	17.3794	9.4286	13.2612	C-RXR_2-e5_peak_1892
chr1	191396335	191396561	227	191396505	25	26.355	12.6	21.8425	C-RXR_2-e5_peak_1893
chr1	191473183	191473299	117	191473246	12	10.2441	6.52946	6.73306	C-RXR_2-e5_peak_1894
chr1	191527161	191527303	143	191527188	13	14.1707	8.68319	10.2521	C-RXR_2-e5_peak_1895
chr1	191575509	191575598	90	191575562	15	12.9442	7.51901	9.13257	C-RXR_2-e5_peak_1896
chr1	191575958	191576095	138	191576034	14	11.5782	6.91811	7.90354	C-RXR_2-e5_peak_1897
chr1	191588112	191588191	80	191588126	7	6.26079	4.79413	3.44568	C-RXR_2-e5_peak_1898
chr1	191666479	191666571	93	191666539	9	8.67033	6.05109	5.38295	C-RXR_2-e5_peak_1899
chr1	191668258	191668353	96	191668301	10	9.8439	6.62391	6.37392	C-RXR_2-e5_peak_1900
chr1	191717872	191717981	110	191717910	8	6.21862	4.67163	3.4107	C-RXR_2-e5_peak_1901
chr1	191719004	191719118	115	191719053	11	9.28318	6.12636	5.87047	C-RXR_2-e5_peak_1902
chr1	191744111	191744202	92	191744126	9	9.2435	6.37949	5.83559	C-RXR_2-e5_peak_1903
chr1	191818262	191818349	88	191818293	11	8.11352	5.39418	4.89219	C-RXR_2-e5_peak_1904
chr1	191869270	191869371	102	191869335	16	16.619	9.49955	12.5323	C-RXR_2-e5_peak_1905
chr1	191884628	191884713	86	191884652	13	11.4427	7.0603	7.77956	C-RXR_2-e5_peak_1906
chr1	191907341	191907459	119	191907382	13	8.40072	5.18525	5.14693	C-RXR_2-e5_peak_1907
chr1	192100940	192101118	179	192101012	8	7.99515	5.74154	4.7896	C-RXR_2-e5_peak_1908
chr1	192136578	192136732	155	192136686	10	7.17557	4.98074	4.14734	C-RXR_2-e5_peak_1909
chr1	192137179	192137292	114	192137222	15	12.5408	7.27124	8.75694	C-RXR_2-e5_peak_1910
chr1	192152440	192152546	107	192152491	16	18.9659	10.8451	14.7465	C-RXR_2-e5_peak_1911
chr1	192190711	192190807	97	192190772	10	7.89753	5.43692	4.76744	C-RXR_2-e5_peak_1912
chr1	192218486	192218597	112	192218528	21	26.6988	14.0349	22.1625	C-RXR_2-e5_peak_1913
chr1	192268218	192268330	113	192268258	15	16.3099	9.54219	12.2365	C-RXR_2-e5_peak_1914
chr1	192665457	192665548	92	192665475	11	8.85774	5.86117	5.54913	C-RXR_2-e5_peak_1915
chr1	192665934	192666050	117	192666015	11	8.7846	5.8154	5.48275	C-RXR_2-e5_peak_1916
chr1	192728576	192728803	228	192728736	28	27.5595	12.2381	22.9984	C-RXR_2-e5_peak_1917
chr1	192770610	192770689	80	192770661	10	8.57031	5.85673	5.29522	C-RXR_2-e5_peak_1918
chr1	192770743	192770868	126	192770801	9	7.54355	5.37037	4.46227	C-RXR_2-e5_peak_1919
chr1	192834629	192834708	80	192834661	13	9.7467	6.01024	6.28782	C-RXR_2-e5_peak_1920
chr1	192834853	192834998	146	192834927	14	10.9486	6.52988	7.32891	C-RXR_2-e5_peak_1921
chr1	192889407	192889501	95	192889466	14	16.0376	9.56924	11.9761	C-RXR_2-e5_peak_1922
chr1	193035437	193035538	102	193035485	14	15.7281	9.39734	11.7047	C-RXR_2-e5_peak_1923
chr1	193036084	193036170	87	193036120	13	14.1707	8.68319	10.2521	C-RXR_2-e5_peak_1924
chr1	193067939	193068018	80	193068001	9	9.2435	6.37949	5.83559	C-RXR_2-e5_peak_1925
chr1	193129933	193130050	118	193129991	12	11.4461	7.26436	7.78183	C-RXR_2-e5_peak_1926
chr1	193153154	193153373	220	193153314	16	12.9933	7.29815	9.17801	C-RXR_2-e5_peak_1927
chr1	193163553	193163700	148	193163676	9	7.361	5.25665	4.30558	C-RXR_2-e5_peak_1928
chr1	193272493	193272657	165	193272527	13	10.8277	6.6803	7.21807	C-RXR_2-e5_peak_1929
chr1	193272988	193273068	81	193273052	13	10.8694	6.70608	7.25636	C-RXR_2-e5_peak_1930
chr1	193385373	193385484	112	193385442	8	6.3445	4.75111	3.51508	C-RXR_2-e5_peak_1931
chr1	193401695	193401774	80	193401724	10	10.0124	6.72174	6.52584	C-RXR_2-e5_peak_1932
chr1	193409125	193409211	87	193409187	9	8.72112	6.08074	5.42744	C-RXR_2-e5_peak_1933
chr1	193451007	193451113	107	193451077	8	7.71567	5.58205	4.61047	C-RXR_2-e5_peak_1934
chr1	193496256	193496362	107	193496294	13	14.4058	8.81534	10.4735	C-RXR_2-e5_peak_1935
chr1	193552827	193552930	104	193552880	19	23.541	12.759	19.127	C-RXR_2-e5_peak_1936
chr1	193589201	193589280	80	193589244	10	10.1877	6.82251	6.68189	C-RXR_2-e5_peak_1937
chr1	193633465	193633544	80	193633520	9	9.2435	6.37949	5.83559	C-RXR_2-e5_peak_1938
chr1	194620318	194620520	203	194620446	9	7.61918	5.41725	4.52784	C-RXR_2-e5_peak_1939
chr1	194879694	194879773	80	194879749	11	11.8597	7.65539	8.12495	C-RXR_2-e5_peak_1940
chr1	194938924	194939120	197	194938979	11	11.8597	7.65539	8.12495	C-RXR_2-e5_peak_1941
chr1	194976238	194976346	109	194976298	11	8.96979	5.93119	5.64761	C-RXR_2-e5_peak_1942
chr1	194976402	194976658	257	194976486	15	13.6304	7.93987	9.74397	C-RXR_2-e5_peak_1943
chr1	194976736	194976815	80	194976752	10	7.93211	5.45866	4.7896	C-RXR_2-e5_peak_1944
chr1	194976930	194977011	82	194976961	11	8.82102	5.8382	5.51674	C-RXR_2-e5_peak_1945
chr1	194986785	194986883	99	194986826	13	14.6144	8.93129	10.6463	C-RXR_2-e5_peak_1946
chr1	195092307	195092462	156	195092363	9	9.15337	6.32878	5.80748	C-RXR_2-e5_peak_1947
chr1	195131015	195131174	160	195131144	8	7.99515	5.74154	4.7896	C-RXR_2-e5_peak_1948
chr1	195241561	195241819	259	195241727	59	80.1952	28.7404	74.1697	C-RXR_2-e5_peak_1949
chr10	3171366	3171530	165	3171475	11	11.8597	7.65539	8.12495	C-RXR_2-e5_peak_1950
chr10	3427142	3427229	88	3427165	13	14.6144	8.93129	10.6463	C-RXR_2-e5_peak_1951
chr10	3446614	3446742	129	3446684	25	32.1138	15.9664	27.392	C-RXR_2-e5_peak_1952
chr10	3760965	3761056	92	3761006	10	10.5328	7.01744	6.9494	C-RXR_2-e5_peak_1953
chr10	3783530	3783651	122	3783579	10	10.5328	7.01744	6.9494	C-RXR_2-e5_peak_1954
chr10	3870628	3870741	114	3870674	14	15.0856	9.03261	11.0923	C-RXR_2-e5_peak_1955
chr10	3873235	3873339	105	3873313	7	6.37943	4.86459	3.54443	C-RXR_2-e5_peak_1956
chr10	3934849	3934928	80	3934879	10	10.5328	7.01744	6.9494	C-RXR_2-e5_peak_1957
chr10	3997179	3997304	126	3997236	26	25.5292	11.7538	21.0412	C-RXR_2-e5_peak_1958
chr10	4047761	4047959	199	4047808	8	6.75421	5.00663	3.81531	C-RXR_2-e5_peak_1959
chr10	4268224	4268303	80	4268242	13	10.4674	6.4569	6.93317	C-RXR_2-e5_peak_1960
chr10	4334419	4334511	93	4334464	11	9.8443	6.47245	6.37392	C-RXR_2-e5_peak_1961
chr10	4355464	4355554	91	4355496	10	8.03767	5.52493	4.82595	C-RXR_2-e5_peak_1962
chr10	4369134	4369235	102	4369169	8	6.3445	4.75111	3.51508	C-RXR_2-e5_peak_1963
chr10	4386897	4387015	119	4386961	12	8.8469	5.65923	5.53947	C-RXR_2-e5_peak_1964
chr10	4387418	4387497	80	4387447	11	7.61549	5.08133	4.52636	C-RXR_2-e5_peak_1965
chr10	4432272	4432432	161	4432355	14	13.7901	8.27026	9.89359	C-RXR_2-e5_peak_1966
chr10	4573778	4573857	80	4573833	10	10.3087	6.89138	6.79068	C-RXR_2-e5_peak_1967
chr10	4582025	4582104	80	4582040	9	9.2435	6.37949	5.83559	C-RXR_2-e5_peak_1968
chr10	4603007	4603086	80	4603038	11	11.8597	7.65539	8.12495	C-RXR_2-e5_peak_1969
chr10	4657689	4657783	95	4657734	11	11.8597	7.65539	8.12495	C-RXR_2-e5_peak_1970
chr10	4712692	4712771	80	4712702	9	7.18711	5.14765	4.15572	C-RXR_2-e5_peak_1971
chr10	4930396	4930507	112	4930459	20	25.1098	13.3969	20.6369	C-RXR_2-e5_peak_1972
chr10	5057827	5057930	104	5057886	10	10.5328	7.01744	6.9494	C-RXR_2-e5_peak_1973
chr10	5194776	5194933	158	5194865	12	13.221	8.29334	9.35925	C-RXR_2-e5_peak_1974
chr10	5204089	5204168	80	5204134	9	9.2435	6.37949	5.83559	C-RXR_2-e5_peak_1975
chr10	5213793	5213888	96	5213845	11	11.8597	7.65539	8.12495	C-RXR_2-e5_peak_1976
chr10	5239823	5239902	80	5239873	11	11.8597	7.65539	8.12495	C-RXR_2-e5_peak_1977
chr10	5455119	5455227	109	5455157	13	14.6144	8.93129	10.6463	C-RXR_2-e5_peak_1978
chr10	5550459	5550658	200	5550618	11	8.71264	5.77034	5.42127	C-RXR_2-e5_peak_1979
chr10	5550760	5550845	86	5550805	12	9.79607	6.2512	6.33171	C-RXR_2-e5_peak_1980
chr10	5805250	5805368	119	5805314	12	10.0353	6.39997	6.5459	C-RXR_2-e5_peak_1981
chr10	5805649	5805736	88	5805712	12	10.0353	6.39997	6.5459	C-RXR_2-e5_peak_1982
chr10	5805993	5806154	162	5806036	12	10.1178	6.45115	6.62146	C-RXR_2-e5_peak_1983
chr10	5833813	5833892	80	5833829	10	10.5328	7.01744	6.9494	C-RXR_2-e5_peak_1984
chr10	5870720	5870799	80	5870772	8	7.99515	5.74154	4.7896	C-RXR_2-e5_peak_1985
chr10	5900903	5900982	80	5900957	7	6.79203	5.1036	3.81531	C-RXR_2-e5_peak_1986
chr10	5922511	5922620	110	5922565	9	7.58117	5.39371	4.49447	C-RXR_2-e5_peak_1987
chr10	6035988	6036124	137	6036057	10	10.5328	7.01744	6.9494	C-RXR_2-e5_peak_1988
chr10	7035613	7035717	105	7035666	14	16.0376	9.56924	11.9761	C-RXR_2-e5_peak_1989
chr10	7163128	7163217	90	7163184	11	11.6143	7.51787	7.93574	C-RXR_2-e5_peak_1990
chr10	7195090	7195176	87	7195121	12	13.0279	8.18568	9.21021	C-RXR_2-e5_peak_1991
chr10	7211830	7212112	283	7211932	13	10.2403	6.31608	6.73024	C-RXR_2-e5_peak_1992
chr10	7253648	7253748	101	7253669	8	7.99515	5.74154	4.7896	C-RXR_2-e5_peak_1993
chr10	7334753	7334832	80	7334800	11	11.8597	7.65539	8.12495	C-RXR_2-e5_peak_1994
chr10	7582486	7582565	80	7582517	10	9.22975	6.25949	5.83559	C-RXR_2-e5_peak_1995
chr10	7589616	7589701	86	7589634	12	8.6292	5.52362	5.34704	C-RXR_2-e5_peak_1996
chr10	7590382	7590557	176	7590512	15	11.6934	6.75208	8.00828	C-RXR_2-e5_peak_1997
chr10	7611412	7611625	214	7611549	14	13.098	7.85172	9.27569	C-RXR_2-e5_peak_1998
chr10	7619979	7620230	252	7620119	26	29.5187	14.1331	24.8909	C-RXR_2-e5_peak_1999
[truncated: 28,587 more rows]

## Sheet: Sheet1
chr	start	end	length	abs_summit	pileup	#NAME?	fold_enrichment	#NAME?	name			Total genomic peaks for Nur77 in ESCs
chr1	3123555	3123652	98	3123594	9	10.3623	6.97672	6.69339	C-77_2-e5_peak_1
chr1	3460677	3460771	95	3460714	11	13.2119	8.37206	9.27991	C-77_2-e5_peak_2
chr1	4257373	4257480	108	4257434	15	17.2651	10.0836	13.0999	C-77_2-e5_peak_3
chr1	4352401	4352572	172	4352469	8	8.99736	6.27905	5.50432	C-77_2-e5_peak_4
chr1	4430530	4430616	87	4430537	5	5.19704	4.18603	2.48377	C-77_2-e5_peak_5
chr1	4509631	4509763	133	4509709	12	14.6901	9.06974	10.6551	C-77_2-e5_peak_6
chr1	4591339	4591431	93	4591389	11	13.2119	8.37206	9.27991	C-77_2-e5_peak_7
chr1	4722614	4722742	129	4722675	13	16.0221	9.67772	11.9267	C-77_2-e5_peak_8
chr1	4766889	4766985	97	4766930	14	14.7979	8.86616	10.758	C-77_2-e5_peak_9
chr1	4785502	4785763	262	4785644	11	12.59	8.05148	8.72483	C-77_2-e5_peak_10
chr1	4807546	4807706	161	4807621	11	11.476	7.4395	7.71975	C-77_2-e5_peak_11
chr1	4807880	4807973	94	4807913	10	10.3814	6.93246	6.71031	C-77_2-e5_peak_12
chr1	4857487	4857617	131	4857545	11	11.0038	7.16712	7.28469	C-77_2-e5_peak_13
chr1	4858288	4858415	128	4858345	11	11.2678	7.32027	7.52883	C-77_2-e5_peak_14
chr1	4893990	4894081	92	4894043	11	13.2119	8.37206	9.27991	C-77_2-e5_peak_15
chr1	5083051	5083155	105	5083091	10	11.7683	7.67439	7.95549	C-77_2-e5_peak_16
chr1	5214476	5214562	87	5214494	9	10.3623	6.97672	6.69339	C-77_2-e5_peak_17
chr1	5236316	5236402	87	5236369	9	10.3623	6.97672	6.69339	C-77_2-e5_peak_18
chr1	5516400	5516486	87	5516453	8	8.99736	6.27905	5.50432	C-77_2-e5_peak_19
chr1	5548870	5549090	221	5548942	22	30.9458	16.0465	26.22	C-77_2-e5_peak_20
chr1	5917167	5917253	87	5917207	7	7.15465	5.30531	4.02985	C-77_2-e5_peak_21
chr1	6214318	6214414	97	6214349	7	7.67778	5.58138	4.40167	C-77_2-e5_peak_22
chr1	6235623	6235717	95	6235648	11	13.2119	8.37206	9.27991	C-77_2-e5_peak_23
chr1	6359279	6359365	87	6359310	7	7.67778	5.58138	4.40167	C-77_2-e5_peak_24
chr1	6413598	6413692	95	6413633	9	10.3623	6.97672	6.69339	C-77_2-e5_peak_25
chr1	6674365	6674459	95	6674408	12	14.6901	9.06974	10.6551	C-77_2-e5_peak_26
chr1	7093432	7093527	96	7093460	16	18.0194	10.3153	13.8066	C-77_2-e5_peak_27
chr1	7118773	7118951	179	7118828	26	32.5028	15.8769	27.7297	C-77_2-e5_peak_28
chr1	7119117	7119220	104	7119155	13	13.4605	8.27508	9.51576	C-77_2-e5_peak_29
chr1	7186926	7187012	87	7186961	7	7.67778	5.58138	4.40167	C-77_2-e5_peak_30
chr1	7201801	7201887	87	7201840	9	9.70192	6.63164	6.13892	C-77_2-e5_peak_31
chr1	7309413	7309528	116	7309467	9	10.3189	6.95476	6.69339	C-77_2-e5_peak_32
chr1	8185708	8185829	122	8185752	7	7.67778	5.58138	4.40167	C-77_2-e5_peak_33
chr1	9298522	9298608	87	9298535	9	9.63113	6.59335	6.07558	C-77_2-e5_peak_34
chr1	9299680	9299871	192	9299719	8	8.40564	5.96847	5.04187	C-77_2-e5_peak_35
chr1	9545538	9545792	255	9545653	16	16.4764	9.41478	12.3434	C-77_2-e5_peak_36
chr1	9613744	9613869	126	9613815	11	11.2004	7.28138	7.46538	C-77_2-e5_peak_37
chr1	9635473	9635862	390	9635556	25	28.9163	14.1251	24.2658	C-77_2-e5_peak_38
chr1	9748358	9748451	94	9748386	7	7.67778	5.58138	4.40167	C-77_2-e5_peak_39
chr1	9848288	9848447	160	9848404	9	9.63113	6.59335	6.07558	C-77_2-e5_peak_40
chr1	9926054	9926158	105	9926111	9	10.3189	6.95476	6.69339	C-77_2-e5_peak_41
chr1	9961039	9961125	87	9961071	7	7.67778	5.58138	4.40167	C-77_2-e5_peak_42
chr1	9967197	9967314	118	9967270	11	10.5167	6.87927	6.83608	C-77_2-e5_peak_43
chr1	9980327	9980538	212	9980470	9	10.3623	6.97672	6.69339	C-77_2-e5_peak_44
chr1	10037815	10038078	264	10037926	13	13.9998	8.58619	10.0266	C-77_2-e5_peak_45
chr1	10232883	10232977	95	10232913	12	13.6391	8.52214	9.68476	C-77_2-e5_peak_46
chr1	10695276	10695362	87	10695349	8	8.99736	6.27905	5.50432	C-77_2-e5_peak_47
chr1	10993688	10993774	87	10993740	8	8.34223	5.93401	4.98512	C-77_2-e5_peak_48
chr1	10993829	10994008	180	10993935	10	10.9611	7.25268	7.24471	C-77_2-e5_peak_49
chr1	11296117	11296237	121	11296173	12	14.6901	9.06974	10.6551	C-77_2-e5_peak_50
chr1	11319108	11319231	124	11319153	17	22.5216	12.5581	18.1003	C-77_2-e5_peak_51
chr1	11414136	11414338	203	11414221	10	10.3141	6.89441	6.69339	C-77_2-e5_peak_52
chr1	11905444	11905534	91	11905499	11	13.2119	8.37206	9.27991	C-77_2-e5_peak_53
chr1	11969354	11969440	87	11969381	8	8.99736	6.27905	5.50432	C-77_2-e5_peak_54
chr1	12472621	12472856	236	12472673	19	24.7777	13.4191	20.2742	C-77_2-e5_peak_55
chr1	12499681	12499767	87	12499729	8	8.99736	6.27905	5.50432	C-77_2-e5_peak_56
chr1	12644767	12644881	115	12644815	12	14.6901	9.06974	10.6551	C-77_2-e5_peak_57
chr1	12690093	12690245	153	12690177	10	11.7683	7.67439	7.95549	C-77_2-e5_peak_58
chr1	12700517	12700603	87	12700522	6	6.37892	4.86833	3.39255	C-77_2-e5_peak_59
chr1	12706134	12706232	99	12706172	13	15.6852	9.5051	11.605	C-77_2-e5_peak_60
chr1	12754743	12754829	87	12754786	11	12.4141	7.95796	8.56099	C-77_2-e5_peak_61
chr1	12792088	12792177	90	12792150	10	10.7345	7.12919	7.03638	C-77_2-e5_peak_62
chr1	12992470	12992558	89	12992515	15	12.7362	7.39125	8.86228	C-77_2-e5_peak_63
chr1	13046478	13046670	193	13046530	18	19.2002	10.5224	14.9435	C-77_2-e5_peak_64
chr1	13057347	13057451	105	13057379	16	19.638	11.2087	15.349	C-77_2-e5_peak_65
chr1	13122995	13123169	175	13123021	11	8.92235	5.90156	5.49774	C-77_2-e5_peak_66
chr1	13365364	13365450	87	13365416	11	12.7725	8.14723	8.89586	C-77_2-e5_peak_67
chr1	13585478	13585564	87	13585521	10	9.81051	6.60441	6.23821	C-77_2-e5_peak_68
chr1	13590049	13590166	118	13590126	7	6.49567	4.93289	3.46584	C-77_2-e5_peak_69
chr1	13616338	13616424	87	13616380	8	8.9585	6.25928	5.50432	C-77_2-e5_peak_70
chr1	13621734	13621820	87	13621762	7	7.67778	5.58138	4.40167	C-77_2-e5_peak_71
chr1	13622270	13622356	87	13622319	9	10.3623	6.97672	6.69339	C-77_2-e5_peak_72
chr1	13660094	13660180	87	13660124	9	8.33049	5.85021	4.97627	C-77_2-e5_peak_73
chr1	13660390	13660720	331	13660530	11	10.6337	6.94905	6.94356	C-77_2-e5_peak_74
chr1	13994439	13994526	88	13994472	9	10.3623	6.97672	6.69339	C-77_2-e5_peak_75
chr1	14369870	14369979	110	14369923	14	17.7404	10.4651	13.5376	C-77_2-e5_peak_76
chr1	14794796	14794894	99	14794858	18	22.7469	12.5274	18.3193	C-77_2-e5_peak_77
chr1	14799292	14799388	97	14799323	19	24.7777	13.4191	20.2742	C-77_2-e5_peak_78
chr1	14913857	14913952	96	14913906	10	11.7683	7.67439	7.95549	C-77_2-e5_peak_79
chr1	15425196	15425283	88	15425250	9	10.3623	6.97672	6.69339	C-77_2-e5_peak_80
chr1	15759083	15759169	87	15759142	8	8.99736	6.27905	5.50432	C-77_2-e5_peak_81
chr1	15769225	15769358	134	15769295	6	6.40881	4.8837	3.39255	C-77_2-e5_peak_82
chr1	15805561	15805661	101	15805614	11	12.5012	8.00445	8.64317	C-77_2-e5_peak_83
chr1	15805816	15805910	95	15805870	10	11.1189	7.33741	7.39028	C-77_2-e5_peak_84
chr1	15899141	15899235	95	15899197	10	11.7683	7.67439	7.95549	C-77_2-e5_peak_85
chr1	15913549	15913635	87	15913592	9	10.3623	6.97672	6.69339	C-77_2-e5_peak_86
chr1	16078098	16078187	90	16078123	6	6.40881	4.8837	3.39255	C-77_2-e5_peak_87
chr1	16151634	16151751	118	16151678	16	20.8278	11.8231	16.4949	C-77_2-e5_peak_88
chr1	16162233	16162350	118	16162265	6	6.2117	4.78097	3.32666	C-77_2-e5_peak_89
chr1	16237209	16237297	89	16237224	8	8.99736	6.27905	5.50432	C-77_2-e5_peak_90
chr1	16249868	16250043	176	16249949	7	7.51387	5.49685	4.33622	C-77_2-e5_peak_91
chr1	16372170	16372256	87	16372246	7	7.57798	5.53012	4.39094	C-77_2-e5_peak_92
chr1	16503424	16503634	211	16503566	17	15.912	8.81438	11.8221	C-77_2-e5_peak_93
chr1	16503781	16503999	219	16503898	24	25.2655	12.2949	20.7464	C-77_2-e5_peak_94
chr1	16516279	16516691	413	16516345	66	79.5763	24.6647	73.4435	C-77_2-e5_peak_95
chr1	16619237	16619331	95	16619275	6	6.40881	4.8837	3.39255	C-77_2-e5_peak_96
chr1	16656816	16656906	91	16656869	8	8.99736	6.27905	5.50432	C-77_2-e5_peak_97
chr1	16783657	16783803	147	16783767	10	11.7683	7.67439	7.95549	C-77_2-e5_peak_98
chr1	16812507	16812593	87	16812523	6	6.37892	4.86833	3.39255	C-77_2-e5_peak_99
chr1	16817259	16817374	116	16817322	10	11.7683	7.67439	7.95549	C-77_2-e5_peak_100
chr1	17091541	17091678	138	17091662	7	7.67778	5.58138	4.40167	C-77_2-e5_peak_101
chr1	17091807	17092028	222	17091985	13	15.7953	9.56195	11.7112	C-77_2-e5_peak_102
chr1	17097507	17097634	128	17097587	8	7.71147	5.57963	4.4301	C-77_2-e5_peak_103
chr1	17145537	17145676	140	17145601	6	6.40881	4.8837	3.39255	C-77_2-e5_peak_104
chr1	17727311	17727408	98	17727371	8	8.99736	6.27905	5.50432	C-77_2-e5_peak_105
chr1	17727656	17727781	126	17727705	8	8.99736	6.27905	5.50432	C-77_2-e5_peak_106
chr1	18058198	18058290	93	18058243	8	8.88451	6.22139	5.46218	C-77_2-e5_peak_107
chr1	18573070	18573157	88	18573082	10	11.7683	7.67439	7.95549	C-77_2-e5_peak_108
chr1	19097041	19097129	89	19097062	9	10.3623	6.97672	6.69339	C-77_2-e5_peak_109
chr1	19537522	19537609	88	19537546	9	10.3623	6.97672	6.69339	C-77_2-e5_peak_110
chr1	19927810	19927980	171	19927858	7	7.67778	5.58138	4.40167	C-77_2-e5_peak_111
chr1	20760022	20760112	91	20760048	7	7.64341	5.56381	4.40167	C-77_2-e5_peak_112
chr1	21250114	21250215	102	21250145	13	15.6852	9.5051	11.605	C-77_2-e5_peak_113
chr1	21598214	21598347	134	21598280	10	11.7683	7.67439	7.95549	C-77_2-e5_peak_114
chr1	22090413	22090533	121	22090470	10	11.7683	7.67439	7.95549	C-77_2-e5_peak_115
chr1	22118168	22118262	95	22118207	16	20.9026	11.8604	16.5527	C-77_2-e5_peak_116
chr1	22533356	22533601	246	22533516	9	10.0762	6.82996	6.47717	C-77_2-e5_peak_117
chr1	22533861	22534013	153	22533910	8	8.67132	6.11042	5.27533	C-77_2-e5_peak_118
chr1	22657489	22657575	87	22657542	8	8.99736	6.27905	5.50432	C-77_2-e5_peak_119
chr1	22884669	22884755	87	22884688	9	10.3623	6.97672	6.69339	C-77_2-e5_peak_120
chr1	22911530	22911624	95	22911579	15	19.3084	11.1628	15.0313	C-77_2-e5_peak_121
chr1	22941443	22941557	115	22941514	10	11.7683	7.67439	7.95549	C-77_2-e5_peak_122
chr1	23101631	23101717	87	23101682	10	11.7683	7.67439	7.95549	C-77_2-e5_peak_123
chr1	23377565	23377707	143	23377637	12	13.5493	8.4735	9.59941	C-77_2-e5_peak_124
chr1	23519382	23519476	95	23519441	9	10.3623	6.97672	6.69339	C-77_2-e5_peak_125
chr1	23601124	23601261	138	23601189	11	13.2119	8.37206	9.27991	C-77_2-e5_peak_126
chr1	23654501	23654643	143	23654583	10	11.7683	7.67439	7.95549	C-77_2-e5_peak_127
chr1	23762975	23763103	129	23763023	12	10.441	6.65116	6.76649	C-77_2-e5_peak_128
chr1	23905969	23906079	111	23906013	23	32.6895	16.7441	27.9053	C-77_2-e5_peak_129
chr1	24099949	24100035	87	24099986	9	9.77401	6.67038	6.20403	C-77_2-e5_peak_130
chr1	24104449	24104598	150	24104521	16	19.1681	10.9557	14.9126	C-77_2-e5_peak_131
chr1	24113481	24113567	87	24113518	8	8.99736	6.27905	5.50432	C-77_2-e5_peak_132
chr1	24265996	24266169	174	24266064	15	19.3084	11.1628	15.0313	C-77_2-e5_peak_133
chr1	24303265	24303370	106	24303296	12	14.6901	9.06974	10.6551	C-77_2-e5_peak_134
chr1	24328619	24328708	90	24328653	15	15.2233	8.90415	11.1646	C-77_2-e5_peak_135
chr1	24331210	24331414	205	24331281	19	20.7796	11.1847	16.45	C-77_2-e5_peak_136
chr1	24331516	24331762	247	24331548	13	12.6431	7.79113	8.77566	C-77_2-e5_peak_137
chr1	24365990	24366076	87	24366032	9	10.3623	6.97672	6.69339	C-77_2-e5_peak_138
chr1	24406353	24406470	118	24406400	14	17.7404	10.4651	13.5376	C-77_2-e5_peak_139
chr1	24453525	24453750	226	24453668	33	40.5139	17.9586	35.4942	C-77_2-e5_peak_140
chr1	24457530	24457657	128	24457603	25	28.5798	13.9263	23.9404	C-77_2-e5_peak_141
chr1	24587085	24587171	87	24587128	8	8.99736	6.27905	5.50432	C-77_2-e5_peak_142
chr1	24678681	24678794	114	24678723	8	8.99736	6.27905	5.50432	C-77_2-e5_peak_143
chr1	24684130	24684227	98	24684163	10	11.7683	7.67439	7.95549	C-77_2-e5_peak_144
chr1	24758349	24758437	89	24758391	9	10.3623	6.97672	6.69339	C-77_2-e5_peak_145
chr1	25341083	25341169	87	25341117	9	10.3623	6.97672	6.69339	C-77_2-e5_peak_146
chr1	25531774	25531889	116	25531854	14	17.7404	10.4651	13.5376	C-77_2-e5_peak_147
chr1	25828510	25828596	87	25828534	8	8.99736	6.27905	5.50432	C-77_2-e5_peak_148
chr1	26649274	26649366	93	26649334	10	11.7683	7.67439	7.95549	C-77_2-e5_peak_149
chr1	26757978	26758107	130	26758035	10	11.7683	7.67439	7.95549	C-77_2-e5_peak_150
chr1	27003984	27004070	87	27004035	9	10.3623	6.97672	6.69339	C-77_2-e5_peak_151
chr1	27057467	27057561	95	27057531	12	14.6901	9.06974	10.6551	C-77_2-e5_peak_152
chr1	28498130	28498216	87	28498168	6	6.40881	4.8837	3.39255	C-77_2-e5_peak_153
chr1	28622809	28622928	120	28622853	8	8.99736	6.27905	5.50432	C-77_2-e5_peak_154
chr1	30059641	30059752	112	30059699	10	11.7683	7.67439	7.95549	C-77_2-e5_peak_155
chr1	30274469	30274555	87	30274504	7	7.67778	5.58138	4.40167	C-77_2-e5_peak_156
chr1	30591808	30591894	87	30591840	9	10.3623	6.97672	6.69339	C-77_2-e5_peak_157
chr1	30873814	30873933	120	30873900	8	8.9585	6.25928	5.50432	C-77_2-e5_peak_158
chr1	31664830	31664927	98	31664891	16	20.9026	11.8604	16.5527	C-77_2-e5_peak_159
chr1	32086811	32086897	87	32086848	8	8.99736	6.27905	5.50432	C-77_2-e5_peak_160
chr1	32219601	32219695	95	32219637	11	13.2119	8.37206	9.27991	C-77_2-e5_peak_161
chr1	32379591	32379703	113	32379644	13	16.2003	9.76741	12.0775	C-77_2-e5_peak_162
chr1	33515609	33515756	148	33515672	8	8.88451	6.22139	5.46218	C-77_2-e5_peak_163
chr1	33553501	33553587	87	33553556	9	10.1555	6.87106	6.55068	C-77_2-e5_peak_164
chr1	33720122	33720245	124	33720194	10	9.9925	6.71025	6.40309	C-77_2-e5_peak_165
chr1	33776529	33776624	96	33776586	7	7.64341	5.56381	4.40167	C-77_2-e5_peak_166
chr1	33783663	33783749	87	33783669	6	6.40881	4.8837	3.39255	C-77_2-e5_peak_167
chr1	33898600	33898686	87	33898665	7	7.57798	5.53012	4.39094	C-77_2-e5_peak_168
chr1	33915278	33915385	108	33915332	10	10.2478	6.85677	6.6336	C-77_2-e5_peak_169
chr1	33945066	33945152	87	33945108	8	7.22356	5.2923	4.08885	C-77_2-e5_peak_170
chr1	33974937	33975041	105	33975007	9	9.04554	6.26764	5.54751	C-77_2-e5_peak_171
chr1	33990161	33990273	113	33990187	9	8.69895	6.06781	5.29939	C-77_2-e5_peak_172
chr1	34056821	34056908	88	34056846	11	10.8151	7.0564	7.10949	C-77_2-e5_peak_173
chr1	34061354	34061449	96	34061404	14	14.9578	8.9589	10.9114	C-77_2-e5_peak_174
chr1	34236327	34236429	103	34236379	11	11.6938	7.56268	7.92283	C-77_2-e5_peak_175
chr1	34274752	34274846	95	34274802	14	14.1979	8.51361	10.2146	C-77_2-e5_peak_176
chr1	34537233	34537384	152	34537254	7	6.58823	4.98674	3.54609	C-77_2-e5_peak_177
chr1	34577028	34577130	103	34577085	12	12.1528	7.684	8.31795	C-77_2-e5_peak_178
chr1	34579664	34579751	88	34579715	14	14.5657	8.73058	10.5633	C-77_2-e5_peak_179
chr1	34712793	34712893	101	34712838	16	18.6222	10.655	14.3872	C-77_2-e5_peak_180
chr1	34733891	34734065	175	34733973	30	40.3894	19.0123	35.3736	C-77_2-e5_peak_181
chr1	34738926	34739012	87	34738972	11	11.0684	7.20481	7.3437	C-77_2-e5_peak_182
chr1	34750856	34751052	197	34750874	10	8.20219	5.62791	4.8641	C-77_2-e5_peak_183
chr1	34764887	34764973	87	34764922	9	10.1555	6.87106	6.55068	C-77_2-e5_peak_184
chr1	34842954	34843040	87	34843006	8	8.88451	6.22139	5.46218	C-77_2-e5_peak_185
chr1	35031483	35031569	87	35031518	9	10.3623	6.97672	6.69339	C-77_2-e5_peak_186
chr1	35221001	35221089	89	35221017	10	11.7683	7.67439	7.95549	C-77_2-e5_peak_187
chr1	35246585	35246732	148	35246659	7	7.57798	5.53012	4.39094	C-77_2-e5_peak_188
chr1	35263821	35263917	97	35263872	12	12.652	7.97289	8.78334	C-77_2-e5_peak_189
chr1	35495725	35495906	182	35495770	13	16.2003	9.76741	12.0775	C-77_2-e5_peak_190
chr1	35557807	35557893	87	35557817	8	8.99736	6.27905	5.50432	C-77_2-e5_peak_191
chr1	35763647	35763760	114	35763733	8	6.34869	4.75374	3.39255	C-77_2-e5_peak_192
chr1	36030533	36030693	161	36030656	9	9.63113	6.59335	6.07558	C-77_2-e5_peak_193
chr1	36030834	36030920	87	36030853	7	7.09862	5.27468	3.98143	C-77_2-e5_peak_194
chr1	36124240	36124581	342	36124371	18	17.1086	9.26433	12.9504	C-77_2-e5_peak_195
chr1	36135506	36135598	93	36135577	14	13.0368	7.81447	9.14496	C-77_2-e5_peak_196
chr1	36182960	36183046	87	36183014	9	8.86837	6.16611	5.44961	C-77_2-e5_peak_197
chr1	36222902	36223068	167	36223009	13	14.4197	8.82313	10.4232	C-77_2-e5_peak_198
chr1	36244091	36244219	129	36244163	13	13.105	8.06631	9.20876	C-77_2-e5_peak_199
chr1	36256991	36257104	114	36257044	12	10.7911	6.86652	7.08895	C-77_2-e5_peak_200
chr1	36267751	36267850	100	36267804	13	10.8785	6.71172	7.16931	C-77_2-e5_peak_201
chr1	36307718	36307867	150	36307730	9	6.89094	4.96069	3.80479	C-77_2-e5_peak_202
chr1	36432859	36432945	87	36432920	11	10.2362	6.71082	6.62383	C-77_2-e5_peak_203
chr1	36665596	36665688	93	36665636	8	7.65943	5.5495	4.40167	C-77_2-e5_peak_204
chr1	36675713	36675835	123	36675763	9	10.0762	6.82996	6.47717	C-77_2-e5_peak_205
chr1	36691389	36691479	91	36691420	12	11.888	7.52813	8.06801	C-77_2-e5_peak_206
chr1	36709724	36709851	128	36709802	10	7.92909	5.45676	4.62135	C-77_2-e5_peak_207
chr1	36756501	36756630	130	36756566	9	7.32402	5.23352	4.17678	C-77_2-e5_peak_208
chr1	36771167	36771253	87	36771205	12	9.40174	6.00539	5.86938	C-77_2-e5_peak_209
chr1	36864898	36865019	122	36864969	12	14.6901	9.06974	10.6551	C-77_2-e5_peak_210
chr1	36968394	36968480	87	36968426	12	11.3385	7.19954	7.59333	C-77_2-e5_peak_211
chr1	36968559	36968645	87	36968629	9	7.90385	5.59235	4.60027	C-77_2-e5_peak_212
chr1	37036034	37036218	185	37036099	12	14.6901	9.06974	10.6551	C-77_2-e5_peak_213
chr1	37072154	37072308	155	37072239	14	13.9193	8.34764	9.94896	C-77_2-e5_peak_214
chr1	37155277	37155438	162	37155308	11	10.4024	6.81089	6.72893	C-77_2-e5_peak_215
chr1	37178448	37178568	121	37178507	16	16.7105	9.55378	12.5674	C-77_2-e5_peak_216
chr1	37232759	37232987	229	37232779	12	10.2515	6.53406	6.63678	C-77_2-e5_peak_217
chr1	37242988	37243074	87	37243043	9	9.16831	6.33721	5.65779	C-77_2-e5_peak_218
chr1	37290739	37290828	90	37290797	10	11.3667	7.46829	7.61927	C-77_2-e5_peak_219
chr1	37319307	37319565	259	37319481	63	78.048	25.3589	71.9588	C-77_2-e5_peak_220
chr1	37402102	37402188	87	37402149	13	11.2557	6.94497	7.51844	C-77_2-e5_peak_221
chr1	37429785	37429951	167	37429866	14	12.8075	7.67442	8.92843	C-77_2-e5_peak_222
chr1	37830073	37830186	114	37830140	8	8.99736	6.27905	5.50432	C-77_2-e5_peak_223
chr1	37865275	37865441	167	37865355	12	12.5044	7.88816	8.64521	C-77_2-e5_peak_224
chr1	37966309	37966395	87	37966369	7	7.67778	5.58138	4.40167	C-77_2-e5_peak_225
chr1	37986091	37986192	102	37986117	7	7.64341	5.56381	4.40167	C-77_2-e5_peak_226
chr1	37998038	37998183	146	37998108	15	16.2481	9.50644	12.1236	C-77_2-e5_peak_227
chr1	38002162	38002255	94	38002215	11	11.0038	7.16712	7.28469	C-77_2-e5_peak_228
chr1	38130194	38130287	94	38130251	11	10.3464	6.7772	6.69339	C-77_2-e5_peak_229
chr1	38169429	38169515	87	38169488	8	8.99736	6.27905	5.50432	C-77_2-e5_peak_230
chr1	38181310	38181409	100	38181352	11	10.4592	6.84491	6.78141	C-77_2-e5_peak_231
chr1	38188710	38188829	120	38188785	18	19.8279	10.8922	15.5331	C-77_2-e5_peak_232
chr1	38218325	38218461	137	38218397	11	11.0038	7.16712	7.28469	C-77_2-e5_peak_233
chr1	38337149	38337236	88	38337199	8	8.99736	6.27905	5.50432	C-77_2-e5_peak_234
chr1	38379152	38379257	106	38379180	8	8.99736	6.27905	5.50432	C-77_2-e5_peak_235
chr1	38602292	38602378	87	38602330	6	6.40881	4.8837	3.39255	C-77_2-e5_peak_236
chr1	38898158	38898254	97	38898180	10	8.71781	5.94769	5.31688	C-77_2-e5_peak_237
chr1	39013831	39013927	97	39013871	21	24.5128	12.8049	20.0177	C-77_2-e5_peak_238
chr1	39029379	39029617	239	39029570	13	14.2479	8.7268	10.2607	C-77_2-e5_peak_239
chr1	39109722	39109816	95	39109783	9	10.3623	6.97672	6.69339	C-77_2-e5_peak_240
chr1	39146100	39146195	96	39146145	12	14.2128	8.82616	10.228	C-77_2-e5_peak_241
chr1	39253980	39254068	89	39254015	10	9.63598	6.50185	6.0789	C-77_2-e5_peak_242
chr1	39433451	39433543	93	39433463	14	13.4614	8.07226	9.51576	C-77_2-e5_peak_243
chr1	39499613	39499733	121	39499668	16	16.1766	9.23561	12.0746	C-77_2-e5_peak_244
chr1	39515714	39515811	98	39515773	11	13.2119	8.37206	9.27991	C-77_2-e5_peak_245
chr1	39651114	39651224	111	39651164	14	13.2756	7.95973	9.34056	C-77_2-e5_peak_246
chr1	39669734	39669820	87	39669750	11	10.8772	7.09293	7.16844	C-77_2-e5_peak_247
chr1	39755883	39756076	194	39756028	21	17.3565	8.53933	13.1883	C-77_2-e5_peak_248
chr1	39756343	39756537	195	39756371	15	10.8361	6.23161	7.1298	C-77_2-e5_peak_249
chr1	39780457	39780543	87	39780505	8	8.99736	6.27905	5.50432	C-77_2-e5_peak_250
chr1	39859500	39859586	87	39859549	9	8.53668	5.9726	5.15581	C-77_2-e5_peak_251
chr1	39871631	39871757	127	39871698	26	30.3057	14.5989	25.6046	C-77_2-e5_peak_252
chr1	40006145	40006261	117	40006196	14	12.6961	7.60626	8.8247	C-77_2-e5_peak_253
chr1	40184629	40184718	90	40184667	10	11.7683	7.67439	7.95549	C-77_2-e5_peak_254
chr1	40350697	40350783	87	40350736	9	10.3623	6.97672	6.69339	C-77_2-e5_peak_255
chr1	40466731	40466821	91	40466768	12	12.652	7.97289	8.78334	C-77_2-e5_peak_256
chr1	40571608	40571694	87	40571624	6	6.40881	4.8837	3.39255	C-77_2-e5_peak_257
chr1	40655662	40655748	87	40655710	8	8.99736	6.27905	5.50432	C-77_2-e5_peak_258
chr1	40869905	40870004	100	40869938	12	13.7305	8.57135	9.77121	C-77_2-e5_peak_259
chr1	41057880	41057966	87	41057917	9	10.3623	6.97672	6.69339	C-77_2-e5_peak_260
chr1	41098829	41098942	114	41098867	11	13.2119	8.37206	9.27991	C-77_2-e5_peak_261
chr1	41244729	41244815	87	41244744	6	6.40881	4.8837	3.39255	C-77_2-e5_peak_262
chr1	41263983	41264103	121	41264038	15	18.8438	10.9279	14.6011	C-77_2-e5_peak_263
chr1	41477818	41477928	111	41477885	10	11.7683	7.67439	7.95549	C-77_2-e5_peak_264
chr1	42230802	42230921	120	42230863	8	8.74097	6.14697	5.33685	C-77_2-e5_peak_265
chr1	42684464	42684588	125	42684526	9	9.77401	6.67038	6.20403	C-77_2-e5_peak_266
chr1	42787931	42788135	205	42787963	9	8.69895	6.06781	5.29939	C-77_2-e5_peak_267
chr1	42810987	42811207	221	42811014	10	11.0392	7.2948	7.31721	C-77_2-e5_peak_268
chr1	42851434	42851520	87	42851478	8	8.99736	6.27905	5.50432	C-77_2-e5_peak_269
chr1	42873935	42874021	87	42873988	10	11.4525	7.51296	7.69977	C-77_2-e5_peak_270
chr1	42885248	42885334	87	42885293	6	6.37892	4.86833	3.39255	C-77_2-e5_peak_271
chr1	42903412	42903499	88	42903438	12	11.281	7.16479	7.54099	C-77_2-e5_peak_272
chr1	43098785	43098944	160	43098835	13	15.3671	9.33853	11.3027	C-77_2-e5_peak_273
chr1	43123869	43123955	87	43123904	7	7.64341	5.56381	4.40167	C-77_2-e5_peak_274
chr1	43406532	43406621	90	43406557	11	13.2119	8.37206	9.27991	C-77_2-e5_peak_275
chr1	43544481	43544568	88	43544516	8	8.99736	6.27905	5.50432	C-77_2-e5_peak_276
chr1	43794514	43794602	89	43794553	11	13.2119	8.37206	9.27991	C-77_2-e5_peak_277
chr1	43933679	43933885	207	43933727	10	11.7683	7.67439	7.95549	C-77_2-e5_peak_278
chr1	44102274	44102429	156	44102348	13	16.2003	9.76741	12.0775	C-77_2-e5_peak_279
chr1	44119332	44119428	97	44119396	8	8.99736	6.27905	5.50432	C-77_2-e5_peak_280
chr1	44147759	44147989	231	44147935	8	8.99736	6.27905	5.50432	C-77_2-e5_peak_281
chr1	44198887	44198976	90	44198939	8	8.99736	6.27905	5.50432	C-77_2-e5_peak_282
chr1	44517117	44517203	87	44517150	7	7.67778	5.58138	4.40167	C-77_2-e5_peak_283
chr1	44765017	44765109	93	44765069	15	19.3084	11.1628	15.0313	C-77_2-e5_peak_284
chr1	45836869	45836999	131	45836943	16	20.9026	11.8604	16.5527	C-77_2-e5_peak_285
chr1	46853600	46853783	184	46853708	9	9.99849	6.78935	6.40683	C-77_2-e5_peak_286
chr1	46877297	46877383	87	46877374	9	10.3623	6.97672	6.69339	C-77_2-e5_peak_287
chr1	47120089	47120209	121	47120157	12	14.6901	9.06974	10.6551	C-77_2-e5_peak_288
chr1	49925516	49925602	87	49925562	8	8.99736	6.27905	5.50432	C-77_2-e5_peak_289
chr1	50796264	50796378	115	50796313	11	13.2119	8.37206	9.27991	C-77_2-e5_peak_290
chr1	50927382	50927482	101	50927428	8	8.9585	6.25928	5.50432	C-77_2-e5_peak_291
chr1	51459473	51459594	122	51459520	7	7.67778	5.58138	4.40167	C-77_2-e5_peak_292
chr1	51478220	51478381	162	51478322	17	20.9274	11.7325	16.5768	C-77_2-e5_peak_293
chr1	51538276	51538362	87	51538316	8	8.99736	6.27905	5.50432	C-77_2-e5_peak_294
chr1	51671580	51671666	87	51671603	8	8.99736	6.27905	5.50432	C-77_2-e5_peak_295
chr1	51747027	51747155	129	51747092	16	20.0126	11.4063	15.7103	C-77_2-e5_peak_296
chr1	51915762	51915913	152	51915837	13	12.6431	7.79113	8.77566	C-77_2-e5_peak_297
chr1	52041676	52041806	131	52041727	7	7.38947	5.43148	4.23097	C-77_2-e5_peak_298
chr1	52047019	52047105	87	52047094	8	8.04131	5.7675	4.72007	C-77_2-e5_peak_299
chr1	52233556	52233689	134	52233683	7	6.93638	5.18486	3.8435	C-77_2-e5_peak_300
chr1	52321269	52321355	87	52321287	8	8.99736	6.27905	5.50432	C-77_2-e5_peak_301
chr1	52500723	52500843	121	52500806	7	7.57798	5.53012	4.39094	C-77_2-e5_peak_302
chr1	52630737	52630859	123	52630780	6	6.40881	4.8837	3.39255	C-77_2-e5_peak_303
chr1	52817657	52817743	87	52817694	8	8.21874	5.86627	4.8772	C-77_2-e5_peak_304
chr1	52845112	52845198	87	52845139	8	8.09946	5.80005	4.77137	C-77_2-e5_peak_305
chr1	52856532	52856622	91	52856590	7	7.67778	5.58138	4.40167	C-77_2-e5_peak_306
chr1	52964680	52964863	184	52964729	12	14.525	8.98645	10.5243	C-77_2-e5_peak_307
chr1	53058811	53058904	94	53058869	10	11.7683	7.67439	7.95549	C-77_2-e5_peak_308
chr1	53085352	53085499	148	53085423	8	8.99736	6.27905	5.50432	C-77_2-e5_peak_309
chr1	53217280	53217366	87	53217323	7	7.67778	5.58138	4.40167	C-77_2-e5_peak_310
chr1	53296836	53296946	111	53296882	11	12.2444	7.86659	8.40263	C-77_2-e5_peak_311
chr1	53352453	53352583	131	53352520	7	7.67778	5.58138	4.40167	C-77_2-e5_peak_312
chr1	53419096	53419192	97	53419136	11	13.2119	8.37206	9.27991	C-77_2-e5_peak_313
chr1	53560819	53560924	106	53560858	12	14.6901	9.06974	10.6551	C-77_2-e5_peak_314
chr1	53706906	53707041	136	53706963	8	8.9585	6.25928	5.50432	C-77_2-e5_peak_315
chr1	53784956	53785116	161	53785036	8	8.60301	6.0743	5.21432	C-77_2-e5_peak_316
chr1	53831482	53831583	102	53831559	7	7.67778	5.58138	4.40167	C-77_2-e5_peak_317
chr1	54115748	54115870	123	54115812	8	8.99736	6.27905	5.50432	C-77_2-e5_peak_318
chr1	54332238	54332332	95	54332287	14	17.7404	10.4651	13.5376	C-77_2-e5_peak_319
chr1	54557656	54557742	87	54557736	6	6.40881	4.8837	3.39255	C-77_2-e5_peak_320
chr1	54701459	54701591	133	54701514	9	10.3623	6.97672	6.69339	C-77_2-e5_peak_321
chr1	54732026	54732220	195	54732092	13	15.9076	9.61948	11.8184	C-77_2-e5_peak_322
chr1	54754424	54754672	249	54754532	16	18.6222	10.655	14.3872	C-77_2-e5_peak_323
chr1	54862838	54862926	89	54862875	9	9.77401	6.67038	6.20403	C-77_2-e5_peak_324
chr1	54952292	54952440	149	54952370	11	13.2119	8.37206	9.27991	C-77_2-e5_peak_325
chr1	54960683	54960769	87	54960721	7	7.67778	5.58138	4.40167	C-77_2-e5_peak_326
chr1	54967891	54967994	104	54967954	8	8.99736	6.27905	5.50432	C-77_2-e5_peak_327
chr1	55052835	55052964	130	55052896	9	9.04554	6.26764	5.54751	C-77_2-e5_peak_328
chr1	55097503	55097786	284	55097586	20	22.1088	11.6867	17.7147	C-77_2-e5_peak_329
chr1	55131743	55131845	103	55131763	10	9.46833	6.40243	5.92929	C-77_2-e5_peak_330
chr1	55237121	55237263	143	55237188	14	13.4614	8.07226	9.51576	C-77_2-e5_peak_331
chr1	55362952	55363069	118	55363015	8	7.50787	5.46103	4.33356	C-77_2-e5_peak_332
chr1	55363384	55363485	102	55363424	8	7.50787	5.46103	4.33356	C-77_2-e5_peak_333
chr1	55363584	55363674	91	55363629	9	8.69895	6.06781	5.29939	C-77_2-e5_peak_334
chr1	55381994	55382104	111	55382032	8	8.99736	6.27905	5.50432	C-77_2-e5_peak_335
chr1	55405725	55405811	87	55405755	9	8.33049	5.85021	4.97627	C-77_2-e5_peak_336
chr1	55512779	55512965	187	55512904	17	22.1429	12.3679	17.7476	C-77_2-e5_peak_337
chr1	55540594	55540680	87	55540655	6	6.40881	4.8837	3.39255	C-77_2-e5_peak_338
chr1	55610497	55610610	114	55610570	7	7.32909	5.39938	4.1788	C-77_2-e5_peak_339
chr1	55610699	55610788	90	55610737	13	15.5772	9.44892	11.5019	C-77_2-e5_peak_340
chr1	55683374	55683498	125	55683442	14	17.7404	10.4651	13.5376	C-77_2-e5_peak_341
chr1	55750786	55750872	87	55750844	8	8.99736	6.27905	5.50432	C-77_2-e5_peak_342
chr1	55805203	55805306	104	55805226	15	19.3084	11.1628	15.0313	C-77_2-e5_peak_343
chr1	55881863	55881950	88	55881903	9	10.2364	6.91265	6.62383	C-77_2-e5_peak_344
chr1	56008410	56008755	346	56008523	65	84.1982	27.7907	77.9422	C-77_2-e5_peak_345
chr1	56147781	56147892	112	56147856	15	19.3084	11.1628	15.0313	C-77_2-e5_peak_346
chr1	56149330	56149424	95	56149401	7	7.67778	5.58138	4.40167	C-77_2-e5_peak_347
chr1	56542637	56542767	131	56542689	24	34.4509	17.4418	29.61	C-77_2-e5_peak_348
chr1	56832853	56832944	92	56832897	9	10.3623	6.97672	6.69339	C-77_2-e5_peak_349
chr1	56955854	56955969	116	56955913	11	11.3362	7.35959	7.59201	C-77_2-e5_peak_350
chr1	56964658	56964759	102	56964719	12	14.6901	9.06974	10.6551	C-77_2-e5_peak_351
chr1	57072410	57072533	124	57072465	13	16.2003	9.76741	12.0775	C-77_2-e5_peak_352
chr1	57086991	57087093	103	57087069	13	16.2003	9.76741	12.0775	C-77_2-e5_peak_353
chr1	57130047	57130136	90	57130096	11	13.2119	8.37206	9.27991	C-77_2-e5_peak_354
chr1	57198852	57198948	97	57198892	10	11.7683	7.67439	7.95549	C-77_2-e5_peak_355
chr1	57395180	57395266	87	57395228	9	10.3623	6.97672	6.69339	C-77_2-e5_peak_356
chr1	57406564	57406650	87	57406603	8	8.99736	6.27905	5.50432	C-77_2-e5_peak_357
chr1	57421030	57421152	123	57421081	11	12.1618	7.82169	8.32493	C-77_2-e5_peak_358
chr1	57476086	57476327	242	57476215	7	7.67778	5.58138	4.40167	C-77_2-e5_peak_359
chr1	57542128	57542330	203	57542166	11	11.0038	7.16712	7.28469	C-77_2-e5_peak_360
chr1	57686348	57686436	89	57686394	9	10.3623	6.97672	6.69339	C-77_2-e5_peak_361
chr1	57739058	57739176	119	57739137	11	13.2119	8.37206	9.27991	C-77_2-e5_peak_362
chr1	57807976	57808062	87	57808030	7	6.68371	5.04179	3.6269	C-77_2-e5_peak_363
chr1	57959754	57959840	87	57959792	9	9.10644	6.30223	5.60126	C-77_2-e5_peak_364
chr1	57996028	57996163	136	57996080	10	11.7683	7.67439	7.95549	C-77_2-e5_peak_365
chr1	58030713	58030826	114	58030753	7	6.58823	4.98674	3.54609	C-77_2-e5_peak_366
chr1	58061054	58061144	91	58061098	11	12.4141	7.95796	8.56099	C-77_2-e5_peak_367
chr1	58125010	58125096	87	58125038	8	8.99736	6.27905	5.50432	C-77_2-e5_peak_368
chr1	58308292	58308378	87	58308355	9	8.38101	5.88033	5.02056	C-77_2-e5_peak_369
chr1	58457425	58457555	131	58457436	6	6.37892	4.86833	3.39255	C-77_2-e5_peak_370
chr1	58504590	58504789	200	58504627	9	9.99849	6.78935	6.40683	C-77_2-e5_peak_371
chr1	58534490	58534580	91	58534506	7	7.67778	5.58138	4.40167	C-77_2-e5_peak_372
chr1	58585944	58586078	135	58586014	12	14.3148	8.87895	10.3249	C-77_2-e5_peak_373
chr1	58612878	58612964	87	58612902	7	7.67778	5.58138	4.40167	C-77_2-e5_peak_374
chr1	58676700	58676786	87	58676753	8	8.99736	6.27905	5.50432	C-77_2-e5_peak_375
chr1	58695295	58695423	129	58695339	16	20.8278	11.8231	16.4949	C-77_2-e5_peak_376
chr1	58753986	58754108	123	58754046	10	11.4525	7.51296	7.69977	C-77_2-e5_peak_377
chr1	58754603	58754695	93	58754627	8	8.9585	6.25928	5.50432	C-77_2-e5_peak_378
chr1	58771881	58772038	158	58771996	8	8.15859	5.83297	4.82436	C-77_2-e5_peak_379
chr1	58795641	58795798	158	58795671	8	8.99736	6.27905	5.50432	C-77_2-e5_peak_380
chr1	58802012	58802113	102	58802055	8	8.99736	6.27905	5.50432	C-77_2-e5_peak_381
chr1	58895298	58895403	106	58895342	9	10.3623	6.97672	6.69339	C-77_2-e5_peak_382
chr1	58973644	58973736	93	58973701	7	7.67778	5.58138	4.40167	C-77_2-e5_peak_383
chr1	58973901	58974007	107	58973943	10	11.7683	7.67439	7.95549	C-77_2-e5_peak_384
chr1	59120236	59120331	96	59120286	9	9.10644	6.30223	5.60126	C-77_2-e5_peak_385
chr1	59178839	59178925	87	59178862	9	10.3623	6.97672	6.69339	C-77_2-e5_peak_386
chr1	59245798	59245923	126	59245848	8	7.98411	5.73532	4.67044	C-77_2-e5_peak_387
chr1	59248485	59248572	88	59248510	12	13.4611	8.42541	9.51576	C-77_2-e5_peak_388
chr1	59253637	59253767	131	59253654	8	7.08986	5.21178	3.97612	C-77_2-e5_peak_389
chr1	59258282	59258417	136	59258355	11	10.5167	6.87927	6.83608	C-77_2-e5_peak_390
chr1	59333255	59333364	110	59333321	10	9.30708	6.306	5.78186	C-77_2-e5_peak_391
chr1	59359439	59359525	87	59359476	10	10.1183	6.78272	6.51638	C-77_2-e5_peak_392
chr1	59368154	59368288	135	59368204	10	9.05137	6.15159	5.55173	C-77_2-e5_peak_393
chr1	59423043	59423136	94	59423116	15	13.9735	8.14953	10.0018	C-77_2-e5_peak_394
chr1	59483850	59483957	108	59483883	12	8.51698	5.45381	5.1413	C-77_2-e5_peak_395
chr1	59574980	59575084	105	59575044	13	15.2649	9.28429	11.2047	C-77_2-e5_peak_396
chr1	59585906	59586034	129	59585966	13	14.4197	8.82313	10.4232	C-77_2-e5_peak_397
chr1	59591626	59591764	139	59591640	10	10.6616	7.08895	6.96843	C-77_2-e5_peak_398
chr1	59625539	59625635	97	59625600	9	10.3623	6.97672	6.69339	C-77_2-e5_peak_399
chr1	59685051	59685137	87	59685079	6	6.40881	4.8837	3.39255	C-77_2-e5_peak_400
chr1	59763114	59763220	107	59763166	9	8.38101	5.88033	5.02056	C-77_2-e5_peak_401
chr1	59764660	59764785	126	59764709	9	8.38101	5.88033	5.02056	C-77_2-e5_peak_402
chr1	59898066	59898159	94	59898110	11	11.476	7.4395	7.71975	C-77_2-e5_peak_403
chr1	59913271	59913673	403	59913354	13	11.9882	7.39471	8.16235	C-77_2-e5_peak_404
chr1	60012408	60012608	201	60012548	36	41.6567	17.3734	36.6064	C-77_2-e5_peak_405
chr1	60137443	60137535	93	60137480	8	8.99736	6.27905	5.50432	C-77_2-e5_peak_406
chr1	60152853	60152959	107	60152895	9	10.3623	6.97672	6.69339	C-77_2-e5_peak_407
chr1	60180641	60180752	112	60180673	9	8.92653	6.19959	5.49984	C-77_2-e5_peak_408
chr1	60343225	60343327	103	60343294	10	11.1189	7.33741	7.39028	C-77_2-e5_peak_409
chr1	60343420	60343572	153	60343489	7	7.21171	5.3363	4.07881	C-77_2-e5_peak_410
chr1	60409664	60409764	101	60409702	10	9.20292	6.24331	5.68959	C-77_2-e5_peak_411
chr1	60409913	60410184	272	60409995	11	10.4024	6.81089	6.72893	C-77_2-e5_peak_412
chr1	60754139	60754225	87	60754206	7	7.67778	5.58138	4.40167	C-77_2-e5_peak_413
chr1	60874538	60874630	93	60874568	12	14.6901	9.06974	10.6551	C-77_2-e5_peak_414
chr1	60921127	60921271	145	60921205	30	41.5388	19.6454	36.4909	C-77_2-e5_peak_415
chr1	62308412	62308514	103	62308468	11	13.2119	8.37206	9.27991	C-77_2-e5_peak_416
chr1	62383312	62383398	87	62383363	8	8.99736	6.27905	5.50432	C-77_2-e5_peak_417
chr1	62583926	62584113	188	62584058	15	18.5936	10.7988	14.3606	C-77_2-e5_peak_418
chr1	62589069	62589206	138	62589144	19	23.0115	12.4669	18.5751	C-77_2-e5_peak_419
chr1	62991733	62991835	103	62991761	13	14.6876	8.97167	10.6551	C-77_2-e5_peak_420
chr1	63124163	63124289	127	63124221	9	8.33049	5.85021	4.97627	C-77_2-e5_peak_421
chr1	63139799	63139885	87	63139830	10	10.8842	7.21104	7.17349	C-77_2-e5_peak_422
chr1	63265013	63265166	154	63265080	12	10.3929	6.6215	6.72122	C-77_2-e5_peak_423
chr1	63309909	63310023	115	63309963	9	10.3623	6.97672	6.69339	C-77_2-e5_peak_424
chr1	63336460	63336590	131	63336520	9	10.3623	6.97672	6.69339	C-77_2-e5_peak_425
chr1	63392632	63392877	246	63392655	8	8.99736	6.27905	5.50432	C-77_2-e5_peak_426
chr1	63614461	63614555	95	63614517	10	11.7683	7.67439	7.95549	C-77_2-e5_peak_427
chr1	63630536	63630694	159	63630618	9	10.3623	6.97672	6.69339	C-77_2-e5_peak_428
chr1	64011860	64011967	108	64011899	7	7.67778	5.58138	4.40167	C-77_2-e5_peak_429
chr1	64138615	64138735	121	64138678	12	14.6901	9.06974	10.6551	C-77_2-e5_peak_430
chr1	64308705	64308870	166	64308787	44	62.8546	26.1917	57.178	C-77_2-e5_peak_431
chr1	64320388	64320532	145	64320434	8	8.99736	6.27905	5.50432	C-77_2-e5_peak_432
chr1	64434790	64434876	87	64434828	9	10.3623	6.97672	6.69339	C-77_2-e5_peak_433
chr1	64532780	64532915	136	64532860	8	7.81796	5.64088	4.52278	C-77_2-e5_peak_434
chr1	64580650	64580807	158	64580726	9	10.3623	6.97672	6.69339	C-77_2-e5_peak_435
chr1	64617753	64617839	87	64617799	13	12.3356	7.6058	8.4873	C-77_2-e5_peak_436
chr1	64690626	64690777	152	64690736	7	7.64341	5.56381	4.40167	C-77_2-e5_peak_437
chr1	64769780	64769889	110	64769814	12	14.525	8.98645	10.5243	C-77_2-e5_peak_438
chr1	65017406	65017492	87	65017439	9	10.3623	6.97672	6.69339	C-77_2-e5_peak_439
chr1	65103010	65103118	109	65103067	5	5.0295	4.09798	2.47111	C-77_2-e5_peak_440
chr1	65236954	65237040	87	65237006	9	10.3623	6.97672	6.69339	C-77_2-e5_peak_441
chr1	65292095	65292219	125	65292170	9	10.3623	6.97672	6.69339	C-77_2-e5_peak_442
chr1	65385150	65385390	241	65385231	45	54.3301	20.7463	48.9047	C-77_2-e5_peak_443
chr1	65614589	65614675	87	65614645	9	10.3623	6.97672	6.69339	C-77_2-e5_peak_444
chr1	65886273	65886496	224	65886390	37	53.5251	23.817	48.119	C-77_2-e5_peak_445
chr1	66175115	66175234	120	66175190	8	8.99736	6.27905	5.50432	C-77_2-e5_peak_446
chr1	66324215	66324301	87	66324226	7	7.67778	5.58138	4.40167	C-77_2-e5_peak_447
chr1	66344843	66344929	87	66344895	9	10.3623	6.97672	6.69339	C-77_2-e5_peak_448
chr1	66467989	66468100	112	66468042	9	10.3623	6.97672	6.69339	C-77_2-e5_peak_449
chr1	66468547	66468633	87	66468555	6	6.40881	4.8837	3.39255	C-77_2-e5_peak_450
chr1	66679577	66679743	167	66679623	9	10.3623	6.97672	6.69339	C-77_2-e5_peak_451
chr1	66700974	66701188	215	66701117	10	11.5401	7.55817	7.78054	C-77_2-e5_peak_452
chr1	66817193	66817348	156	66817228	7	6.63559	5.01411	3.58654	C-77_2-e5_peak_453
chr1	66863229	66863315	87	66863263	9	9.16831	6.33721	5.65779	C-77_2-e5_peak_454
chr1	68278001	68278140	140	68278078	6	6.40881	4.8837	3.39255	C-77_2-e5_peak_455
chr1	69303477	69303610	134	69303534	8	8.99736	6.27905	5.50432	C-77_2-e5_peak_456
chr1	69377004	69377090	87	69377020	6	6.40881	4.8837	3.39255	C-77_2-e5_peak_457
chr1	69662543	69662646	104	69662587	12	14.6901	9.06974	10.6551	C-77_2-e5_peak_458
chr1	69738259	69738345	87	69738286	10	11.7683	7.67439	7.95549	C-77_2-e5_peak_459
chr1	69787516	69787602	87	69787555	8	8.99736	6.27905	5.50432	C-77_2-e5_peak_460
chr1	70363844	70363999	156	70363913	9	10.3623	6.97672	6.69339	C-77_2-e5_peak_461
chr1	70466962	70467058	97	70467028	8	8.99736	6.27905	5.50432	C-77_2-e5_peak_462
chr1	70590893	70590979	87	70590942	9	10.3623	6.97672	6.69339	C-77_2-e5_peak_463
chr1	70725711	70725842	132	70725771	7	7.67778	5.58138	4.40167	C-77_2-e5_peak_464
chr1	70770581	70770715	135	70770635	18	24.1641	13.2558	19.6815	C-77_2-e5_peak_465
chr1	71102607	71102698	92	71102656	12	13.0408	8.1929	9.14786	C-77_2-e5_peak_466
chr1	71102793	71102879	87	71102849	11	11.6201	7.52117	7.85511	C-77_2-e5_peak_467
chr1	71339416	71339502	87	71339424	7	7.67778	5.58138	4.40167	C-77_2-e5_peak_468
chr1	71426681	71426778	98	71426708	10	11.7683	7.67439	7.95549	C-77_2-e5_peak_469
chr1	71507429	71507591	163	71507514	10	10.8087	7.16988	7.10436	C-77_2-e5_peak_470
chr1	71557117	71557348	232	71557200	16	19.1681	10.9557	14.9126	C-77_2-e5_peak_471
chr1	71595626	71595717	92	71595682	9	10.3623	6.97672	6.69339	C-77_2-e5_peak_472
chr1	71629620	71629713	94	71629679	10	10.9611	7.25268	7.24471	C-77_2-e5_peak_473
chr1	71636843	71636960	118	71636901	9	8.48408	5.94153	5.11034	C-77_2-e5_peak_474
chr1	71652770	71652946	177	71652798	8	7.36275	5.37534	4.20844	C-77_2-e5_peak_475
chr1	71768701	71768787	87	71768705	6	6.40881	4.8837	3.39255	C-77_2-e5_peak_476
chr1	71830277	71830376	100	71830331	13	15.4712	9.3934	11.4009	C-77_2-e5_peak_477
chr1	71856025	71856223	199	71856140	9	9.99849	6.78935	6.40683	C-77_2-e5_peak_478
chr1	72008542	72008632	91	72008577	11	12.8664	8.19596	8.98405	C-77_2-e5_peak_479
chr1	72017960	72018062	103	72017992	8	8.99736	6.27905	5.50432	C-77_2-e5_peak_480
chr1	72181892	72181989	98	72181954	9	7.48062	5.33126	4.30912	C-77_2-e5_peak_481
chr1	72240067	72240240	174	72240103	12	10.7911	6.86652	7.08895	C-77_2-e5_peak_482
chr1	72244100	72244186	87	72244136	10	9.87032	6.63932	6.29134	C-77_2-e5_peak_483
chr1	72307571	72307657	87	72307638	7	7.64341	5.56381	4.40167	C-77_2-e5_peak_484
chr1	72360063	72360155	93	72360110	13	14.7798	9.02231	10.7412	C-77_2-e5_peak_485
chr1	72427491	72427584	94	72427542	12	11.5754	7.34197	7.81286	C-77_2-e5_peak_486
chr1	72507061	72507147	87	72507110	12	12.0187	7.60527	8.19036	C-77_2-e5_peak_487
chr1	72522054	72522204	151	72522127	19	22.1975	12.008	17.8009	C-77_2-e5_peak_488
chr1	72553318	72553439	122	72553384	22	28.1289	14.5756	23.5032	C-77_2-e5_peak_489
chr1	72601916	72602104	189	72601976	15	14.4054	8.41219	10.4119	C-77_2-e5_peak_490
chr1	72620171	72620257	87	72620205	8	8.67132	6.11042	5.27533	C-77_2-e5_peak_491
chr1	72688896	72688988	93	72688925	15	19.3084	11.1628	15.0313	C-77_2-e5_peak_492
chr1	72806168	72806269	102	72806235	8	7.60816	5.51969	4.40167	C-77_2-e5_peak_493
chr1	72824536	72824673	138	72824626	14	11.7811	7.04327	7.96747	C-77_2-e5_peak_494
chr1	72885869	72885967	99	72885906	9	10.3623	6.97672	6.69339	C-77_2-e5_peak_495
chr1	72939185	72939275	91	72939209	9	10.3623	6.97672	6.69339	C-77_2-e5_peak_496
chr1	73879503	73879589	87	73879556	9	10.3623	6.97672	6.69339	C-77_2-e5_peak_497
chr1	74069023	74069133	111	74069066	10	8.53863	5.83713	5.15677	C-77_2-e5_peak_498
chr1	74084329	74084415	87	74084371	10	8.28373	5.67879	4.93302	C-77_2-e5_peak_499
chr1	74236366	74236456	91	74236403	13	12.2761	7.56979	8.43239	C-77_2-e5_peak_500
chr1	74236547	74236665	119	74236619	14	13.4614	8.07226	9.51576	C-77_2-e5_peak_501
chr1	74284791	74284877	87	74284818	12	9.24848	5.90976	5.73106	C-77_2-e5_peak_502
chr1	74506661	74506811	151	74506737	10	9.05137	6.15159	5.55173	C-77_2-e5_peak_503
chr1	74537834	74537994	161	74537868	20	25.221	13.4575	20.7034	C-77_2-e5_peak_504
chr1	74679749	74679842	94	74679818	6	6.40881	4.8837	3.39255	C-77_2-e5_peak_505
chr1	74713178	74713304	127	74713229	13	13.8403	8.49494	9.87491	C-77_2-e5_peak_506
chr1	74754267	74754363	97	74754298	10	10.5898	7.04917	6.9017	C-77_2-e5_peak_507
chr1	74803120	74803214	95	74803182	16	12.5078	7.00326	8.64848	C-77_2-e5_peak_508
chr1	74882451	74882545	95	74882519	11	8.80198	5.82628	5.3931	C-77_2-e5_peak_509
chr1	75125137	75125257	121	75125182	8	8.09946	5.80005	4.77137	C-77_2-e5_peak_510
chr1	75192097	75192183	87	75192124	9	8.69895	6.06781	5.29939	C-77_2-e5_peak_511
chr1	75192514	75192600	87	75192549	6	5.19185	4.2028	2.48377	C-77_2-e5_peak_512
chr1	75215977	75216063	87	75215998	11	6.98892	4.6897	3.88933	C-77_2-e5_peak_513
chr1	75236753	75236915	163	75236781	10	8.62725	5.89189	5.23679	C-77_2-e5_peak_514
chr1	75317576	75317679	104	75317629	17	16.1649	8.96821	12.0636	C-77_2-e5_peak_515
chr1	75371492	75371578	87	75371547	11	8.00808	5.3279	4.69165	C-77_2-e5_peak_516
chr1	75374174	75374294	121	75374222	21	19.0499	9.54514	14.7995	C-77_2-e5_peak_517
chr1	75461015	75461108	94	75461087	17	9.53831	5.07275	5.99224	C-77_2-e5_peak_518
chr1	75461287	75461410	124	75461325	14	7.07373	4.23775	3.96222	C-77_2-e5_peak_519
chr1	75461662	75461950	289	75461839	20	12.1477	5.87471	8.31365	C-77_2-e5_peak_520
chr1	75556782	75556868	87	75556847	9	6.29729	4.58246	3.39255	C-77_2-e5_peak_521
chr1	75582757	75582843	87	75582801	9	10.3623	6.97672	6.69339	C-77_2-e5_peak_522
chr1	75642629	75642719	91	75642688	7	7.67778	5.58138	4.40167	C-77_2-e5_peak_523
chr1	75703391	75703477	87	75703442	8	8.99736	6.27905	5.50432	C-77_2-e5_peak_524
chr1	75958305	75958443	139	75958377	24	33.519	16.9734	28.7083	C-77_2-e5_peak_525
chr1	76067871	76067996	126	76067945	17	20.2156	11.344	15.9061	C-77_2-e5_peak_526
chr1	77006079	77006176	98	77006128	9	10.3623	6.97672	6.69339	C-77_2-e5_peak_527
chr1	77266731	77266825	95	77266780	10	11.7683	7.67439	7.95549	C-77_2-e5_peak_528
chr1	77539967	77540085	119	77540045	7	7.67778	5.58138	4.40167	C-77_2-e5_peak_529
chr1	77591020	77591106	87	77591070	8	8.99736	6.27905	5.50432	C-77_2-e5_peak_530
chr1	77648121	77648207	87	77648159	9	10.3623	6.97672	6.69339	C-77_2-e5_peak_531
chr1	77918565	77918651	87	77918619	9	10.3623	6.97672	6.69339	C-77_2-e5_peak_532
chr1	77945065	77945151	87	77945118	5	5.19704	4.18603	2.48377	C-77_2-e5_peak_533
chr1	78147526	78147628	103	78147562	12	14.6901	9.06974	10.6551	C-77_2-e5_peak_534
chr1	78182290	78182382	93	78182310	12	14.6901	9.06974	10.6551	C-77_2-e5_peak_535
chr1	78189729	78189947	219	78189760	9	10.0762	6.82996	6.47717	C-77_2-e5_peak_536
chr1	78217171	78217417	247	78217252	9	8.6441	6.03574	5.25192	C-77_2-e5_peak_537
chr1	78310116	78310285	170	78310194	9	9.04554	6.26764	5.54751	C-77_2-e5_peak_538
chr1	78473885	78473980	96	78473936	12	14.1128	8.77399	10.1333	C-77_2-e5_peak_539
chr1	78484768	78484864	97	78484840	10	10.2478	6.85677	6.6336	C-77_2-e5_peak_540
chr1	78488718	78488855	138	78488797	8	7.71147	5.57963	4.4301	C-77_2-e5_peak_541
chr1	78512066	78512153	88	78512111	12	12.8818	8.10346	8.99817	C-77_2-e5_peak_542
chr1	78537625	78537716	92	78537681	9	10.3623	6.97672	6.69339	C-77_2-e5_peak_543
chr1	78594372	78594496	125	78594435	16	19.2826	11.0178	15.0225	C-77_2-e5_peak_544
chr1	78600851	78600937	87	78600908	7	7.67778	5.58138	4.40167	C-77_2-e5_peak_545
chr1	78657702	78657887	186	78657740	8	8.67132	6.11042	5.27533	C-77_2-e5_peak_546
chr1	78877335	78877474	140	78877372	9	10.3623	6.97672	6.69339	C-77_2-e5_peak_547
chr1	79634656	79634749	94	79634704	15	18.0069	10.4888	13.7952	C-77_2-e5_peak_548
chr1	79671747	79671866	120	79671812	10	11.3667	7.46829	7.61927	C-77_2-e5_peak_549
chr1	79761548	79761678	131	79761612	11	11.6938	7.56268	7.92283	C-77_2-e5_peak_550
chr1	79775975	79776064	90	79776035	10	11.3667	7.46829	7.61927	C-77_2-e5_peak_551
chr1	79776142	79776391	250	79776319	12	13.8235	8.62113	9.85924	C-77_2-e5_peak_552
chr1	79846548	79846635	88	79846576	9	10.3623	6.97672	6.69339	C-77_2-e5_peak_553
chr1	79946450	79946572	123	79946499	12	14.6901	9.06974	10.6551	C-77_2-e5_peak_554
chr1	80170156	80170256	101	80170224	9	9.63113	6.59335	6.07558	C-77_2-e5_peak_555
chr1	80589037	80589123	87	80589111	9	10.3623	6.97672	6.69339	C-77_2-e5_peak_556
chr1	80744066	80744236	171	80744107	7	7.67778	5.58138	4.40167	C-77_2-e5_peak_557
chr1	80758270	80758404	135	80758340	14	17.7404	10.4651	13.5376	C-77_2-e5_peak_558
chr1	80996389	80996475	87	80996416	9	10.3623	6.97672	6.69339	C-77_2-e5_peak_559
chr1	81320824	81320956	133	81320872	23	32.6895	16.7441	27.9053	C-77_2-e5_peak_560
chr1	82216390	82216495	106	82216419	10	11.7683	7.67439	7.95549	C-77_2-e5_peak_561
chr1	82278972	82279058	87	82278992	9	10.3623	6.97672	6.69339	C-77_2-e5_peak_562
chr1	82403753	82403840	88	82403792	10	11.7683	7.67439	7.95549	C-77_2-e5_peak_563
chr1	82560710	82560797	88	82560763	10	10.3814	6.93246	6.71031	C-77_2-e5_peak_564
chr1	82767736	82767822	87	82767788	8	8.9585	6.25928	5.50432	C-77_2-e5_peak_565
chr1	82806004	82806100	97	82806033	13	15.1645	9.23068	11.108	C-77_2-e5_peak_566
chr1	82827127	82827213	87	82827153	8	7.81796	5.64088	4.52278	C-77_2-e5_peak_567
chr1	82839719	82839811	93	82839783	10	8.32513	5.70458	4.97265	C-77_2-e5_peak_568
chr1	82839868	82839966	99	82839920	10	8.24276	5.65324	4.89841	C-77_2-e5_peak_569
chr1	82909603	82909689	87	82909628	11	12.2444	7.86659	8.40263	C-77_2-e5_peak_570
chr1	82913428	82913519	92	82913485	10	11.4525	7.51296	7.69977	C-77_2-e5_peak_571
chr1	82973525	82973611	87	82973539	8	8.99736	6.27905	5.50432	C-77_2-e5_peak_572
chr1	83042261	83042370	110	83042298	8	7.22356	5.2923	4.08885	C-77_2-e5_peak_573
chr1	83060305	83060391	87	83060338	8	7.87247	5.67201	4.57163	C-77_2-e5_peak_574
chr1	83289503	83289595	93	83289534	9	10.3623	6.97672	6.69339	C-77_2-e5_peak_575
chr1	83627976	83628067	92	83627991	14	17.7404	10.4651	13.5376	C-77_2-e5_peak_576
chr1	83795234	83795363	130	83795297	18	24.1641	13.2558	19.6815	C-77_2-e5_peak_577
chr1	84293220	84293393	174	84293288	17	21.1808	11.868	16.8194	C-77_2-e5_peak_578
chr1	84383925	84384021	97	84383957	9	10.2364	6.91265	6.62383	C-77_2-e5_peak_579
chr1	84445377	84445544	168	84445431	8	8.99736	6.27905	5.50432	C-77_2-e5_peak_580
chr1	84497042	84497191	150	84497118	12	14.6901	9.06974	10.6551	C-77_2-e5_peak_581
chr1	84551455	84551541	87	84551485	7	7.67778	5.58138	4.40167	C-77_2-e5_peak_582
chr1	84615491	84615577	87	84615571	6	6.2117	4.78097	3.32666	C-77_2-e5_peak_583
chr1	84620850	84620946	97	84620875	9	8.53668	5.9726	5.15581	C-77_2-e5_peak_584
chr1	84695677	84695815	139	84695746	8	6.96127	5.13368	3.86539	C-77_2-e5_peak_585
chr1	84711230	84711316	87	84711244	6	6.40881	4.8837	3.39255	C-77_2-e5_peak_586
chr1	84812442	84812580	139	84812512	26	38.0241	18.8371	33.0776	C-77_2-e5_peak_587
chr1	84873791	84873877	87	84873834	11	10.8151	7.0564	7.10949	C-77_2-e5_peak_588
chr1	84889162	84889286	125	84889206	11	10.9401	7.12983	7.22676	C-77_2-e5_peak_589
chr1	85084878	85085030	153	85084954	15	18.7175	10.863	14.4801	C-77_2-e5_peak_590
chr1	85246436	85246534	99	85246487	11	12.8664	8.19596	8.98405	C-77_2-e5_peak_591
chr1	85262909	85262995	87	85262952	9	10.3623	6.97672	6.69339	C-77_2-e5_peak_592
chr1	85276028	85276117	90	85276079	12	10.6885	6.80358	6.99424	C-77_2-e5_peak_593
chr1	85276555	85276652	98	85276609	16	15.4808	8.81618	11.41	C-77_2-e5_peak_594
chr1	85280429	85280553	125	85280472	16	17.1194	9.79481	12.9607	C-77_2-e5_peak_595
chr1	85323337	85323446	110	85323395	13	16.2003	9.76741	12.0775	C-77_2-e5_peak_596
chr1	85323907	85323996	90	85323958	9	10.3623	6.97672	6.69339	C-77_2-e5_peak_597
chr1	85340256	85340344	89	85340290	10	11.7683	7.67439	7.95549	C-77_2-e5_peak_598
chr1	85584886	85584972	87	85584933	9	10.3623	6.97672	6.69339	C-77_2-e5_peak_599
chr1	85591277	85591367	91	85591322	15	10.0472	5.7601	6.45318	C-77_2-e5_peak_600
chr1	85591869	85591963	95	85591918	20	15.1146	7.51276	11.0621	C-77_2-e5_peak_601
chr1	85592405	85592518	114	85592464	13	8.00405	4.94652	4.68875	C-77_2-e5_peak_602
chr1	85593023	85593138	116	85593077	18	13.0325	6.81862	9.14216	C-77_2-e5_peak_603
chr1	85599478	85599583	106	85599528	16	19.2826	11.0178	15.0225	C-77_2-e5_peak_604
chr1	85625403	85625494	92	85625433	10	11.7683	7.67439	7.95549	C-77_2-e5_peak_605
chr1	85626246	85626332	87	85626288	9	10.3623	6.97672	6.69339	C-77_2-e5_peak_606
chr1	85665920	85666006	87	85665951	7	7.67778	5.58138	4.40167	C-77_2-e5_peak_607
chr1	85681675	85681816	142	85681755	8	8.99736	6.27905	5.50432	C-77_2-e5_peak_608
chr1	85771253	85771386	134	85771319	17	22.2911	12.4428	17.8913	C-77_2-e5_peak_609
chr1	85843134	85843224	91	85843165	9	10.3623	6.97672	6.69339	C-77_2-e5_peak_610
chr1	86018536	86018670	135	86018612	14	13.7848	8.26707	9.82283	C-77_2-e5_peak_611
chr1	86154664	86154814	151	86154730	11	11.6201	7.52117	7.85511	C-77_2-e5_peak_612
chr1	86236508	86236594	87	86236542	13	11.207	6.91493	7.47131	C-77_2-e5_peak_613
chr1	86294786	86294939	154	86294912	9	7.06514	5.07084	3.9538	C-77_2-e5_peak_614
chr1	86339122	86339223	102	86339170	10	11.7683	7.67439	7.95549	C-77_2-e5_peak_615
chr1	86358633	86358763	131	86358690	19	20.0688	10.763	15.7649	C-77_2-e5_peak_616
chr1	86487375	86487461	87	86487412	10	7.56866	5.22958	4.38495	C-77_2-e5_peak_617
chr1	86582470	86582582	113	86582515	8	7.04645	5.18549	3.93642	C-77_2-e5_peak_618
chr1	86587027	86587234	208	86587098	12	12.1528	7.684	8.31795	C-77_2-e5_peak_619
chr1	86595792	86595927	136	86595863	51	69.7746	26.8452	63.9184	C-77_2-e5_peak_620
chr1	86647024	86647112	89	86647056	12	12.5777	7.9303	8.71531	C-77_2-e5_peak_621
chr1	86670440	86670547	108	86670496	20	17.106	8.68241	12.9482	C-77_2-e5_peak_622
chr1	86703572	86703740	169	86703623	10	8.81041	6.00455	5.39764	C-77_2-e5_peak_623
chr1	86719537	86719623	87	86719577	8	8.99736	6.27905	5.50432	C-77_2-e5_peak_624
chr1	86902251	86902350	100	86902288	8	8.99736	6.27905	5.50432	C-77_2-e5_peak_625
chr1	87098604	87098707	104	87098646	16	13.6977	7.72815	9.74069	C-77_2-e5_peak_626
chr1	87252815	87252904	90	87252850	11	10.5167	6.87927	6.83608	C-77_2-e5_peak_627
chr1	87326966	87327067	102	87326995	11	11.6201	7.52117	7.85511	C-77_2-e5_peak_628
chr1	87327131	87327229	99	87327175	10	10.3141	6.89441	6.69339	C-77_2-e5_peak_629
chr1	87327345	87327494	150	87327428	11	11.6201	7.52117	7.85511	C-77_2-e5_peak_630
chr1	87469199	87469347	149	87469277	18	19.4629	10.6778	15.1804	C-77_2-e5_peak_631
chr1	87475543	87475693	151	87475651	16	12.6342	7.07989	8.76824	C-77_2-e5_peak_632
chr1	87642842	87642932	91	87642861	17	18.509	10.371	14.2792	C-77_2-e5_peak_633
chr1	87647898	87648075	178	87647965	11	11.476	7.4395	7.71975	C-77_2-e5_peak_634
chr1	87698162	87698283	122	87698230	7	6.1112	4.70427	3.24375	C-77_2-e5_peak_635
chr1	87738272	87738372	101	87738329	11	13.2119	8.37206	9.27991	C-77_2-e5_peak_636
chr1	87756197	87756419	223	87756270	12	13.6391	8.52214	9.68476	C-77_2-e5_peak_637
chr1	87916835	87916926	92	87916889	10	9.30708	6.306	5.78186	C-77_2-e5_peak_638
chr1	87962844	87962930	87	87962906	9	10.3623	6.97672	6.69339	C-77_2-e5_peak_639
chr1	88037575	88037661	87	88037627	8	8.99736	6.27905	5.50432	C-77_2-e5_peak_640
chr1	88073881	88073967	87	88073902	7	7.67778	5.58138	4.40167	C-77_2-e5_peak_641
chr1	88205401	88205516	116	88205471	9	10.3623	6.97672	6.69339	C-77_2-e5_peak_642
chr1	88212013	88212099	87	88212044	8	7.65943	5.5495	4.40167	C-77_2-e5_peak_643
chr1	88277151	88277344	194	88277234	15	11.1253	6.40641	7.3966	C-77_2-e5_peak_644
chr1	88386880	88386966	87	88386951	7	6.78228	5.09806	3.7126	C-77_2-e5_peak_645
chr1	88400459	88400559	101	88400507	15	18.472	10.7353	14.2429	C-77_2-e5_peak_646
chr1	88449607	88449710	104	88449641	19	21.9791	11.8831	17.5893	C-77_2-e5_peak_647
chr1	88503249	88503335	87	88503282	8	8.09946	5.80005	4.77137	C-77_2-e5_peak_648
chr1	88505847	88505975	129	88505921	9	9.29506	6.40834	5.77218	C-77_2-e5_peak_649
chr1	88702474	88702560	87	88702502	11	7.94266	5.28679	4.63445	C-77_2-e5_peak_650
chr1	88799901	88799987	87	88799913	7	6.23394	4.77808	3.34623	C-77_2-e5_peak_651
chr1	88892938	88893040	103	88892987	11	12.9622	8.24527	9.07388	C-77_2-e5_peak_652
chr1	89189359	89189486	128	89189438	12	12.7275	8.01594	8.85382	C-77_2-e5_peak_653
chr1	89594116	89594209	94	89594162	10	9.87032	6.63932	6.29134	C-77_2-e5_peak_654
chr1	89669873	89670032	160	89669893	10	8.49503	5.81013	5.12014	C-77_2-e5_peak_655
chr1	89724957	89725043	87	89724987	8	7.50787	5.46103	4.33356	C-77_2-e5_peak_656
chr1	89993002	89993138	137	89993064	10	7.74479	5.34076	4.46086	C-77_2-e5_peak_657
chr1	90124305	90124679	375	90124452	49	59.2607	21.6935	53.6908	C-77_2-e5_peak_658
chr1	90162110	90162253	144	90162122	10	8.62725	5.89189	5.23679	C-77_2-e5_peak_659
chr1	90228119	90228209	91	90228183	15	16.2481	9.50644	12.1236	C-77_2-e5_peak_660
chr1	90536276	90536405	130	90536328	11	13.0599	8.29519	9.16567	C-77_2-e5_peak_661
chr1	90586862	90586948	87	90586930	9	7.94894	5.61987	4.63928	C-77_2-e5_peak_662
chr1	90603392	90603478	87	90603421	8	7.65943	5.5495	4.40167	C-77_2-e5_peak_663
chr1	90758065	90758151	87	90758136	8	8.99736	6.27905	5.50432	C-77_2-e5_peak_664
chr1	90896818	90896909	92	90896864	12	12.652	7.97289	8.78334	C-77_2-e5_peak_665
chr1	90998702	90998788	87	90998726	9	8.08755	5.70409	4.76223	C-77_2-e5_peak_666
chr1	91153486	91153572	87	91153533	6	6.32203	4.83886	3.39255	C-77_2-e5_peak_667
chr1	91405986	91406079	94	91406041	11	10.3464	6.7772	6.69339	C-77_2-e5_peak_668
chr1	91459165	91459265	101	91459190	9	6.95961	5.00417	3.86539	C-77_2-e5_peak_669
chr1	91494034	91494120	87	91494070	10	8.4092	5.75687	5.04435	C-77_2-e5_peak_670
chr1	91507566	91507654	89	91507621	10	9.9925	6.71025	6.40309	C-77_2-e5_peak_671
chr1	91639623	91639709	87	91639674	10	10.0549	6.74629	6.45958	C-77_2-e5_peak_672
chr1	91763530	91763647	118	91763564	10	8.71781	5.94769	5.31688	C-77_2-e5_peak_673
chr1	91802046	91802213	168	91802098	11	9.04609	5.97881	5.54751	C-77_2-e5_peak_674
chr1	91887835	91887921	87	91887843	7	7.67778	5.58138	4.40167	C-77_2-e5_peak_675
chr1	92325677	92325763	87	92325716	9	8.6441	6.03574	5.25192	C-77_2-e5_peak_676
chr1	92619788	92619874	87	92619819	9	10.2364	6.91265	6.62383	C-77_2-e5_peak_677
chr1	92886359	92886481	123	92886434	16	12.5078	7.00326	8.64848	C-77_2-e5_peak_678
chr1	92934655	92934765	111	92934737	9	7.99458	5.64767	4.67944	C-77_2-e5_peak_679
chr1	93115259	93115345	87	93115283	7	7.67778	5.58138	4.40167	C-77_2-e5_peak_680
chr1	93130102	93130235	134	93130160	19	18.528	9.83593	14.297	C-77_2-e5_peak_681
chr1	93305759	93305988	230	93305905	13	14.164	8.67942	10.1818	C-77_2-e5_peak_682
chr1	93335665	93335752	88	93335729	10	11.7683	7.67439	7.95549	C-77_2-e5_peak_683
chr1	93445115	93445240	126	93445192	11	11.7687	7.60465	7.95549	C-77_2-e5_peak_684
chr1	93478869	93479109	241	93479034	12	12.8818	8.10346	8.99817	C-77_2-e5_peak_685
chr1	93512129	93512244	116	93512182	13	13.6093	8.36164	9.65687	C-77_2-e5_peak_686
chr1	93635632	93635723	92	93635650	12	12.2212	7.72398	8.38162	C-77_2-e5_peak_687
chr1	93731425	93731541	117	93731490	11	10.9401	7.12983	7.22676	C-77_2-e5_peak_688
chr1	93754513	93754758	246	93754729	10	7.85435	5.40976	4.55792	C-77_2-e5_peak_689
chr1	93754921	93755058	138	93754978	16	15.3499	8.73682	11.2866	C-77_2-e5_peak_690
chr1	93838080	93838166	87	93838140	8	8.99736	6.27905	5.50432	C-77_2-e5_peak_691
chr1	94081281	94081401	121	94081341	8	8.9585	6.25928	5.50432	C-77_2-e5_peak_692
chr1	94534162	94534248	87	94534211	9	10.3623	6.97672	6.69339	C-77_2-e5_peak_693
chr1	94819755	94819845	91	94819804	9	10.3623	6.97672	6.69339	C-77_2-e5_peak_694
chr1	95451946	95452040	95	95451983	15	19.3084	11.1628	15.0313	C-77_2-e5_peak_695
chr1	95455476	95455597	122	95455538	15	19.3084	11.1628	15.0313	C-77_2-e5_peak_696
chr1	95667646	95667817	172	95667677	7	7.04358	5.2444	3.93539	C-77_2-e5_peak_697
chr1	96034129	96034237	109	96034170	8	8.99736	6.27905	5.50432	C-77_2-e5_peak_698
chr1	96053953	96054039	87	96053979	8	8.99736	6.27905	5.50432	C-77_2-e5_peak_699
chr1	96123636	96123729	94	96123693	15	19.3084	11.1628	15.0313	C-77_2-e5_peak_700
chr1	96264284	96264390	107	96264337	15	19.3084	11.1628	15.0313	C-77_2-e5_peak_701
chr1	96422145	96422272	128	96422208	10	11.7683	7.67439	7.95549	C-77_2-e5_peak_702
chr1	96570532	96570759	228	96570572	13	16.2003	9.76741	12.0775	C-77_2-e5_peak_703
chr1	97588125	97588251	127	97588182	17	22.5216	12.5581	18.1003	C-77_2-e5_peak_704
chr1	97633818	97633929	112	97633860	11	13.2119	8.37206	9.27991	C-77_2-e5_peak_705
chr1	97662067	97662199	133	97662140	9	8.38101	5.88033	5.02056	C-77_2-e5_peak_706
chr1	97769701	97769816	116	97769750	6	6.40881	4.8837	3.39255	C-77_2-e5_peak_707
chr1	97915834	97916003	170	97915908	19	25.8287	13.9534	21.2813	C-77_2-e5_peak_708
chr1	97976994	97977253	260	97977170	9	10.3623	6.97672	6.69339	C-77_2-e5_peak_709
chr1	98014016	98014102	87	98014083	6	6.40881	4.8837	3.39255	C-77_2-e5_peak_710
chr1	98142593	98143065	473	98142664	34	40.7226	17.6695	35.6972	C-77_2-e5_peak_711
chr1	98195131	98195237	107	98195174	11	13.2119	8.37206	9.27991	C-77_2-e5_peak_712
chr1	98698258	98698359	102	98698315	17	22.5216	12.5581	18.1003	C-77_2-e5_peak_713
chr1	99576854	99576982	129	99576931	20	27.5145	14.6511	22.9073	C-77_2-e5_peak_714
chr1	100161516	100161604	89	100161563	10	11.7683	7.67439	7.95549	C-77_2-e5_peak_715
chr1	100557072	100557269	198	100557216	9	10.3623	6.97672	6.69339	C-77_2-e5_peak_716
chr1	101435915	101436006	92	101435963	9	10.3623	6.97672	6.69339	C-77_2-e5_peak_717
chr1	101530591	101530690	100	101530634	11	13.2119	8.37206	9.27991	C-77_2-e5_peak_718
chr1	103553632	103553730	99	103553676	11	13.2119	8.37206	9.27991	C-77_2-e5_peak_719
chr1	103747235	103747325	91	103747265	7	7.67778	5.58138	4.40167	C-77_2-e5_peak_720
chr1	104529188	104529309	122	104529242	7	7.67778	5.58138	4.40167	C-77_2-e5_peak_721
chr1	104769112	104769213	102	104769190	6	6.40881	4.8837	3.39255	C-77_2-e5_peak_722
chr1	104993903	104993989	87	104993915	6	6.40881	4.8837	3.39255	C-77_2-e5_peak_723
chr1	105082770	105082856	87	105082802	9	10.3623	6.97672	6.69339	C-77_2-e5_peak_724
chr1	105179828	105179951	124	105179880	8	8.99736	6.27905	5.50432	C-77_2-e5_peak_725
chr1	105284309	105284395	87	105284332	9	9.99849	6.78935	6.40683	C-77_2-e5_peak_726
chr1	105664137	105664223	87	105664198	8	8.74097	6.14697	5.33685	C-77_2-e5_peak_727
chr1	105780563	105780664	102	105780603	10	10.3814	6.93246	6.71031	C-77_2-e5_peak_728
chr1	105867592	105867845	254	105867712	25	29.0309	14.1926	24.3778	C-77_2-e5_peak_729
chr1	105927233	105927321	89	105927269	9	9.99849	6.78935	6.40683	C-77_2-e5_peak_730
chr1	105948693	105948779	87	105948741	6	6.40881	4.8837	3.39255	C-77_2-e5_peak_731
chr1	106066669	106066771	103	106066695	16	16.6316	9.507	12.4912	C-77_2-e5_peak_732
chr1	106132103	106132191	89	106132152	10	11.6294	7.60392	7.8625	C-77_2-e5_peak_733
chr1	106163583	106163669	87	106163634	5	5.19704	4.18603	2.48377	C-77_2-e5_peak_734
chr1	106172466	106172554	89	106172515	9	8.81107	6.13299	5.39764	C-77_2-e5_peak_735
chr1	106277697	106277820	124	106277756	8	8.04131	5.7675	4.72007	C-77_2-e5_peak_736
chr1	106354848	106354947	100	106354893	7	7.67778	5.58138	4.40167	C-77_2-e5_peak_737
chr1	106507989	106508075	87	106508004	6	6.40881	4.8837	3.39255	C-77_2-e5_peak_738
chr1	106561623	106561733	111	106561664	7	7.45106	5.46397	4.28343	C-77_2-e5_peak_739
chr1	106759438	106759751	314	106759630	12	11.6982	7.41532	7.92628	C-77_2-e5_peak_740
chr1	106794028	106794114	87	106794073	9	10.2364	6.91265	6.62383	C-77_2-e5_peak_741
chr1	106891876	106891962	87	106891917	6	6.40881	4.8837	3.39255	C-77_2-e5_peak_742
chr1	107481494	107481604	111	107481556	17	22.5216	12.5581	18.1003	C-77_2-e5_peak_743
chr1	107533525	107533630	106	107533562	10	11.7683	7.67439	7.95549	C-77_2-e5_peak_744
chr1	107608337	107608423	87	107608383	9	10.3623	6.97672	6.69339	C-77_2-e5_peak_745
chr1	108026323	108026413	91	108026363	13	16.2003	9.76741	12.0775	C-77_2-e5_peak_746
chr1	108887651	108887795	145	108887729	14	17.7404	10.4651	13.5376	C-77_2-e5_peak_747
chr1	109173228	109173353	126	109173307	15	19.3084	11.1628	15.0313	C-77_2-e5_peak_748
chr1	109982585	109982679	95	109982613	9	10.3623	6.97672	6.69339	C-77_2-e5_peak_749
chr1	110705603	110705745	143	110705669	29	43.5009	20.9302	38.3906	C-77_2-e5_peak_750
chr1	112416700	112416941	242	112416897	8	8.99736	6.27905	5.50432	C-77_2-e5_peak_751
chr1	112871604	112871755	152	112871685	34	51.8776	23.9049	46.5222	C-77_2-e5_peak_752
chr1	113382310	113382396	87	113382332	6	6.40881	4.8837	3.39255	C-77_2-e5_peak_753
chr1	113965028	113965114	87	113965078	9	10.3623	6.97672	6.69339	C-77_2-e5_peak_754
chr1	114286998	114287122	125	114287065	13	16.2003	9.76741	12.0775	C-77_2-e5_peak_755
chr1	114470003	114470122	120	114470061	17	22.5216	12.5581	18.1003	C-77_2-e5_peak_756
chr1	114961273	114961368	96	114961308	10	11.7683	7.67439	7.95549	C-77_2-e5_peak_757
chr1	115766514	115766615	102	115766569	11	13.2119	8.37206	9.27991	C-77_2-e5_peak_758
chr1	115856160	115856282	123	115856214	16	20.9026	11.8604	16.5527	C-77_2-e5_peak_759
chr1	116084860	116084946	87	116084902	9	10.3623	6.97672	6.69339	C-77_2-e5_peak_760
chr1	116230918	116231004	87	116230946	9	10.3623	6.97672	6.69339	C-77_2-e5_peak_761
chr1	117118791	117118877	87	117118837	9	10.3623	6.97672	6.69339	C-77_2-e5_peak_762
chr1	117519913	117519999	87	117519964	7	7.67778	5.58138	4.40167	C-77_2-e5_peak_763
chr1	118311041	118311194	154	118311086	11	11.8448	7.64709	8.0269	C-77_2-e5_peak_764
chr1	118322868	118322954	87	118322898	8	7.31571	5.34737	4.16955	C-77_2-e5_peak_765
chr1	118389668	118389765	98	118389711	11	10.9401	7.12983	7.22676	C-77_2-e5_peak_766
chr1	118427632	118427718	87	118427668	6	5.58776	4.43605	2.81123	C-77_2-e5_peak_767
chr1	118466511	118466762	252	118466613	29	33.6647	15.4876	28.8504	C-77_2-e5_peak_768
chr1	118581089	118581175	87	118581135	9	10.3623	6.97672	6.69339	C-77_2-e5_peak_769
chr1	118627973	118628076	104	118628033	15	14.8011	8.65118	10.7605	C-77_2-e5_peak_770
chr1	118633897	118633983	87	118633911	9	8.7546	6.10023	5.34824	C-77_2-e5_peak_771
chr1	118962796	118962882	87	118962820	8	7.92784	5.70349	4.62098	C-77_2-e5_peak_772
chr1	118976866	118976977	112	118976892	11	7.66018	5.10938	4.40167	C-77_2-e5_peak_773
chr1	118998900	118999054	155	118998930	9	7.52084	5.35627	4.34204	C-77_2-e5_peak_774
[truncated: 21,877 more rows]

## Sheet: Sheet3
chr	start	end	length	abs_summit	pileup	#NAME?	fold_enrichment	#NAME?	name			Total genomic peaks for FGFR1 in NCs
[truncated: 46,137 more rows]

[truncated: 4 more sheets: Sheet4, Sheet5, Sheet6, Sheet7]
