# Supplementary material for: Global Developmental Gene Programing Involves a Nuclear Form of Fibroblast Growth Factor Receptor-1 (FGFR1)
Source: PLoS One. 2015 Apr 29;10(4):e0123380. doi: 10.1371/journal.pone.0123380 (PMC4414453; doi:10.1371/journal.pone.0123380)
Supplement: S2 Table — (XLSX) [file pone.0123380.s013.xlsx]

## Sheet: Sheet1
	gene_id	name	sample_1	sample_2	status	value_1	value_2	log2_fold_change	test_stat	p_value	q_value	significant
1	XLOC_000001	Lypla1	C	RA	OK	64.334	37.391	-0.78289	-4.41836	5e-05	0.000135027	yes
2	XLOC_000002	Tcea1	C	RA	OK	107.436	74.5606	-0.526998	-2.51814	5e-05	0.000135027	yes
3	XLOC_000003	Atp6v1h	C	RA	OK	37.7435	29.2576	-0.367418	-1.94768	0.0024	0.00504634	yes
5	XLOC_000005	Rb1cc1	C	RA	OK	6.95812	9.36838	0.429103	2.08763	0.00035	0.000848803	yes
8	XLOC_000008	Pcmtd1	C	RA	OK	34.0225	10.5705	-1.68645	-8.56029	5e-05	0.000135027	yes
9	XLOC_000009	Rrs1	C	RA	OK	43.7192	34.1254	-0.35742	-1.89181	0.00235	0.00495055	yes
10	XLOC_000010	Adhfe1	C	RA	OK	1.02705	0.287454	-1.8371	-4.29772	5e-05	0.000135027	yes
13	XLOC_000013	Sgk3	C	RA	OK	2.72228	1.5293	-0.831946	-3.55432	5e-05	0.000135027	yes
16	XLOC_000016	Prex2	C	RA	OK	2.46476	8.3318	1.75718	8.09094	5e-05	0.000135027	yes
17	XLOC_000017	A830018L16Rik	C	RA	OK	1.13261	0.274477	-2.0449	-5.4456	5e-05	0.000135027	yes
18	XLOC_000018	Gm17644	C	RA	OK	9.85435	19.3172	0.971056	4.91648	5e-05	0.000135027	yes
22	XLOC_000022	Terf1	C	RA	OK	100.938	34.2735	-1.5583	-8.03758	5e-05	0.000135027	yes
23	XLOC_000023	Rdh10	C	RA	OK	3.70404	6.19186	0.741272	3.45436	5e-05	0.000135027	yes
25	XLOC_000025	Tmem70	C	RA	OK	19.4949	24.5957	0.335309	1.63836	0.00615	0.0119269	yes
29	XLOC_000029	Crispld1	C	RA	OK	1.17351	0.376993	-1.63822	-4.99727	5e-05	0.000135027	yes
31	XLOC_000031	Tfap2b	C	RA	OK	0.0331611	3.00009	6.49937	8.49606	5e-05	0.000135027	yes
36	XLOC_000036	Paqr8	C	RA	OK	1.88153	2.57467	0.45248	1.95677	0.0017	0.00366604	yes
39	XLOC_000039	Gsta3	C	RA	OK	1.30146	0.268987	-2.27452	-3.51465	5e-05	0.000135027	yes
47	XLOC_000047	Lmbrd1	C	RA	OK	2.76207	5.87524	1.0889	5.34163	5e-05	0.000135027	yes
53	XLOC_000053	Rab23	C	RA	OK	11.992	9.73815	-0.300352	-1.46106	0.0124	0.0224824	yes
54	XLOC_000054	Dst	C	RA	OK	20.4231	12.1656	-0.747392	-3.00046	5e-05	0.000135027	yes
58	XLOC_000058	Cfc1	C	RA	OK	1.25193	0.618388	-1.01757	-2.40852	0.0015	0.00327324	yes
60	XLOC_000060	Arhgef4	C	RA	OK	3.93505	2.64795	-0.571508	-2.42368	5e-05	0.000135027	yes
62	XLOC_000062	Hs6st1	C	RA	OK	26.679	40.028	0.585305	3.0145	5e-05	0.000135027	yes
63	XLOC_000063	Arid5a	C	RA	OK	0.867127	0.648	-0.420249	-1.37744	0.0135	0.0242581	yes
64	XLOC_000064	Cnnm4	C	RA	OK	2.90133	3.80389	0.390762	1.80104	0.00355	0.00722014	yes
68	XLOC_000068	Zap70	C	RA	OK	2.23822	0.418521	-2.41898	-6.57702	5e-05	0.000135027	yes
69	XLOC_000069	Cnga3	C	RA	OK	2.50112	0.258983	-3.27164	-8.93195	5e-05	0.000135027	yes
72	XLOC_000072	Lipt1	C	RA	OK	5.85975	3.51731	-0.736368	-3.08268	5e-05	0.000135027	yes
78	XLOC_000078	Rpl31	C	RA	OK	780.479	613.133	-0.348159	-1.43278	0.01255	0.0227259	yes
82	XLOC_000082	Il1r1	C	RA	OK	0.114799	0.462536	2.01046	4.04428	5e-05	0.000135027	yes
90	XLOC_000090	Pou3f3	C	RA	OK	0.0908955	1.07323	3.56161	6.266	5e-05	0.000135027	yes
92	XLOC_000092	Mrps9	C	RA	OK	53.4164	39.3432	-0.441169	-2.39121	0.0002	0.000502533	yes
95	XLOC_000095	Nck2	C	RA	OK	8.02744	18.6353	1.21502	6.22986	5e-05	0.000135027	yes
96	XLOC_000096	1500015O10Rik	C	RA	OK	0.485509	1.59392	1.71501	3.69028	0.00065	0.00150889	yes
97	XLOC_000097	Tpp2	C	RA	OK	31.8558	25.9973	-0.293193	-1.48033	0.01415	0.0252725	yes
98	XLOC_000098	Bivm	C	RA	OK	6.40704	7.89291	0.3009	1.49384	0.01645	0.028959	yes
99	XLOC_000099	Ercc5	C	RA	OK	18.5284	15.3296	-0.273423	-1.31727	0.02175	0.0372699	yes
100	XLOC_000100	Gulp1	C	RA	OK	1.85866	7.84421	2.07737	8.88593	5e-05	0.000135027	yes
101	XLOC_000101	Col3a1	C	RA	OK	0.513691	3.66664	2.83549	10.2483	5e-05	0.000135027	yes
102	XLOC_000102	Wdr75	C	RA	OK	56.9227	42.8682	-0.409095	-2.05911	0.00025	0.000621055	yes
104	XLOC_000104	Tmeff2	C	RA	OK	0.525443	0.912691	0.796592	2.45515	0.00035	0.000848803	yes
106	XLOC_000106	Stat4	C	RA	OK	3.94986	1.09758	-1.84748	-6.85753	5e-05	0.000135027	yes
107	XLOC_000107	Stat1	C	RA	OK	3.93866	2.90575	-0.438792	-1.92064	0.0009	0.00203667	yes
108	XLOC_000108	Tmem194b	C	RA	OK	7.95664	5.51057	-0.529959	-2.44317	5e-05	0.000135027	yes
109	XLOC_000109	Hibch	C	RA	OK	17.8072	11.1561	-0.674626	-3.41042	5e-05	0.000135027	yes
111	XLOC_000111	Ormdl1	C	RA	OK	13.289	26.6955	1.00636	5.57141	5e-05	0.000135027	yes
113	XLOC_000113	Ccdc150	C	RA	OK	0.303553	0.596728	0.975126	2.46437	5e-05	0.000135027	yes
117	XLOC_000117	Mars2	C	RA	OK	4.1436	3.26776	-0.342584	-1.56585	0.01495	0.0265735	yes
120	XLOC_000120	9130024F11Rik	C	RA	OK	0.175822	0.480398	1.45011	2.03161	0.001	0.00224577	yes
123	XLOC_000123	Spats2l	C	RA	OK	1.15665	2.19161	0.922032	3.25778	5e-05	0.000135027	yes
124	XLOC_000124	Sgol2	C	RA	OK	33.6533	17.7589	-0.922208	-4.25473	5e-05	0.000135027	yes
129	XLOC_000129	Bzw1	C	RA	OK	119.865	176.88	0.561356	2.81517	5e-05	0.000135027	yes
131	XLOC_000131	Ndufb3	C	RA	OK	122.013	89.2666	-0.450846	-3.34022	0.00025	0.000621055	yes
134	XLOC_000134	Casp8	C	RA	OK	1.71885	3.91399	1.18719	4.21656	5e-05	0.000135027	yes
135	XLOC_000135	Stradb	C	RA	OK	5.55216	7.6789	0.467849	2.26744	0.0007	0.00161589	yes
139	XLOC_000139	Nop58	C	RA	OK	153.161	120.681	-0.343853	-1.50636	0.00525	0.0103211	yes
142	XLOC_000142	Bmpr2	C	RA	OK	3.96234	6.71276	0.760555	3.46997	5e-05	0.000135027	yes
143	XLOC_000143	Fam117b	C	RA	OK	8.58642	11.2218	0.386178	2.0178	0.00165	0.00356777	yes
152	XLOC_000152	Pard3b	C	RA	OK	0.0845201	0.600884	2.82972	6.78827	5e-05	0.000135027	yes
153	XLOC_000153	Nrp2	C	RA	OK	4.28173	3.48461	-0.297197	-1.37241	0.01905	0.0330539	yes
155	XLOC_000155	Eef1b2	C	RA	OK	806.088	608.52	-0.405634	-1.74481	0.0071	0.0136018	yes
157	XLOC_000157	Zdbf2	C	RA	OK	8.05677	11.7387	0.543004	2.6391	5e-05	0.000135027	yes
158	XLOC_000158	Adam23	C	RA	OK	37.3406	13.744	-1.44194	-6.23971	5e-05	0.000135027	yes
159	XLOC_000159	Fastkd2	C	RA	OK	12.0058	9.12733	-0.39547	-2.00726	0.00115	0.0025608	yes
161	XLOC_000161	Creb1	C	RA	OK	6.82292	11.7992	0.79023	3.95772	5e-05	0.000135027	yes
163	XLOC_000163	Pikfyve	C	RA	OK	8.88537	4.74471	-0.905112	-4.41853	5e-05	0.000135027	yes
166	XLOC_000166	Map2	C	RA	OK	3.17595	2.35404	-0.43205	-1.88553	0.0014	0.00307169	yes
168	XLOC_000168	Rpe	C	RA	OK	29.5996	18.0583	-0.712917	-3.4423	5e-05	0.000135027	yes
170	XLOC_000170	Spag16	C	RA	OK	1.08511	2.00506	0.885808	3.23873	5e-05	0.000135027	yes
172	XLOC_000172	Atic	C	RA	OK	83.7968	58.2478	-0.524693	-2.72119	5e-05	0.000135027	yes
175	XLOC_000175	Tmem169	C	RA	OK	0.259487	0.603746	1.21828	2.84856	0.0002	0.000502533	yes
176	XLOC_000176	Xrcc5	C	RA	OK	45.8095	36.169	-0.340895	-1.72231	0.00455	0.00906932	yes
178	XLOC_000178	Rpl37a	C	RA	OK	1564.96	1063.88	-0.556788	-3.65235	0.0001	0.00026119	yes
183	XLOC_000183	Cxcr2	C	RA	OK	10.8195	6.40627	-0.756074	-3.73667	5e-05	0.000135027	yes
184	XLOC_000184	Arpc2	C	RA	OK	106.591	128.906	0.274237	1.47549	0.02425	0.0411112	yes
186	XLOC_000186	Pnkd	C	RA	OK	60.4041	39.2365	-0.622451	-2.33834	0.00095	0.00214279	yes
187	XLOC_000187	Gm216	C	RA	OK	0.543512	0.124007	-2.13189	-3.07546	0.0001	0.00026119	yes
188	XLOC_000188	Slc11a1	C	RA	OK	2.90184	0.628417	-2.20717	-7.12977	5e-05	0.000135027	yes
189	XLOC_000189	Ctdsp1	C	RA	OK	12.3225	28.7239	1.22096	6.18041	5e-05	0.000135027	yes
194	XLOC_000194	Bcs1l	C	RA	OK	12.2676	8.86937	-0.467956	-2.31142	0.0003	0.000735302	yes
195	XLOC_000195	Stk36	C	RA	OK	0.996282	1.4081	0.499124	1.95086	0.0011	0.00245399	yes
198	XLOC_000198	Wnt6	C	RA	OK	0.469841	1.34388	1.51616	4.10333	5e-05	0.000135027	yes
200	XLOC_000200	Cdk5r2	C	RA	OK	1.80306	1.30477	-0.466656	-1.78213	0.00995	0.0184279	yes
201	XLOC_000201	Fam134a	C	RA	OK	15.484	26.9545	0.79975	4.17802	5e-05	0.000135027	yes
202	XLOC_000202	Zfand2b	C	RA	OK	15.0108	11.8458	-0.34163	-1.42263	0.0102	0.0188571	yes
203	XLOC_000203	Ankzf1	C	RA	OK	15.7854	9.54378	-0.725954	-2.867	5e-05	0.000135027	yes
205	XLOC_000205	Dnajb2	C	RA	OK	7.78079	10.2603	0.399082	1.70784	0.00285	0.00589749	yes
207	XLOC_000207	Speg	C	RA	OK	5.31249	11.3441	1.09448	3.57349	5e-05	0.000135027	yes
211	XLOC_000211	Inha	C	RA	OK	0.865506	2.32074	1.42297	4.26783	5e-05	0.000135027	yes
212	XLOC_000212	Stk11ip	C	RA	OK	7.12416	10.7168	0.589077	2.90875	5e-05	0.000135027	yes
213	XLOC_000213	Slc4a3	C	RA	OK	2.56051	6.28793	1.29615	5.94149	5e-05	0.000135027	yes
215	XLOC_000215	Sgpp2	C	RA	OK	0.602271	2.10518	1.80546	6.3842	5e-05	0.000135027	yes
216	XLOC_000216	Mogat1	C	RA	OK	0.197523	0.750975	1.92674	2.7456	0.0052	0.0102423	yes
217	XLOC_000217	Acsl3	C	RA	OK	36.5565	45.2156	0.306695	1.50381	0.0097	0.0180109	yes
231	XLOC_000231	Sp140	C	RA	OK	1.7138	4.03144	1.2341	3.3595	5e-05	0.000135027	yes
234	XLOC_000234	Itm2c	C	RA	OK	24.9144	40.621	0.705248	3.77959	5e-05	0.000135027	yes
237	XLOC_000237	2810459M11Rik	C	RA	OK	0.292816	0.939918	1.68254	4.25881	5e-05	0.000135027	yes
240	XLOC_000240	B3gnt7	C	RA	OK	39.4972	27.276	-0.534116	-2.83934	5e-05	0.000135027	yes
243	XLOC_000243	Ptma	C	RA	OK	2603.89	2004.73	-0.37726	-1.4451	0.02865	0.0478039	yes
251	XLOC_000251	Efhd1	C	RA	OK	1.93229	0.569892	-1.76156	-5.08146	5e-05	0.000135027	yes
252	XLOC_000252	Gigyf2	C	RA	OK	31.8569	21.9021	-0.540535	-2.53595	5e-05	0.000135027	yes
255	XLOC_000255	Inpp5d	C	RA	OK	38.5675	3.79524	-3.34512	-14.8497	5e-05	0.000135027	yes
256	XLOC_000256	Atg16l1	C	RA	OK	15.0293	12.303	-0.288761	-1.40207	0.0175	0.0306102	yes
259	XLOC_000259	Dgkd	C	RA	OK	27.2695	21.288	-0.357248	-1.73174	0.00355	0.00722014	yes
265	XLOC_000265	2410088K16Rik	C	RA	OK	10.4661	2.1023	-2.31569	-8.65603	5e-05	0.000135027	yes
267	XLOC_000267	Sh3bp4	C	RA	OK	13.0624	18.6315	0.512328	2.52806	5e-05	0.000135027	yes
268	XLOC_000268	Agap1	C	RA	OK	5.43653	7.81829	0.524166	2.54502	5e-05	0.000135027	yes
269	XLOC_000269	Cxcr7	C	RA	OK	1.83758	6.65018	1.85558	7.00519	5e-05	0.000135027	yes
273	XLOC_000273	Lrrfip1	C	RA	OK	15.6349	11.3082	-0.467404	-1.97438	5e-05	0.000135027	yes
274	XLOC_000274	Rbm44	C	RA	OK	3.9503	1.1705	-1.75483	-6.90968	5e-05	0.000135027	yes
275	XLOC_000275	Ramp1	C	RA	OK	0.0236715	0.499384	4.39892	1.0153	0.00125	0.00276816	yes
280	XLOC_000280	Fam132b	C	RA	OK	2.31389	3.1996	0.467571	1.94429	0.00235	0.00495055	yes
281	XLOC_000281	Traf3ip1	C	RA	OK	6.03046	4.22649	-0.512806	-2.28717	5e-05	0.000135027	yes
282	XLOC_000282	Asb1	C	RA	OK	3.46535	1.98973	-0.800431	-3.57709	5e-05	0.000135027	yes
283	XLOC_000283	Twist2	C	RA	OK	0.482947	1.85526	1.94168	4.84564	5e-05	0.000135027	yes
289	XLOC_000289	Gpc1	C	RA	OK	15.6866	26.3206	0.746664	3.53211	5e-05	0.000135027	yes
292	XLOC_000292	Rnpepl1	C	RA	OK	9.67864	20.6044	1.09008	5.66316	5e-05	0.000135027	yes
297	XLOC_000297	Sned1	C	RA	OK	0.940343	0.644809	-0.544314	-1.77847	0.0035	0.00712846	yes
302	XLOC_000302	Bok	C	RA	OK	11.4398	18.0012	0.654033	3.39704	5e-05	0.000135027	yes
303	XLOC_000303	Atg4b	C	RA	OK	18.2076	22.8614	0.328373	1.69117	0.0059	0.0114867	yes
304	XLOC_000304	Ing5	C	RA	OK	16.4467	13.0374	-0.335138	-1.69014	0.00525	0.0103211	yes
321	XLOC_000321	Phlpp1	C	RA	OK	3.92901	5.08192	0.37121	1.7973	0.0028	0.00580066	yes
333	XLOC_000333	Clasp1	C	RA	OK	9.36512	15.5255	0.729266	3.52962	5e-05	0.000135027	yes
334	XLOC_000334	Tfcp2l1	C	RA	OK	32.5977	2.43745	-3.74132	-17.9901	5e-05	0.000135027	yes
335	XLOC_000335	Tmem185b	C	RA	OK	3.51648	5.77153	0.714821	3.39885	5e-05	0.000135027	yes
343	XLOC_000343	Gpr39	C	RA	OK	0.0270067	0.469079	4.11844	2.79407	0.00335	0.00685477	yes
344	XLOC_000344	Mgat5	C	RA	OK	2.34746	3.98954	0.765126	3.23247	5e-05	0.000135027	yes
346	XLOC_000346	Ccnt2	C	RA	OK	36.0333	19.6392	-0.875596	-4.35777	5e-05	0.000135027	yes
348	XLOC_000348	R3hdm1	C	RA	OK	29.5561	21.7771	-0.440645	-2.07172	0.00035	0.000848803	yes
350	XLOC_000350	Ubxn4	C	RA	OK	18.8931	24.3457	0.365811	1.79824	0.0019	0.00406525	yes
353	XLOC_000353	AA986860	C	RA	OK	0.457235	0.876379	0.938619	2.56077	0.00015	0.000384504	yes
358	XLOC_000358	Eif2d	C	RA	OK	57.5496	40.713	-0.499316	-2.30736	5e-05	0.000135027	yes
359	XLOC_000359	Fam72a	C	RA	OK	5.01633	3.74553	-0.421462	-1.8937	0.00355	0.00722014	yes
365	XLOC_000365	Slc41a1	C	RA	OK	9.62832	7.82988	-0.298294	-1.48331	0.0165	0.0290364	yes
366	XLOC_000366	Rab7l1	C	RA	OK	2.95387	5.00806	0.761644	2.96428	5e-05	0.000135027	yes
368	XLOC_000368	Slc45a3	C	RA	OK	1.94806	3.00207	0.623917	2.45396	0.0001	0.00026119	yes
372	XLOC_000372	Klhdc8a	C	RA	OK	0.18742	3.26312	4.1219	10.8783	5e-05	0.000135027	yes
373	XLOC_000373	Nuak2	C	RA	OK	8.83112	13.2138	0.581375	2.74412	5e-05	0.000135027	yes
374	XLOC_000374	Dstyk	C	RA	OK	2.80649	4.77513	0.766773	3.63701	5e-05	0.000135027	yes
375	XLOC_000375	Rbbp5	C	RA	OK	23.7881	16.1287	-0.560609	-2.83392	5e-05	0.000135027	yes
376	XLOC_000376	Tmem81	C	RA	OK	4.41364	2.03528	-1.11674	-4.34228	5e-05	0.000135027	yes
378	XLOC_000378	Lrrn2	C	RA	OK	0.193872	0.862719	2.15378	5.12237	5e-05	0.000135027	yes
379	XLOC_000379	Pik3c2b	C	RA	OK	2.24583	1.52665	-0.556881	-2.48367	5e-05	0.000135027	yes
380	XLOC_000380	Ppp1r15b	C	RA	OK	29.0077	20.8856	-0.473928	-2.40013	5e-05	0.000135027	yes
381	XLOC_000381	Plekha6	C	RA	OK	0.965783	1.85514	0.941758	3.82325	5e-05	0.000135027	yes
382	XLOC_000382	Golt1a	C	RA	OK	0.0926709	0.529691	2.51496	2.94121	0.00375	0.00758749	yes
385	XLOC_000385	Etnk2	C	RA	OK	5.0727	2.45674	-1.04601	-4.42129	5e-05	0.000135027	yes
388	XLOC_000388	Chi3l1	C	RA	OK	0.575697	0.178618	-1.68843	-2.54569	0.00175	0.00376601	yes
392	XLOC_000392	Cyb5r1	C	RA	OK	70.3106	25.5052	-1.46295	-7.90941	5e-05	0.000135027	yes
393	XLOC_000393	Adipor1	C	RA	OK	95.4043	77.7789	-0.294675	-1.59385	0.01495	0.0265735	yes
394	XLOC_000394	Klhl12	C	RA	OK	18.7913	12.9721	-0.534651	-2.6993	5e-05	0.000135027	yes
395	XLOC_000395	Rabif	C	RA	OK	27.5287	17.9118	-0.620028	-3.34975	5e-05	0.000135027	yes
396	XLOC_000396	Kdm5b	C	RA	OK	82.2031	44.339	-0.890617	-4.08354	5e-05	0.000135027	yes
398	XLOC_000398	Ube2t	C	RA	OK	76.6256	41.0087	-0.901897	-5.22773	5e-05	0.000135027	yes
399	XLOC_000399	Ptpn7	C	RA	OK	0.775369	0.173572	-2.15935	-4.68852	5e-05	0.000135027	yes
400	XLOC_000400	Arl8a	C	RA	OK	33.9994	26.1781	-0.37715	-2.04393	0.0024	0.00504634	yes
401	XLOC_000401	Lmod1	C	RA	OK	0.669456	1.9256	1.52425	5.12174	5e-05	0.000135027	yes
404	XLOC_000404	Tnni1	C	RA	OK	0.767417	0.3986	-0.94507	-1.25369	0.0136	0.0244106	yes
405	XLOC_000405	Lad1	C	RA	OK	8.354	3.21127	-1.37932	-6.08291	5e-05	0.000135027	yes
407	XLOC_000407	Tmem9	C	RA	OK	30.7272	45.1574	0.555446	2.65741	5e-05	0.000135027	yes
409	XLOC_000409	Cacna1s	C	RA	OK	0.360975	4.19557	3.5389	11.9662	5e-05	0.000135027	yes
412	XLOC_000412	Kif14	C	RA	OK	8.47518	6.13056	-0.467224	-2.26632	0.0001	0.00026119	yes
413	XLOC_000413	Zfp281	C	RA	OK	23.508	15.2004	-0.62904	-3.06985	5e-05	0.000135027	yes
414	XLOC_000414	Gm19705	C	RA	OK	9.78733	1.69213	-2.53207	-4.26239	5e-05	0.000135027	yes
415	XLOC_000415	Gm16880	C	RA	OK	4.87768	0.593718	-3.03835	-8.28021	5e-05	0.000135027	yes
422	XLOC_000422	Aspm	C	RA	OK	12.7765	9.77052	-0.386989	-1.83115	0.0016	0.00347366	yes
427	XLOC_000427	Uchl5	C	RA	OK	55.7669	38.8948	-0.519831	-2.4544	5e-05	0.000135027	yes
433	XLOC_000433	Ivns1abp	C	RA	OK	82.1991	128.654	0.646296	2.9681	5e-05	0.000135027	yes
435	XLOC_000435	Fam129a	C	RA	OK	5.19594	1.61173	-1.68878	-7.03323	5e-05	0.000135027	yes
436	XLOC_000436	Edem3	C	RA	OK	8.39454	15.5393	0.888403	4.46811	5e-05	0.000135027	yes
439	XLOC_000439	Arpc5	C	RA	OK	46.7581	56.235	0.266254	1.45641	0.02715	0.0455741	yes
440	XLOC_000440	Ncf2	C	RA	OK	1.38136	1.00114	-0.464445	-1.49792	0.01475	0.0262373	yes
441	XLOC_000441	Nmnat2	C	RA	OK	9.82281	2.33377	-2.07348	-9.47697	5e-05	0.000135027	yes
442	XLOC_000442	Shcbp1l	C	RA	OK	1.11019	0.393557	-1.49616	-3.7459	5e-05	0.000135027	yes
444	XLOC_000444	Rgs16	C	RA	OK	4.84435	1.98231	-1.28912	-5.19968	5e-05	0.000135027	yes
445	XLOC_000445	Rnasel	C	RA	OK	0.514825	0.691525	0.425701	1.31719	0.0237	0.0402589	yes
446	XLOC_000446	Gm5531	C	RA	OK	1.40905	0.553048	-1.34925	-4.08208	5e-05	0.000135027	yes
448	XLOC_000448	Glul	C	RA	OK	72.0883	103.304	0.519061	2.66434	5e-05	0.000135027	yes
450	XLOC_000450	Stx6	C	RA	OK	17.2449	21.4644	0.31578	1.58292	0.0097	0.0180109	yes
452	XLOC_000452	Tor1aip2	C	RA	OK	58.528	46.516	-0.3314	-1.42889	0.0174	0.0304684	yes
454	XLOC_000454	Abl2	C	RA	OK	12.5327	8.57325	-0.547779	-2.60911	5e-05	0.000135027	yes
456	XLOC_000456	2810025M15Rik	C	RA	OK	76.9784	50.4998	-0.608176	-2.10543	0.0004	0.000961208	yes
457	XLOC_000457	BC026585	C	RA	OK	5.40333	9.07717	0.748395	3.41382	5e-05	0.000135027	yes
459	XLOC_000459	Astn1	C	RA	OK	0.161353	0.966204	2.5821	7.14548	5e-05	0.000135027	yes
465	XLOC_000465	Mrps14	C	RA	OK	31.0639	19.4585	-0.674838	-3.90774	5e-05	0.000135027	yes
474	XLOC_000474	Pigc	C	RA	OK	2.86309	5.58675	0.964437	4.17929	5e-05	0.000135027	yes
477	XLOC_000477	Vamp4	C	RA	OK	4.2621	7.23242	0.762916	3.65046	5e-05	0.000135027	yes
486	XLOC_000486	Slc19a2	C	RA	OK	27.8398	15.2814	-0.865376	-4.3846	5e-05	0.000135027	yes
488	XLOC_000488	Nme7	C	RA	OK	27.4813	14.9694	-0.876432	-2.53189	0.00035	0.000848803	yes
491	XLOC_000491	Gpr161	C	RA	OK	1.52198	4.08489	1.42435	5.39952	5e-05	0.000135027	yes
492	XLOC_000492	Mpc2	C	RA	OK	10.7906	16.2423	0.589981	3.06551	5e-05	0.000135027	yes
494	XLOC_000494	Creg1	C	RA	OK	6.83114	14.3624	1.0721	5.24643	5e-05	0.000135027	yes
496	XLOC_000496	Gpa33	C	RA	OK	33.8076	2.09178	-4.01455	-17.3243	5e-05	0.000135027	yes
497	XLOC_000497	Ildr2	C	RA	OK	0.169494	4.19611	4.62974	14.5653	5e-05	0.000135027	yes
498	XLOC_000498	Tada1	C	RA	OK	2.96735	10.6731	1.84673	5.4508	5e-05	0.000135027	yes
501	XLOC_000501	Aldh9a1	C	RA	OK	69.3354	38.3138	-0.855728	-4.39944	5e-05	0.000135027	yes
502	XLOC_000502	Rxrg	C	RA	OK	0.660803	1.0876	0.71886	1.78731	0.00175	0.00376601	yes
503	XLOC_000503	Lmx1a	C	RA	OK	0.217712	3.06036	3.81321	10.0055	5e-05	0.000135027	yes
510	XLOC_000510	Olfml2b	C	RA	OK	0.905453	3.6574	2.01411	7.33297	5e-05	0.000135027	yes
512	XLOC_000512	1700009P17Rik	C	RA	OK	1.39634	0.873903	-0.67611	-1.77347	0.0128	0.0231294	yes
519	XLOC_000519	Pfdn2	C	RA	OK	188.337	137.71	-0.451681	-2.96676	0.0001	0.00026119	yes
520	XLOC_000520	Pvrl4	C	RA	OK	1.62482	0.684195	-1.2478	-3.87908	5e-05	0.000135027	yes
521	XLOC_000521	Arhgap30	C	RA	OK	4.34687	3.00373	-0.53322	-2.3397	5e-05	0.000135027	yes
523	XLOC_000523	Tstd1	C	RA	OK	4.87501	2.91519	-0.741815	-2.78886	0.00375	0.00758749	yes
524	XLOC_000524	F11r	C	RA	OK	29.385	98.1507	1.73992	8.9138	5e-05	0.000135027	yes
525	XLOC_000525	Alyref2	C	RA	OK	2.21947	3.66391	0.723168	2.64929	0.0002	0.000502533	yes
532	XLOC_000532	Pex19	C	RA	OK	29.7694	39.8599	0.421107	2.0655	0.00045	0.00107317	yes
534	XLOC_000534	Igsf8	C	RA	OK	24.4297	15.5764	-0.64928	-3.40462	5e-05	0.000135027	yes
539	XLOC_000539	Tagln2	C	RA	OK	164.731	110.048	-0.581978	-3.24589	5e-05	0.000135027	yes
540	XLOC_000540	Ccdc19	C	RA	OK	1.31799	0.266023	-2.30871	-4.55061	5e-05	0.000135027	yes
547	XLOC_000547	Aim2	C	RA	OK	9.09914	3.87656	-1.23095	-5.53985	5e-05	0.000135027	yes
568	XLOC_000568	Sdccag8	C	RA	OK	1.80882	3.19251	0.819642	2.84165	5e-05	0.000135027	yes
574	XLOC_000574	Efcab2	C	RA	OK	1.18437	1.62243	0.454039	1.55031	0.0136	0.0244106	yes
577	XLOC_000577	Sccpdh	C	RA	OK	16.0286	19.7379	0.300321	1.56765	0.01565	0.0276852	yes
578	XLOC_000578	Cdc42bpa	C	RA	OK	4.61566	6.74825	0.547976	2.14356	0.00045	0.00107317	yes
579	XLOC_000579	Itpkb	C	RA	OK	0.897385	1.60665	0.840256	2.71416	5e-05	0.000135027	yes
580	XLOC_000580	Parp1	C	RA	OK	194.108	99.7118	-0.961023	-4.14715	5e-05	0.000135027	yes
583	XLOC_000583	Sde2	C	RA	OK	24.7797	19.9339	-0.313936	-1.64616	0.009	0.0168603	yes
584	XLOC_000584	Lefty2	C	RA	OK	23.4012	0.725555	-5.01136	-17.4729	5e-05	0.000135027	yes
585	XLOC_000585	Pycr2	C	RA	OK	101.406	37.5025	-1.43509	-7.55449	5e-05	0.000135027	yes
586	XLOC_000586	Lefty1	C	RA	OK	47.4689	3.00354	-3.98225	-17.6819	5e-05	0.000135027	yes
587	XLOC_000587	Tmem63a	C	RA	OK	7.76922	3.82251	-1.02325	-4.95097	5e-05	0.000135027	yes
593	XLOC_000593	Trp53bp2	C	RA	OK	10.3821	15.2041	0.550366	2.63792	5e-05	0.000135027	yes
595	XLOC_000595	Susd4	C	RA	OK	4.36345	5.96689	0.451507	2.00066	0.0016	0.00347366	yes
597	XLOC_000597	Aida	C	RA	OK	10.1468	16.5483	0.705659	3.59192	5e-05	0.000135027	yes
600	XLOC_000600	Dusp10	C	RA	OK	1.35761	2.0341	0.583318	2.17474	0.00075	0.00172116	yes
602	XLOC_000602	Rab3gap2	C	RA	OK	13.6825	10.1039	-0.437422	-1.36652	0.02405	0.040796	yes
606	XLOC_000606	Bpnt1	C	RA	OK	18.9682	14.9024	-0.348042	-1.83381	0.00505	0.00997806	yes
607	XLOC_000607	Eprs	C	RA	OK	88.4073	60.7691	-0.540827	-2.4074	5e-05	0.000135027	yes
609	XLOC_000609	5033404E19Rik	C	RA	OK	0.826272	0.0977553	-3.07937	-2.25635	0.0207	0.0356182	yes
613	XLOC_000613	Gpatch2	C	RA	OK	6.01232	8.33402	0.471091	2.28274	0.00015	0.000384504	yes
616	XLOC_000616	Ptpn14	C	RA	OK	11.0355	16.7561	0.602527	2.90388	5e-05	0.000135027	yes
617	XLOC_000617	Angel2	C	RA	OK	9.88899	13.821	0.48297	2.28146	0.00015	0.000384504	yes
620	XLOC_000620	Nsl1	C	RA	OK	15.896	11.3423	-0.486955	-2.47899	0.0001	0.00026119	yes
621	XLOC_000621	Batf3	C	RA	OK	1.34913	4.18692	1.63386	4.91808	5e-05	0.000135027	yes
623	XLOC_000623	Ints7	C	RA	OK	16.8743	22.6119	0.422251	2.16273	0.0002	0.000502533	yes
624	XLOC_000624	Lpgat1	C	RA	OK	9.1408	16.1714	0.82305	4.05531	5e-05	0.000135027	yes
625	XLOC_000625	Nek2	C	RA	OK	38.7133	29.1397	-0.409846	-2.05086	0.0004	0.000961208	yes
631	XLOC_000631	Irf6	C	RA	OK	6.33086	3.03477	-1.06081	-4.92705	5e-05	0.000135027	yes
633	XLOC_000633	Lamb3	C	RA	OK	1.04203	0.512295	-1.02435	-3.16924	5e-05	0.000135027	yes
634	XLOC_000634	Plxna2	C	RA	OK	0.912724	7.11585	2.96278	13.1075	5e-05	0.000135027	yes
635	XLOC_000635	Cd34	C	RA	OK	1.30736	2.31221	0.822612	2.91711	5e-05	0.000135027	yes
639	XLOC_000639	Sox17	C	RA	OK	0.860911	3.99574	2.21453	8.37114	5e-05	0.000135027	yes
640	XLOC_000640	Mrpl15	C	RA	OK	51.5616	25.7838	-0.999833	-4.32299	5e-05	0.000135027	yes
641	XLOC_000641	Rgs20	C	RA	OK	1.29454	0.761136	-0.766212	-1.93549	0.00185	0.00396354	yes
645	XLOC_000645	Mybl1	C	RA	OK	7.2315	3.5111	-1.04237	-4.78176	5e-05	0.000135027	yes
647	XLOC_000647	Snhg6	C	RA	OK	165.772	78.4194	-1.07992	-9.82186	5e-05	0.000135027	yes
651	XLOC_000651	Arfgef1	C	RA	OK	11.4368	17.0971	0.580067	2.80979	5e-05	0.000135027	yes
655	XLOC_000655	Prdm14	C	RA	OK	4.8785	0.216874	-4.49151	-10.8346	5e-05	0.000135027	yes
656	XLOC_000656	Ncoa2	C	RA	OK	5.54551	11.763	1.08487	5.07605	5e-05	0.000135027	yes
657	XLOC_000657	Tram1	C	RA	OK	29.967	38.9919	0.379798	2.08899	0.00195	0.00416424	yes
658	XLOC_000658	Lactb2	C	RA	OK	39.5134	24.9571	-0.662894	-3.54315	5e-05	0.000135027	yes
659	XLOC_000659	Gm5523	C	RA	OK	1.4552	0.797778	-0.867162	-2.34875	0.001	0.00224577	yes
660	XLOC_000660	Eya1	C	RA	OK	1.4939	0.604154	-1.3061	-4.34782	5e-05	0.000135027	yes
661	XLOC_000661	Msc	C	RA	OK	1.72026	0.076386	-4.49317	-4.91697	0.00265	0.00551278	yes
665	XLOC_000665	Rpl7	C	RA	OK	2496.87	1729.27	-0.529958	-2.35961	0.00095	0.00214279	yes
666	XLOC_000666	Stau2	C	RA	OK	2.39536	5.00676	1.06363	4.19189	5e-05	0.000135027	yes
667	XLOC_000667	Ube2w	C	RA	OK	7.49932	9.30486	0.311226	1.54963	0.01525	0.0270404	yes
669	XLOC_000669	Jph1	C	RA	OK	3.13949	1.72049	-0.86771	-3.83921	5e-05	0.000135027	yes
675	XLOC_000675	Il17f	C	RA	OK	0.860011	0.157659	-2.44755	-3.12503	0.0041	0.0082507	yes
676	XLOC_000676	Mcm3	C	RA	OK	168.157	109.742	-0.615696	-2.84946	5e-05	0.000135027	yes
681	XLOC_000681	Rims1	C	RA	OK	0.8169	0.554981	-0.557721	-1.23094	0.0234	0.03981	yes
682	XLOC_000682	Rims1	C	RA	OK	0.325844	0.592586	0.86284	1.82178	0.0062	0.0120062	yes
687	XLOC_000687	Fam135a	C	RA	OK	7.73796	9.87743	0.352182	1.76452	0.00365	0.00741	yes
698	XLOC_000698	Prim2	C	RA	OK	29.1875	24.107	-0.275897	-1.43663	0.0226	0.0385713	yes
699	XLOC_000699	Bag2	C	RA	OK	5.69944	13.8383	1.27978	6.00893	5e-05	0.000135027	yes
700	XLOC_000700	Zfp451	C	RA	OK	19.5962	15.3293	-0.354281	-1.77494	0.00405	0.00815802	yes
701	XLOC_000701	Gm15455	C	RA	OK	0.170528	0.550762	1.69142	3.39161	5e-05	0.000135027	yes
702	XLOC_000702	Bend6	C	RA	OK	1.95182	2.6343	0.4326	1.64113	0.0097	0.0180109	yes
707	XLOC_000707	Fam168b	C	RA	OK	29.3157	48.433	0.724317	3.52583	5e-05	0.000135027	yes
711	XLOC_000711	Lman2l	C	RA	OK	8.01035	12.2985	0.618547	3.14022	5e-05	0.000135027	yes
714	XLOC_000714	Sema4c	C	RA	OK	3.46312	10.6738	1.62392	7.64825	5e-05	0.000135027	yes
717	XLOC_000717	Tmem131	C	RA	OK	27.9938	23.3226	-0.263374	-1.26659	0.02985	0.0495379	yes
721	XLOC_000721	2010300C02Rik	C	RA	OK	0.602661	1.09298	0.858851	2.76564	5e-05	0.000135027	yes
723	XLOC_000723	Mitd1	C	RA	OK	16.061	10.8917	-0.560334	-2.83075	5e-05	0.000135027	yes
726	XLOC_000726	Txndc9	C	RA	OK	12.7144	15.9328	0.325543	1.62412	0.0067	0.0128986	yes
728	XLOC_000728	Aff3	C	RA	OK	3.59798	5.96814	0.730094	3.45421	5e-05	0.000135027	yes
729	XLOC_000729	Lonrf2	C	RA	OK	0.0951336	0.759416	2.99686	6.24607	5e-05	0.000135027	yes
733	XLOC_000733	Rnf149	C	RA	OK	15.7706	20.3906	0.37067	1.97318	0.0023	0.00485865	yes
734	XLOC_000734	Creg2	C	RA	OK	0.408326	0.650288	0.671358	2.1416	0.00015	0.000384504	yes
741	XLOC_000741	2610017I09Rik	C	RA	OK	0	1.54154	Inf	NA	5e-05	0.000135027	yes
742	XLOC_000742	Tgfbrap1	C	RA	OK	2.40899	4.39443	0.86725	3.96527	5e-05	0.000135027	yes
743	XLOC_000743	Fhl2	C	RA	OK	1.30171	2.41251	0.890132	2.97411	5e-05	0.000135027	yes
747	XLOC_000747	Kdelc1	C	RA	OK	12.353	16.4408	0.412424	2.10508	0.0007	0.00161589	yes
751	XLOC_000751	Slc40a1	C	RA	OK	2.72061	1.76925	-0.62079	-2.59117	5e-05	0.000135027	yes
755	XLOC_000755	Nabp1	C	RA	OK	39.515	12.9169	-1.61314	-8.57691	5e-05	0.000135027	yes
758	XLOC_000758	Nab1	C	RA	OK	2.81007	4.43933	0.659736	3.06697	5e-05	0.000135027	yes
761	XLOC_000761	1700019D03Rik	C	RA	OK	27.7006	3.48206	-2.9919	-13.2745	5e-05	0.000135027	yes
762	XLOC_000762	1700019A02Rik	C	RA	OK	3.04631	0.821306	-1.89107	-4.33344	5e-05	0.000135027	yes
766	XLOC_000766	Stk17b	C	RA	OK	15.8352	6.35864	-1.31634	-6.64297	5e-05	0.000135027	yes
768	XLOC_000768	Gtf3c3	C	RA	OK	23.0288	15.9371	-0.531045	-2.68586	5e-05	0.000135027	yes
769	XLOC_000769	Pgap1	C	RA	OK	5.26618	2.88155	-0.869911	-4.34303	5e-05	0.000135027	yes
770	XLOC_000770	Ankrd44	C	RA	OK	0.530735	3.19668	2.59051	9.91189	5e-05	0.000135027	yes
771	XLOC_000771	Sf3b1	C	RA	OK	89.6711	63.2661	-0.50321	-2.33055	5e-05	0.000135027	yes
773	XLOC_000773	Rftn2	C	RA	OK	0.277838	0.479541	0.787409	1.96039	0.0017	0.00366604	yes
774	XLOC_000774	Boll	C	RA	OK	1.21883	0.495717	-1.29791	-2.21012	0.0004	0.000961208	yes
776	XLOC_000776	Satb2	C	RA	OK	0.568266	1.63973	1.52882	5.58777	5e-05	0.000135027	yes
778	XLOC_000778	4930558J18Rik	C	RA	OK	2.12495	1.13063	-0.910296	-3.08445	5e-05	0.000135027	yes
781	XLOC_000781	Clk1	C	RA	OK	68.2105	42.7895	-0.672738	-2.8696	5e-05	0.000135027	yes
783	XLOC_000783	Orc2	C	RA	OK	33.4944	23.7408	-0.496551	-2.35064	5e-05	0.000135027	yes
784	XLOC_000784	Fam126b	C	RA	OK	2.88632	2.14546	-0.427948	-2.08478	0.0008	0.00182291	yes
792	XLOC_000792	Wdr12	C	RA	OK	34.5041	22.944	-0.588649	-2.87333	5e-05	0.000135027	yes
793	XLOC_000793	Raph1	C	RA	OK	8.22568	6.12134	-0.426289	-2.11056	0.0005	0.00118325	yes
802	XLOC_000802	Klf7	C	RA	OK	7.11233	4.58504	-0.633387	-2.82325	5e-05	0.000135027	yes
803	XLOC_000803	Mettl21a	C	RA	OK	4.66168	6.19456	0.410153	1.96758	0.00235	0.00495055	yes
804	XLOC_000804	2810408I11Rik	C	RA	OK	16.6301	10.0521	-0.726299	-3.82811	5e-05	0.000135027	yes
805	XLOC_000805	Fzd5	C	RA	OK	15.1968	1.98939	-2.93338	-13.8893	5e-05	0.000135027	yes
808	XLOC_000808	Cryge	C	RA	OK	0.230076	1.52784	2.73131	3.20933	0.01495	0.0265735	yes
813	XLOC_000813	D630023F18Rik	C	RA	OK	4.62061	3.06616	-0.591653	-2.55716	5e-05	0.000135027	yes
814	XLOC_000814	Idh1	C	RA	OK	76.4498	61.2617	-0.319529	-1.51516	0.0089	0.0166838	yes
816	XLOC_000816	Acadl	C	RA	OK	24.276	12.1023	-1.00425	-5.10293	5e-05	0.000135027	yes
820	XLOC_000820	Ikzf2	C	RA	OK	0.270741	0.887119	1.71221	6.06518	5e-05	0.000135027	yes
821	XLOC_000821	Bard1	C	RA	OK	13.055	6.88288	-0.923514	-4.72787	5e-05	0.000135027	yes
823	XLOC_000823	Fn1	C	RA	OK	154.637	42.54	-1.86199	-7.23256	5e-05	0.000135027	yes
825	XLOC_000825	Mreg	C	RA	OK	51.2125	19.0045	-1.43016	-7.69731	5e-05	0.000135027	yes
826	XLOC_000826	Pecr	C	RA	OK	28.5725	16.0053	-0.836076	-4.54392	5e-05	0.000135027	yes
829	XLOC_000829	Igfbp5	C	RA	OK	1.75594	43.592	4.63375	20.6784	5e-05	0.000135027	yes
848	XLOC_000848	Cnppd1	C	RA	OK	11.6106	16.0793	0.469756	2.4665	0.00015	0.000384504	yes
852	XLOC_000852	Tuba4a	C	RA	OK	68.5224	20.0346	-1.77408	-6.75998	5e-05	0.000135027	yes
854	XLOC_000854	Ptprn	C	RA	OK	4.06214	1.45076	-1.48543	-6.05735	5e-05	0.000135027	yes
856	XLOC_000856	Dnpep	C	RA	OK	62.9135	51.2433	-0.296005	-1.40436	0.0119	0.0216653	yes
859	XLOC_000859	Obsl1	C	RA	OK	8.17968	17.6208	1.10716	5.45405	5e-05	0.000135027	yes
860	XLOC_000860	Epha4	C	RA	OK	9.14483	5.18214	-0.819407	-3.98034	5e-05	0.000135027	yes
861	XLOC_000861	Pax3	C	RA	OK	0.0716532	1.81002	4.65883	6.22591	5e-05	0.000135027	yes
862	XLOC_000862	Farsb	C	RA	OK	67.9714	42.3468	-0.682674	-3.60096	5e-05	0.000135027	yes
865	XLOC_000865	Wdfy1	C	RA	OK	24.5563	17.3497	-0.501181	-1.65394	0.004	0.00806403	yes
868	XLOC_000868	Cul3	C	RA	OK	46.622	58.8006	0.334819	1.67442	0.00555	0.0108549	yes
870	XLOC_000870	Irs1	C	RA	OK	0.88048	6.12923	2.79934	12.5063	5e-05	0.000135027	yes
873	XLOC_000873	Slc19a3	C	RA	OK	1.01629	0.68431	-0.570594	-1.7946	0.0049	0.00971215	yes
875	XLOC_000875	Pid1	C	RA	OK	5.29502	1.91123	-1.47013	-6.13127	5e-05	0.000135027	yes
876	XLOC_000876	Dner	C	RA	OK	1.53617	0.38537	-1.99503	-5.81845	5e-05	0.000135027	yes
877	XLOC_000877	Trip12	C	RA	OK	68.5102	48.2324	-0.506317	-2.22806	0.0002	0.000502533	yes
880	XLOC_000880	C130026I21Rik	C	RA	OK	0.287973	0.741377	1.36427	2.47072	5e-05	0.000135027	yes
881	XLOC_000881	Sp110	C	RA	OK	1.40614	8.13351	2.53214	7.5049	5e-05	0.000135027	yes
885	XLOC_000885	Ncl	C	RA	OK	289.493	184.153	-0.652627	-2.30206	0.0002	0.000502533	yes
887	XLOC_000887	Snord82	C	RA	OK	64.8939	33.6388	-0.947956	-0.0110962	0.0111	0.0203367	yes
889	XLOC_000889	Pde6d	C	RA	OK	28.8298	52.3546	0.860754	4.72615	5e-05	0.000135027	yes
893	XLOC_000893	Ecel1	C	RA	OK	0.700589	3.01672	2.10634	7.05859	5e-05	0.000135027	yes
895	XLOC_000895	Ngef	C	RA	OK	0.732841	1.48405	1.01797	2.92705	5e-05	0.000135027	yes
896	XLOC_000896	Usp40	C	RA	OK	3.30564	5.33833	0.691457	3.07964	5e-05	0.000135027	yes
897	XLOC_000897	Dnajb3	C	RA	OK	0.720635	3.58517	2.3147	6.22942	5e-05	0.000135027	yes
900	XLOC_000900	Arl4c	C	RA	OK	23.2553	46.7319	1.00685	5.19168	5e-05	0.000135027	yes
903	XLOC_000903	Gbx2	C	RA	OK	8.90359	31.1673	1.80757	9.36652	5e-05	0.000135027	yes
907	XLOC_000907	Rab17	C	RA	OK	0.870984	0.214872	-2.01917	-2.55538	0.00015	0.000384504	yes
910	XLOC_000910	Hes6	C	RA	OK	32.459	14.3126	-1.18134	-6.20946	5e-05	0.000135027	yes
912	XLOC_000912	Hdac4	C	RA	OK	7.48726	3.93628	-0.927604	-4.26694	5e-05	0.000135027	yes
913	XLOC_000913	Ndufa10	C	RA	OK	84.9788	70.406	-0.271404	-1.4869	0.02355	0.0400369	yes
917	XLOC_000917	Myeov2	C	RA	OK	90.7843	114.281	0.332069	1.4888	0.008	0.0151476	yes
921	XLOC_000921	Kif1a	C	RA	OK	17.3002	11.4346	-0.597381	-2.78737	5e-05	0.000135027	yes
924	XLOC_000924	Pask	C	RA	OK	13.0465	10.3984	-0.327299	-1.59081	0.0053	0.0104124	yes
934	XLOC_000934	Slco4c1	C	RA	OK	3.63743	0.596442	-2.60847	-8.5766	5e-05	0.000135027	yes
937	XLOC_000937	D1Ertd622e	C	RA	OK	3.9406	5.70111	0.532827	2.51184	0.0001	0.00026119	yes
939	XLOC_000939	Pam	C	RA	OK	4.34084	5.88495	0.439055	2.06871	0.00075	0.00172116	yes
941	XLOC_000941	Rnf152	C	RA	OK	0.413335	0.629023	0.605802	2.119	0.0009	0.00203667	yes
944	XLOC_000944	Bcl2	C	RA	OK	0.357722	1.03891	1.53816	4.81614	5e-05	0.000135027	yes
945	XLOC_000945	Kdsr	C	RA	OK	9.01732	5.96468	-0.596255	-3.08761	5e-05	0.000135027	yes
952	XLOC_000952	Dsel	C	RA	OK	2.36699	1.82518	-0.375014	-1.66836	0.0064	0.0123621	yes
956	XLOC_000956	Inhbb	C	RA	OK	1.88417	0.102328	-4.20265	-8.98603	5e-05	0.000135027	yes
957	XLOC_000957	Ralb	C	RA	OK	33.3566	19.1591	-0.79994	-4.10993	5e-05	0.000135027	yes
958	XLOC_000958	Epb4.1l5	C	RA	OK	9.56365	12.87	0.42838	1.92478	0.00105	0.00234896	yes
960	XLOC_000960	Tmem177	C	RA	OK	5.44776	4.41291	-0.303935	-1.42515	0.0222	0.0379378	yes
962	XLOC_000962	Tmem37	C	RA	OK	6.91606	17.0889	1.30504	6.62895	5e-05	0.000135027	yes
963	XLOC_000963	Dbi	C	RA	OK	172.771	243.613	0.49573	2.35335	5e-05	0.000135027	yes
964	XLOC_000964	Steap3	C	RA	OK	7.3358	3.83308	-0.93645	-4.04293	5e-05	0.000135027	yes
968	XLOC_000968	Ddx18	C	RA	OK	79.9318	56.8833	-0.490764	-2.43011	0.0001	0.00026119	yes
970	XLOC_000970	Actr3	C	RA	OK	134.261	104.243	-0.365093	-1.67181	0.0041	0.0082507	yes
971	XLOC_000971	Lypd1	C	RA	OK	0.265296	0.923254	1.79912	3.36472	5e-05	0.000135027	yes
978	XLOC_000978	Mcm6	C	RA	OK	160.983	116.806	-0.462793	-2.16947	0.00015	0.000384504	yes
979	XLOC_000979	Dars	C	RA	OK	84.6801	63.8574	-0.407169	-1.91759	0.0008	0.00182291	yes
980	XLOC_000980	Cxcr4	C	RA	OK	0.869356	1.9877	1.19308	3.84791	5e-05	0.000135027	yes
982	XLOC_000982	Cd55	C	RA	OK	3.14989	1.20537	-1.38583	-5.06887	5e-05	0.000135027	yes
986	XLOC_000986	Pfkfb2	C	RA	OK	5.13503	2.25403	-1.18786	-4.40973	5e-05	0.000135027	yes
990	XLOC_000990	Mapkapk2	C	RA	OK	24.1023	53.2501	1.14361	5.96607	5e-05	0.000135027	yes
991	XLOC_000991	Dyrk3	C	RA	OK	20.8724	16.4918	-0.339844	-1.76475	0.0056	0.0109468	yes
994	XLOC_000994	Srgap2	C	RA	OK	13.3455	9.70106	-0.460138	-2.24945	0.00015	0.000384504	yes
996	XLOC_000996	Cdk18	C	RA	OK	10.9274	6.11957	-0.836455	-4.04133	5e-05	0.000135027	yes
997	XLOC_000997	Tmcc2	C	RA	OK	4.14888	8.92747	1.10553	5.19071	5e-05	0.000135027	yes
998	XLOC_000998	Cntn2	C	RA	OK	1.52119	0.37073	-2.03676	-7.48611	5e-05	0.000135027	yes
1000	XLOC_001000	Mdm4	C	RA	OK	50.1425	19.1299	-1.3902	-6.84205	5e-05	0.000135027	yes
1002	XLOC_001002	Sox13	C	RA	OK	11.3381	27.5539	1.28108	6.42843	5e-05	0.000135027	yes
1007	XLOC_001007	Atp2b4	C	RA	OK	1.77697	1.33248	-0.415305	-1.75973	0.0021	0.00446547	yes
1010	XLOC_001010	Btg2	C	RA	OK	31.6012	16.453	-0.941632	-5.02594	5e-05	0.000135027	yes
1012	XLOC_001012	Ppfia4	C	RA	OK	10.8752	3.48413	-1.64217	-7.61226	5e-05	0.000135027	yes
1014	XLOC_001014	4931440L10Rik	C	RA	OK	0.499041	0.163942	-1.60597	-1.61987	0.0052	0.0102423	yes
1016	XLOC_001016	Lgr6	C	RA	OK	0.574537	0.398867	-0.526491	-1.45831	0.0205	0.0353244	yes
1017	XLOC_001017	Ptprv	C	RA	OK	2.33261	0.554235	-2.07338	-7.65654	5e-05	0.000135027	yes
1019	XLOC_001019	Elf3	C	RA	OK	16.1068	10.5727	-0.607327	-2.64224	5e-05	0.000135027	yes
1022	XLOC_001022	Shisa4	C	RA	OK	2.64612	10.0444	1.92444	8.08458	5e-05	0.000135027	yes
1023	XLOC_001023	Ipo9	C	RA	OK	27.8441	35.3202	0.343122	1.66077	0.0047	0.00934002	yes
1030	XLOC_001030	Camsap2	C	RA	OK	6.8988	10.8195	0.649222	3.18176	5e-05	0.000135027	yes
1032	XLOC_001032	Nr5a2	C	RA	OK	12.5169	1.07865	-3.53658	-13.347	5e-05	0.000135027	yes
1037	XLOC_001037	2310009B15Rik	C	RA	OK	8.84391	14.5912	0.722339	3.74019	5e-05	0.000135027	yes
1042	XLOC_001042	Cfh	C	RA	OK	0.0612334	0.754306	3.62276	5.40954	5e-05	0.000135027	yes
1046	XLOC_001046	Rgs2	C	RA	OK	0.509477	1.71306	1.74949	5.35666	5e-05	0.000135027	yes
1055	XLOC_001055	Hmcn1	C	RA	OK	0.140414	0.492076	1.8092	6.03402	5e-05	0.000135027	yes
1056	XLOC_001056	Swt1	C	RA	OK	14.271	10.3103	-0.468997	-2.30159	5e-05	0.000135027	yes
1057	XLOC_001057	Rnf2	C	RA	OK	39.7714	56.2901	0.50115	2.61717	5e-05	0.000135027	yes
1058	XLOC_001058	1700025G04Rik	C	RA	OK	2.54555	5.88026	1.2079	5.84825	5e-05	0.000135027	yes
1059	XLOC_001059	Tsen15	C	RA	OK	18.0001	28.5755	0.666775	3.6787	5e-05	0.000135027	yes
1060	XLOC_001060	Rgl1	C	RA	OK	1.61349	3.59401	1.15541	4.71948	5e-05	0.000135027	yes
1061	XLOC_001061	Smg7	C	RA	OK	34.4082	24.0492	-0.516764	-2.42501	5e-05	0.000135027	yes
1062	XLOC_001062	Lamc2	C	RA	OK	3.08285	0.537354	-2.52032	-8.90814	5e-05	0.000135027	yes
1063	XLOC_001063	Lamc1	C	RA	OK	59.4539	48.8486	-0.283456	-1.27143	0.03015	0.04999	yes
1064	XLOC_001064	E330020D12Rik	C	RA	OK	4.59809	1.85794	-1.30733	-5.3543	5e-05	0.000135027	yes
1074	XLOC_001074	Xpr1	C	RA	OK	4.43111	5.81086	0.391085	1.97181	0.00155	0.00337269	yes
1076	XLOC_001076	Qsox1	C	RA	OK	5.62773	9.61538	0.772791	3.38899	5e-05	0.000135027	yes
1077	XLOC_001077	Cep350	C	RA	OK	3.54518	4.72927	0.415757	1.92443	0.0006	0.0014009	yes
1078	XLOC_001078	Tor1aip1	C	RA	OK	3.62564	7.77588	1.10077	1.70966	0.012	0.0218337	yes
1079	XLOC_001079	Fam163a	C	RA	OK	0.0805082	0.460932	2.51735	3.87266	5e-05	0.000135027	yes
1080	XLOC_001080	Tdrd5	C	RA	OK	3.61615	1.82316	-0.988015	-4.05151	5e-05	0.000135027	yes
1081	XLOC_001081	Soat1	C	RA	OK	17.29	14.058	-0.298549	-1.59075	0.0124	0.0224824	yes
1082	XLOC_001082	Tor3a	C	RA	OK	7.17017	3.05643	-1.23016	-5.53756	5e-05	0.000135027	yes
1083	XLOC_001083	Fam20b	C	RA	OK	9.94935	18.8427	0.921333	4.65288	5e-05	0.000135027	yes
1084	XLOC_001084	Ralgps2	C	RA	OK	10.6834	16.9941	0.669671	3.38908	5e-05	0.000135027	yes
1091	XLOC_001091	Cacybp	C	RA	OK	163.371	115.635	-0.498571	-2.50718	5e-05	0.000135027	yes
1095	XLOC_001095	Dars2	C	RA	OK	22.2481	15.0976	-0.55936	-2.83968	5e-05	0.000135027	yes
1098	XLOC_001098	Prdx6	C	RA	OK	123.034	101.247	-0.281182	-1.50921	0.02155	0.0369622	yes
1100	XLOC_001100	Suco	C	RA	OK	9.49487	14.5647	0.617255	3.07894	5e-05	0.000135027	yes
1112	XLOC_001112	Prrx1	C	RA	OK	0.0413991	0.774326	4.22527	4.89797	5e-05	0.000135027	yes
1115	XLOC_001115	BC055324	C	RA	OK	37.1025	28.9848	-0.356219	-1.53335	0.0091	0.017019	yes
1117	XLOC_001117	Blzf1	C	RA	OK	6.05736	4.8323	-0.325979	-1.4546	0.012	0.0218337	yes
1118	XLOC_001118	Atp1b1	C	RA	OK	56.6453	11.0968	-2.35182	-8.38184	5e-05	0.000135027	yes
1125	XLOC_001125	Mpzl1	C	RA	OK	36.3199	64.4324	0.827026	4.04712	5e-05	0.000135027	yes
1126	XLOC_001126	Rcsd1	C	RA	OK	1.09899	4.50796	2.0363	6.852	5e-05	0.000135027	yes
1128	XLOC_001128	Dusp27	C	RA	OK	5.68981	1.13001	-2.33205	-8.57949	5e-05	0.000135027	yes
1130	XLOC_001130	Pogk	C	RA	OK	0.805855	3.68523	2.19316	6.17058	5e-05	0.000135027	yes
1135	XLOC_001135	Uck2	C	RA	OK	161.303	82.5736	-0.966021	-5.35548	5e-05	0.000135027	yes
1136	XLOC_001136	Mgst3	C	RA	OK	43.5245	24.6496	-0.820266	-5.30606	5e-05	0.000135027	yes
1138	XLOC_001138	Pbx1	C	RA	OK	5.56034	62.4253	3.48889	15.9971	5e-05	0.000135027	yes
1142	XLOC_001142	Ddr2	C	RA	OK	0.296751	0.474692	0.677738	2.04527	0.00035	0.000848803	yes
1144	XLOC_001144	Uhmk1	C	RA	OK	8.62812	10.6307	0.301114	1.51032	0.0178	0.0310786	yes
1145	XLOC_001145	Gm7694	C	RA	OK	0.809087	3.71872	2.20044	8.22676	5e-05	0.000135027	yes
1146	XLOC_001146	Nos1ap	C	RA	OK	0.827328	2.88206	1.80057	4.87008	5e-05	0.000135027	yes
1153	XLOC_001153	Sdhc	C	RA	OK	134.71	95.8726	-0.490667	-2.9385	5e-05	0.000135027	yes
1154	XLOC_001154	Pcp4l1	C	RA	OK	0.88163	1.28711	0.545891	1.54862	0.0188	0.032671	yes
1160	XLOC_001160	Ufc1	C	RA	OK	53.0938	64.4124	0.278795	1.58185	0.0201	0.0346888	yes
1166	XLOC_001166	Vangl2	C	RA	OK	12.8667	18.4655	0.521186	2.72271	0.0001	0.00026119	yes
1168	XLOC_001168	Ncstn	C	RA	OK	15.1508	25.3279	0.741335	1.49871	0.01615	0.0284862	yes
1169	XLOC_001169	Pea15a	C	RA	OK	15.9127	27.3382	0.780744	3.87	5e-05	0.000135027	yes
1170	XLOC_001170	Casq1	C	RA	OK	1.09635	0.674619	-0.700569	-1.87352	0.00295	0.00608876	yes
1172	XLOC_001172	Atp1a2	C	RA	OK	2.03186	0.252546	-3.00818	-9.50523	5e-05	0.000135027	yes
1177	XLOC_001177	Dusp23	C	RA	OK	0.254212	0.738304	1.53818	2.61495	0.002	0.00426221	yes
1184	XLOC_001184	Cadm3	C	RA	OK	0.365943	1.07788	1.55851	4.64998	5e-05	0.000135027	yes
1197	XLOC_001197	Rgs7	C	RA	OK	0.0848214	0.47316	2.47983	2.90526	0.0004	0.000961208	yes
1198	XLOC_001198	Fh1	C	RA	OK	91.8777	75.1359	-0.290212	-1.53133	0.0155	0.02745	yes
1199	XLOC_001199	Opn3	C	RA	OK	1.92697	3.87932	1.00947	1.87409	0.00775	0.0147127	yes
1202	XLOC_001202	Cep170	C	RA	OK	6.37308	8.80886	0.466965	2.18529	0.0002	0.000502533	yes
1205	XLOC_001205	Akt3	C	RA	OK	10.8086	16.0713	0.572316	2.89727	5e-05	0.000135027	yes
1207	XLOC_001207	Adss	C	RA	OK	67.1615	50.0941	-0.422994	-2.23783	0.0004	0.000961208	yes
1208	XLOC_001208	Hnrnpu	C	RA	OK	199.656	253.947	0.347013	1.47959	0.01375	0.024637	yes
1209	XLOC_001209	Smyd3	C	RA	OK	9.32061	6.3139	-0.561893	-2.84333	5e-05	0.000135027	yes
1212	XLOC_001212	Adck3	C	RA	OK	7.06979	3.52291	-1.0049	-2.31579	0.0003	0.000735302	yes
1217	XLOC_001217	H3f3a	C	RA	OK	364.817	463.507	0.345416	2.01538	0.00725	0.0138616	yes
1218	XLOC_001218	Ephx1	C	RA	OK	15.1051	1.99786	-2.91851	-11.7184	5e-05	0.000135027	yes
1219	XLOC_001219	Nvl	C	RA	OK	45.6104	31.7274	-0.523635	-2.59561	5e-05	0.000135027	yes
1222	XLOC_001222	Lbr	C	RA	OK	74.8717	58.0876	-0.36619	-1.90676	0.003	0.00618579	yes
1223	XLOC_001223	Enah	C	RA	OK	97.8832	62.6342	-0.64411	-2.97552	5e-05	0.000135027	yes
1227	XLOC_001227	Capn2	C	RA	OK	12.2376	21.3227	0.801076	3.91669	5e-05	0.000135027	yes
1229	XLOC_001229	Disp1	C	RA	OK	2.21127	4.96869	1.16799	5.2651	5e-05	0.000135027	yes
1232	XLOC_001232	1700056E22Rik	C	RA	OK	0.343327	0.725805	1.08	1.84615	0.01735	0.0303956	yes
1236	XLOC_001236	Marc2	C	RA	OK	17.0006	13.8394	-0.296808	-1.45403	0.01715	0.0300779	yes
1239	XLOC_001239	Mark1	C	RA	OK	3.29302	7.5856	1.20385	5.72504	5e-05	0.000135027	yes
1240	XLOC_001240	Iars2	C	RA	OK	37.1256	28.4554	-0.383711	-1.38303	0.01545	0.0273816	yes
1244	XLOC_001244	Tgfb2	C	RA	OK	0.708343	2.06237	1.54178	5.82847	5e-05	0.000135027	yes
1245	XLOC_001245	Rrp15	C	RA	OK	66.974	48.5132	-0.465224	-2.40024	5e-05	0.000135027	yes
1248	XLOC_001248	Kctd3	C	RA	OK	36.0682	18.9547	-0.928169	-4.60181	5e-05	0.000135027	yes
1250	XLOC_001250	Cenpf	C	RA	OK	21.6189	17.0723	-0.340636	-1.50759	0.006	0.0116626	yes
1252	XLOC_001252	Prox1	C	RA	OK	0.536316	2.09987	1.96914	6.68578	5e-05	0.000135027	yes
1253	XLOC_001253	Rps6kc1	C	RA	OK	4.73344	6.24827	0.400567	1.85407	0.0022	0.00466373	yes
1254	XLOC_001254	Vash2	C	RA	OK	3.89387	9.07381	1.2205	5.55935	5e-05	0.000135027	yes
1255	XLOC_001255	Mfsd7b	C	RA	OK	1.90329	3.11376	0.710163	2.9038	5e-05	0.000135027	yes
1258	XLOC_001258	Atf3	C	RA	OK	1.7293	6.51599	1.9138	7.30171	5e-05	0.000135027	yes
1259	XLOC_001259	Nenf	C	RA	OK	25.6721	38.0177	0.56647	3.42717	5e-05	0.000135027	yes
1264	XLOC_001264	Traf5	C	RA	OK	0.762785	1.28681	0.754451	1.94732	0.00855	0.0161027	yes
1265	XLOC_001265	Rcor3	C	RA	OK	1.94918	3.14921	0.69212	2.50395	0.0001	0.00026119	yes
1266	XLOC_001266	Hhat	C	RA	OK	0.651006	1.67758	1.36564	4.43107	5e-05	0.000135027	yes
1267	XLOC_001267	Sertad4	C	RA	OK	2.54549	4.75344	0.901032	3.74159	5e-05	0.000135027	yes
1269	XLOC_001269	Diexf	C	RA	OK	8.12068	5.69213	-0.512631	-2.49203	5e-05	0.000135027	yes
1280	XLOC_001280	Ppp1r14c	C	RA	OK	0.978168	0.589814	-0.729822	-2.17009	0.0015	0.00327324	yes
1282	XLOC_001282	Plekhg1	C	RA	OK	4.02822	2.04866	-0.975466	-4.32949	5e-05	0.000135027	yes
1283	XLOC_001283	Mthfd1l	C	RA	OK	41.9626	18.9877	-1.14404	-5.33015	5e-05	0.000135027	yes
1285	XLOC_001285	1700052N19Rik	C	RA	OK	29.4082	19.4897	-0.593505	-3.13734	5e-05	0.000135027	yes
1286	XLOC_001286	Ccdc170	C	RA	OK	1.36627	0.532095	-1.36049	-3.5772	5e-05	0.000135027	yes
1291	XLOC_001291	Lrp11	C	RA	OK	24.3945	11.8981	-1.03583	-5.3667	5e-05	0.000135027	yes
1293	XLOC_001293	Nup43	C	RA	OK	69.2607	46.2037	-0.584028	-3.30818	5e-05	0.000135027	yes
1294	XLOC_001294	Lats1	C	RA	OK	5.40468	7.96674	0.559782	2.80896	5e-05	0.000135027	yes
1300	XLOC_001300	Gm5177	C	RA	OK	14.5819	7.49339	-0.960485	-4.84769	5e-05	0.000135027	yes
1304	XLOC_001304	Epm2a	C	RA	OK	0.879844	3.45376	1.97285	5.83139	5e-05	0.000135027	yes
1306	XLOC_001306	Plagl1	C	RA	OK	2.00555	46.9933	4.55038	21.7442	5e-05	0.000135027	yes
1307	XLOC_001307	Fuca2	C	RA	OK	5.24665	6.7036	0.353538	1.7216	0.00545	0.0106766	yes
1309	XLOC_001309	Hivep2	C	RA	OK	0.582315	1.44561	1.3118	5.21247	5e-05	0.000135027	yes
1312	XLOC_001312	Cited2	C	RA	OK	38.2206	61.2562	0.680506	3.82021	5e-05	0.000135027	yes
1313	XLOC_001313	Txlnb	C	RA	OK	1.33381	0.364197	-1.87276	-5.67177	5e-05	0.000135027	yes
1314	XLOC_001314	Reps1	C	RA	OK	27.1099	33.3244	0.297757	1.39041	0.01315	0.0236762	yes
1315	XLOC_001315	Nhsl1	C	RA	OK	4.24562	5.96012	0.489366	2.28477	0.00015	0.000384504	yes
1318	XLOC_001318	Olig3	C	RA	OK	0.340678	0.599388	0.815081	1.86962	0.00655	0.01263	yes
1322	XLOC_001322	Map3k5	C	RA	OK	1.21615	2.06848	0.766248	3.09676	5e-05	0.000135027	yes
1323	XLOC_001323	Map7	C	RA	OK	19.6501	6.93733	-1.50208	-7.33247	5e-05	0.000135027	yes
1325	XLOC_001325	Bclaf1	C	RA	OK	46.693	57.2074	0.292997	1.34986	0.0176	0.030774	yes
1328	XLOC_001328	Hbs1l	C	RA	OK	53.7719	39.5639	-0.442666	-2.05723	0.00015	0.000384504	yes
1332	XLOC_001332	Sgk1	C	RA	OK	67.0841	5.37218	-3.64239	-17.0108	5e-05	0.000135027	yes
1333	XLOC_001333	Raet1a	C	RA	OK	5.25191	20.9805	1.99814	7.47691	5e-05	0.000135027	yes
1334	XLOC_001334	H60b	C	RA	OK	0.589488	2.27382	1.94758	2.23514	0.00775	0.0147127	yes
1336	XLOC_001336	Gm10825	C	RA	OK	0.247485	0.561865	1.18288	3.22559	5e-05	0.000135027	yes
1338	XLOC_001338	Slc18b1	C	RA	OK	1.35906	3.13042	1.20375	4.81308	5e-05	0.000135027	yes
1340	XLOC_001340	Vnn1	C	RA	OK	0.377661	0.689079	0.867576	2.13125	0.0013	0.00286574	yes
1351	XLOC_001351	Stx7	C	RA	OK	29.3912	23.1357	-0.345262	-1.84094	0.0048	0.0095296	yes
1352	XLOC_001352	Moxd1	C	RA	OK	3.21811	4.06901	0.338467	1.50148	0.01585	0.0279912	yes
1353	XLOC_001353	Ctgf	C	RA	OK	53.6114	31.6551	-0.760102	-4.02796	5e-05	0.000135027	yes
1355	XLOC_001355	Epb4.1l2	C	RA	OK	41.161	32.2164	-0.353484	-1.59672	0.00375	0.00758749	yes
1358	XLOC_001358	Arhgap18	C	RA	OK	2.61849	1.81689	-0.527266	-2.13687	0.0004	0.000961208	yes
1361	XLOC_001361	Soga3	C	RA	OK	0.88811	1.28841	0.536785	1.85833	0.00205	0.00436491	yes
1370	XLOC_001370	Tspyl4	C	RA	OK	1.04278	4.18017	2.00312	8.01889	5e-05	0.000135027	yes
1372	XLOC_001372	Frk	C	RA	OK	0.145854	1.03883	2.83236	5.99099	5e-05	0.000135027	yes
1375	XLOC_001375	Lama4	C	RA	OK	0.741572	1.52787	1.04286	3.87224	5e-05	0.000135027	yes
1376	XLOC_001376	Tube1	C	RA	OK	11.0155	7.57444	-0.540318	-2.74835	5e-05	0.000135027	yes
1377	XLOC_001377	Fyn	C	RA	OK	9.74276	20.9182	1.10236	5.32118	5e-05	0.000135027	yes
1379	XLOC_001379	Rev3l	C	RA	OK	5.59827	15.3854	1.45851	6.98455	5e-05	0.000135027	yes
1380	XLOC_001380	Cdk19	C	RA	OK	4.55444	5.47453	0.265462	1.26224	0.02945	0.0489751	yes
1384	XLOC_001384	Wasf1	C	RA	OK	27.4994	33.7993	0.297591	1.57891	0.01285	0.0232053	yes
1385	XLOC_001385	Zbtb24	C	RA	OK	7.06128	5.74513	-0.29759	-1.37012	0.02165	0.0371205	yes
1386	XLOC_001386	Mical1	C	RA	OK	11.4864	5.70497	-1.00963	-4.4307	5e-05	0.000135027	yes
1391	XLOC_001391	Snx3	C	RA	OK	117.32	95.791	-0.292484	-1.65892	0.0137	0.0245687	yes
1392	XLOC_001392	Ostm1	C	RA	OK	11.702	8.30216	-0.4952	-2.52824	0.0001	0.00026119	yes
1393	XLOC_001393	Sec63	C	RA	OK	11.181	15.6912	0.488904	2.42972	5e-05	0.000135027	yes
1398	XLOC_001398	Cd24a	C	RA	OK	42.1888	170.073	2.01122	10.9011	5e-05	0.000135027	yes
1401	XLOC_001401	Rtn4ip1	C	RA	OK	12.0264	4.5386	-1.40588	-6.92656	5e-05	0.000135027	yes
1405	XLOC_001405	Prep	C	RA	OK	32.2483	47.9056	0.570973	2.92755	5e-05	0.000135027	yes
1406	XLOC_001406	Popdc3	C	RA	OK	0.220233	1.19051	2.43447	4.52607	5e-05	0.000135027	yes
1407	XLOC_001407	Bves	C	RA	OK	0.45322	3.704	3.0308	8.16237	5e-05	0.000135027	yes
1408	XLOC_001408	Hace1	C	RA	OK	7.53398	10.0056	0.409319	2.06542	0.0007	0.00161589	yes
1411	XLOC_001411	Ascc3	C	RA	OK	9.98413	7.40275	-0.431576	-2.07668	0.0004	0.000961208	yes
1417	XLOC_001417	Dcbld1	C	RA	OK	7.38946	12.8477	0.79797	3.99783	5e-05	0.000135027	yes
1419	XLOC_001419	Nus1	C	RA	OK	27.2355	21.0875	-0.369098	-1.94482	0.00155	0.00337269	yes
1420	XLOC_001420	Slc35f1	C	RA	OK	0.580872	1.95345	1.74973	6.59771	5e-05	0.000135027	yes
1423	XLOC_001423	Asf1a	C	RA	OK	12.3462	20.6451	0.741736	2.65395	5e-05	0.000135027	yes
1425	XLOC_001425	Msl3l2	C	RA	OK	1.76877	3.99731	1.17628	2.16369	0.00125	0.00276816	yes
1429	XLOC_001429	Fabp7	C	RA	OK	1.11307	0.421236	-1.40184	-2.57481	0.0077	0.0146255	yes
1431	XLOC_001431	Gcc2	C	RA	OK	4.15671	5.50639	0.405664	1.86249	0.00125	0.00276816	yes
1432	XLOC_001432	Lims1	C	RA	OK	25.707	18.3963	-0.482743	-2.45289	5e-05	0.000135027	yes
1434	XLOC_001434	Ccdc138	C	RA	OK	9.18095	5.07048	-0.85652	-3.98327	5e-05	0.000135027	yes
1436	XLOC_001436	Sh3rf3	C	RA	OK	0.393886	0.54141	0.458942	1.417	0.01955	0.0338242	yes
1437	XLOC_001437	Sowahc	C	RA	OK	2.54124	3.96433	0.641544	2.94716	5e-05	0.000135027	yes
1438	XLOC_001438	P4ha1	C	RA	OK	22.4957	16.9122	-0.411583	-2.04898	0.00075	0.00172116	yes
1440	XLOC_001440	Micu1	C	RA	OK	9.24943	16.8045	0.86141	4.16579	5e-05	0.000135027	yes
1441	XLOC_001441	Dnajb12	C	RA	OK	17.3176	23.3593	0.431756	2.20311	0.0006	0.0014009	yes
1442	XLOC_001442	Ascc1	C	RA	OK	41.1846	27.7858	-0.567758	-2.00977	0.00045	0.00107317	yes
1445	XLOC_001445	4632428N05Rik	C	RA	OK	1.77052	3.48331	0.976286	3.66459	5e-05	0.000135027	yes
1448	XLOC_001448	Pcbd1	C	RA	OK	11.4816	45.0885	1.97343	11.1024	5e-05	0.000135027	yes
1451	XLOC_001451	Nodal	C	RA	OK	15.618	3.24115	-2.26863	-10.4865	5e-05	0.000135027	yes
1452	XLOC_001452	Lrrc20	C	RA	OK	3.82442	5.25475	0.458382	2.06608	0.00055	0.00129271	yes
1455	XLOC_001455	Sar1a	C	RA	OK	47.8009	59.7164	0.321091	1.7319	0.00735	0.0140287	yes
1457	XLOC_001457	Aifm2	C	RA	OK	7.1798	2.17924	-1.72012	-2.39665	0.0017	0.00366604	yes
1467	XLOC_001467	Pbld1	C	RA	OK	1.27953	0.886452	-0.529502	-1.57648	0.01405	0.0251186	yes
1469	XLOC_001469	Herc4	C	RA	OK	39.4716	28.8789	-0.450799	-2.19827	0.0001	0.00026119	yes
1470	XLOC_001470	Dnajc12	C	RA	OK	5.96426	11.5275	0.95067	3.68816	5e-05	0.000135027	yes
1472	XLOC_001472	Jmjd1c	C	RA	OK	18.1944	12.3781	-0.555697	-2.58637	5e-05	0.000135027	yes
1474	XLOC_001474	Rtkn2	C	RA	OK	8.37601	5.86793	-0.513411	-2.49014	5e-05	0.000135027	yes
1476	XLOC_001476	Rhobtb1	C	RA	OK	1.00192	4.51757	2.17279	8.29793	5e-05	0.000135027	yes
1477	XLOC_001477	Ank3	C	RA	OK	6.80133	3.87659	-0.811029	-3.74042	5e-05	0.000135027	yes
1481	XLOC_001481	Fam13c	C	RA	OK	4.66852	2.79255	-0.741382	-2.42359	0.0001	0.00026119	yes
1482	XLOC_001482	Ipmk	C	RA	OK	16.5359	13.8063	-0.260268	-1.33413	0.0297	0.0493399	yes
1483	XLOC_001483	Zwint	C	RA	OK	32.1156	42.9347	0.418868	2.10355	0.00035	0.000848803	yes
1486	XLOC_001486	Rab36	C	RA	OK	0.387523	1.66022	2.09902	5.91536	5e-05	0.000135027	yes
1487	XLOC_001487	Bcr	C	RA	OK	6.93487	10.3594	0.578998	2.8246	5e-05	0.000135027	yes
1488	XLOC_001488	Specc1l	C	RA	OK	11.9259	16.4227	0.461595	2.14185	5e-05	0.000135027	yes
1490	XLOC_001490	Gm5779	C	RA	OK	122.944	92.6187	-0.408626	-2.43234	0.0007	0.00161589	yes
1493	XLOC_001493	Snrpd3	C	RA	OK	308.691	248.116	-0.315151	-2.06865	0.0093	0.0173416	yes
1494	XLOC_001494	Ggt1	C	RA	OK	3.14786	1.62131	-0.957211	-3.59025	5e-05	0.000135027	yes
1496	XLOC_001496	Derl3	C	RA	OK	7.68143	1.73792	-2.14401	-8.32617	5e-05	0.000135027	yes
1497	XLOC_001497	Chchd10	C	RA	OK	426.931	34.8032	-3.61671	-22.5627	5e-05	0.000135027	yes
1499	XLOC_001499	Gm5134	C	RA	OK	0.950255	0.371738	-1.35403	-3.74084	5e-05	0.000135027	yes
1505	XLOC_001505	Mcm3ap	C	RA	OK	25.3455	14.8872	-0.767658	-3.4632	5e-05	0.000135027	yes
1506	XLOC_001506	Lss	C	RA	OK	36.451	25.4549	-0.518013	-2.6286	5e-05	0.000135027	yes
1510	XLOC_001510	Slc19a1	C	RA	OK	8.26663	10.2424	0.309186	1.44645	0.01565	0.0276852	yes
1511	XLOC_001511	Pofut2	C	RA	OK	18.6027	27.5171	0.564814	2.88323	5e-05	0.000135027	yes
1514	XLOC_001514	Pttg1ip	C	RA	OK	35.7396	29.7627	-0.26402	-1.42026	0.0256	0.0432379	yes
1516	XLOC_001516	Ube2g2	C	RA	OK	25.3564	32.1012	0.340276	1.728	0.00435	0.0087006	yes
1528	XLOC_001528	1810043G02Rik	C	RA	OK	3.94231	6.16085	0.644089	2.79154	5e-05	0.000135027	yes
1529	XLOC_001529	Dnmt3l	C	RA	OK	163.792	56.3502	-1.53937	-6.89955	5e-05	0.000135027	yes
1531	XLOC_001531	Cstb	C	RA	OK	141.339	97.9924	-0.528419	-3.72499	5e-05	0.000135027	yes
1532	XLOC_001532	Ilvbl	C	RA	OK	4.75213	6.17501	0.377869	1.7496	0.0066	0.0127196	yes
1533	XLOC_001533	Slc1a6	C	RA	OK	1.41934	2.74869	0.953521	3.51847	5e-05	0.000135027	yes
1580	XLOC_001580	Onecut3	C	RA	OK	0.0455849	0.52007	3.51208	5.17289	0.0001	0.00026119	yes
1583	XLOC_001583	Izumo4	C	RA	OK	2.21163	1.30238	-0.763958	-2.27419	0.00285	0.00589749	yes
1584	XLOC_001584	Dot1l	C	RA	OK	21.9087	15.4287	-0.505881	-2.46134	5e-05	0.000135027	yes
1589	XLOC_001589	Sppl2b	C	RA	OK	2.9161	5.23904	0.84526	3.79214	5e-05	0.000135027	yes
1591	XLOC_001591	Gadd45b	C	RA	OK	24.0253	13.0627	-0.879098	-4.57199	5e-05	0.000135027	yes
1592	XLOC_001592	Thop1	C	RA	OK	55.7294	37.345	-0.577525	-2.87081	5e-05	0.000135027	yes
1593	XLOC_001593	Map2k2	C	RA	OK	33.0691	51.0245	0.625704	3.20099	5e-05	0.000135027	yes
1594	XLOC_001594	Zbtb7a	C	RA	OK	4.92544	2.26971	-1.11774	-5.24814	5e-05	0.000135027	yes
1595	XLOC_001595	Eef2	C	RA	OK	2384.37	1478.46	-0.689514	-1.86898	0.0021	0.00446547	yes
1601	XLOC_001601	Apba3	C	RA	OK	40.6994	30.1937	-0.430757	-2.71863	0.0273	0.0457994	yes
1602	XLOC_001602	Pip5k1c	C	RA	OK	13.2151	17.8789	0.436069	2.07176	0.00035	0.000848803	yes
1604	XLOC_001604	Tbxa2r	C	RA	OK	0.995162	1.96447	0.98114	3.30747	5e-05	0.000135027	yes
1605	XLOC_001605	Mfsd12	C	RA	OK	3.65882	6.469	0.822163	3.32168	5e-05	0.000135027	yes
1606	XLOC_001606	Dohh	C	RA	OK	62.7389	38.7775	-0.694143	-3.80777	5e-05	0.000135027	yes
1608	XLOC_001608	Aes	C	RA	OK	92.763	44.7229	-1.05254	-4.84337	5e-05	0.000135027	yes
1609	XLOC_001609	Tle2	C	RA	OK	0.670089	1.34567	1.0059	2.86573	5e-05	0.000135027	yes
1610	XLOC_001610	BC025920	C	RA	OK	1.61216	0.93376	-0.78787	-2.37223	0.00045	0.00107317	yes
1611	XLOC_001611	Ankrd24	C	RA	OK	4.35735	3.17744	-0.455585	-1.96197	0.001	0.00224577	yes
1617	XLOC_001617	AU041133	C	RA	OK	1.25046	1.71275	0.453858	1.61194	0.01375	0.024637	yes
1619	XLOC_001619	Hcfc2	C	RA	OK	2.082	4.10029	0.977755	3.91623	5e-05	0.000135027	yes
1621	XLOC_001621	Txnrd1	C	RA	OK	134.552	99.672	-0.432903	-2.07105	0.00045	0.00107317	yes
1623	XLOC_001623	Chst11	C	RA	OK	2.05302	4.11511	1.00319	4.59147	5e-05	0.000135027	yes
1624	XLOC_001624	D10Wsu102e	C	RA	OK	16.9237	21.9052	0.372228	1.88876	0.00175	0.00376601	yes
1625	XLOC_001625	A230046K03Rik	C	RA	OK	24.4675	17.2987	-0.500204	-2.50677	5e-05	0.000135027	yes
1626	XLOC_001626	1500009L16Rik	C	RA	OK	40.5153	22.188	-0.868684	-5.07162	5e-05	0.000135027	yes
1628	XLOC_001628	Polr3b	C	RA	OK	16.2851	13.0749	-0.316755	-1.54631	0.00835	0.0157629	yes
1629	XLOC_001629	Rfx4	C	RA	OK	0.159582	4.46316	4.80569	10.147	5e-05	0.000135027	yes
1630	XLOC_001630	Ric8b	C	RA	OK	4.97081	7.79839	0.649694	3.04837	5e-05	0.000135027	yes
1633	XLOC_001633	Pwp1	C	RA	OK	42.7796	33.8959	-0.335814	-1.74243	0.00485	0.00962095	yes
1635	XLOC_001635	Fbxo7	C	RA	OK	16.443	10.5371	-0.642003	-3.24846	5e-05	0.000135027	yes
1646	XLOC_001646	Nup37	C	RA	OK	56.6792	45.4371	-0.318949	-1.53095	0.0084	0.0158449	yes
1648	XLOC_001648	Gnptab	C	RA	OK	11.2147	8.59736	-0.383432	-1.87542	0.00165	0.00356777	yes
1649	XLOC_001649	Sycp3	C	RA	OK	41.1012	8.7256	-2.23586	-7.80594	5e-05	0.000135027	yes
1658	XLOC_001658	Lta4h	C	RA	OK	49.9309	65.8566	0.399396	2.08692	0.001	0.00224577	yes
1663	XLOC_001663	Usp44	C	RA	OK	22.6649	15.2955	-0.567355	-2.70737	5e-05	0.000135027	yes
1665	XLOC_001665	Nr2c1	C	RA	OK	3.64642	6.589	0.853577	4.19186	5e-05	0.000135027	yes
1669	XLOC_001669	2310039L15Rik	C	RA	OK	18.3373	156.886	3.09686	19.1946	5e-05	0.000135027	yes
1672	XLOC_001672	Eea1	C	RA	OK	4.58731	6.1195	0.415766	1.95972	0.0008	0.00182291	yes
1676	XLOC_001676	Dcn	C	RA	OK	0.143967	2.12754	3.88538	4.25527	5e-05	0.000135027	yes
1681	XLOC_001681	Atp2b1	C	RA	OK	12.6669	30.8161	1.28262	6.31575	5e-05	0.000135027	yes
1682	XLOC_001682	Poc1b	C	RA	OK	7.75055	13.2765	0.776503	3.59881	5e-05	0.000135027	yes
1683	XLOC_001683	Galnt4	C	RA	OK	0.468972	1.10808	1.24049	1.73434	0.00935	0.0174281	yes
1684	XLOC_001684	Dusp6	C	RA	OK	21.8572	36.9359	0.756914	4.03767	5e-05	0.000135027	yes
1686	XLOC_001686	Kitl	C	RA	OK	0.903873	3.20329	1.82536	7.67026	5e-05	0.000135027	yes
1696	XLOC_001696	Slc6a15	C	RA	OK	5.22443	3.40238	-0.618731	-2.72754	5e-05	0.000135027	yes
1698	XLOC_001698	Gm21312	C	RA	OK	0.690647	16.9301	4.6155	10.6746	5e-05	0.000135027	yes
1706	XLOC_001706	E2f7	C	RA	OK	8.19323	9.91247	0.274812	1.35617	0.0251	0.0424627	yes
1707	XLOC_001707	Csrp2	C	RA	OK	226.497	67.3063	-1.75068	-10.5251	5e-05	0.000135027	yes
1712	XLOC_001712	Phlda1	C	RA	OK	4.90245	41.3097	3.07491	15.1992	5e-05	0.000135027	yes
1713	XLOC_001713	Krr1	C	RA	OK	18.3662	14.3985	-0.351136	-1.64697	0.0055	0.0107673	yes
1730	XLOC_001730	Cpm	C	RA	OK	0.879437	5.63521	2.67982	10.879	5e-05	0.000135027	yes
1737	XLOC_001737	Grip1	C	RA	OK	1.68847	7.38715	2.1293	8.17538	5e-05	0.000135027	yes
1738	XLOC_001738	Tmbim4	C	RA	OK	34.2046	45.4219	0.409197	2.65421	0.00165	0.00356777	yes
1739	XLOC_001739	Llph	C	RA	OK	58.9835	46.2677	-0.350306	-1.86601	0.0035	0.00712846	yes
1744	XLOC_001744	Gns	C	RA	OK	20.5625	29.7899	0.534808	2.65645	5e-05	0.000135027	yes
1746	XLOC_001746	BC048403	C	RA	OK	10.8339	5.46739	-0.986631	-4.96595	5e-05	0.000135027	yes
1749	XLOC_001749	Ppm1h	C	RA	OK	1.438	2.61616	0.863388	3.6471	5e-05	0.000135027	yes
1752	XLOC_001752	Lrig3	C	RA	OK	8.39112	11.4742	0.451455	2.20085	0.0002	0.000502533	yes
1757	XLOC_001757	Cdk4	C	RA	OK	282.227	433.608	0.619533	3.14574	5e-05	0.000135027	yes
1759	XLOC_001759	Agap2	C	RA	OK	0.220159	1.7154	2.96193	8.81966	5e-05	0.000135027	yes
1760	XLOC_001760	B4galnt1	C	RA	OK	5.50129	16.7786	1.60878	6.93801	5e-05	0.000135027	yes
1763	XLOC_001763	Ddit3	C	RA	OK	40.8417	15.3761	-1.40936	-2.44725	0.001	0.00224577	yes
1767	XLOC_001767	Ndufa4l2	C	RA	OK	37.9596	4.03797	-3.23276	-4.00497	0.0001	0.00026119	yes
1768	XLOC_001768	Stat6	C	RA	OK	13.7934	6.7304	-1.03521	-3.95933	5e-05	0.000135027	yes
1770	XLOC_001770	Tmem194	C	RA	OK	8.79348	6.47764	-0.440967	-1.94149	0.00105	0.00234896	yes
1773	XLOC_001773	Zbtb39	C	RA	OK	5.93139	10.0441	0.759912	3.77864	5e-05	0.000135027	yes
1774	XLOC_001774	Rdh1	C	RA	OK	0.37246	3.58291	3.26597	10.6191	5e-05	0.000135027	yes
1777	XLOC_001777	Rdh18-ps	C	RA	OK	0.473325	0.256897	-0.88164	-2.21149	0.0013	0.00286574	yes
1781	XLOC_001781	Prim1	C	RA	OK	62.5371	52.0312	-0.265334	-1.44055	0.0263	0.0442653	yes
1783	XLOC_001783	Ptges3	C	RA	OK	353.476	218.858	-0.691619	-3.5734	5e-05	0.000135027	yes
1784	XLOC_001784	Atp5b	C	RA	OK	1274.85	817.23	-0.641518	-2.53451	0.00015	0.000384504	yes
1786	XLOC_001786	Baz2a	C	RA	OK	63.9208	29.8501	-1.09855	-4.98142	5e-05	0.000135027	yes
1787	XLOC_001787	Gls2	C	RA	OK	14.1376	8.23582	-0.779558	-2.85524	5e-05	0.000135027	yes
1788	XLOC_001788	Mip	C	RA	OK	0.895394	0.45522	-0.975959	-2.5279	0.0004	0.000961208	yes
1789	XLOC_001789	Timeless	C	RA	OK	32.7939	26.3515	-0.315543	-1.45549	0.0089	0.0166838	yes
1792	XLOC_001792	Stat2	C	RA	OK	15.1573	11.5484	-0.392314	-1.88982	0.0008	0.00182291	yes
1794	XLOC_001794	Cnpy2	C	RA	OK	46.6733	74.5863	0.676314	3.79356	5e-05	0.000135027	yes
1796	XLOC_001796	Ankrd52	C	RA	OK	9.40012	12.4855	0.409501	2.01602	0.0006	0.0014009	yes
1797	XLOC_001797	Rnf41	C	RA	OK	7.33845	9.2704	0.337157	1.61172	0.006	0.0116626	yes
1798	XLOC_001798	Smarcc2	C	RA	OK	9.62971	19.615	1.02639	4.63799	5e-05	0.000135027	yes
1799	XLOC_001799	Pmel	C	RA	OK	12.6343	2.32466	-2.44225	-6.77843	5e-05	0.000135027	yes
1802	XLOC_001802	Dnajc14	C	RA	OK	11.0239	15.8309	0.522108	1.87001	0.0028	0.00580066	yes
1803	XLOC_001803	Sarnp	C	RA	OK	136.027	87.5706	-0.635377	-3.43379	5e-05	0.000135027	yes
1805	XLOC_001805	Itga7	C	RA	OK	1.06338	0.759904	-0.48477	-1.58952	0.00645	0.0124487	yes
1835	XLOC_001835	Zbtb2	C	RA	OK	3.2633	5.42532	0.733378	3.31625	5e-05	0.000135027	yes
1837	XLOC_001837	Syne1	C	RA	OK	0.541753	0.911683	0.750898	2.19793	0.0001	0.00026119	yes
1838	XLOC_001838	Syne1	C	RA	OK	0.601248	0.1317	-2.1907	-5.64682	5e-05	0.000135027	yes
1839	XLOC_001839	Fbxo5	C	RA	OK	57.2102	39.5651	-0.532045	-2.85123	5e-05	0.000135027	yes
1841	XLOC_001841	Rgs17	C	RA	OK	0.797422	0.612688	-0.38019	-1.44478	0.01905	0.0330539	yes
1846	XLOC_001846	BC020402	C	RA	OK	0.472397	0.69671	0.560558	1.4085	0.02945	0.0489751	yes
1847	XLOC_001847	Ginm1	C	RA	OK	10.771	14.4423	0.423148	2.13494	0.00105	0.00234896	yes
1848	XLOC_001848	Tab2	C	RA	OK	25.4828	41.2521	0.694941	3.45616	5e-05	0.000135027	yes
1849	XLOC_001849	Ust	C	RA	OK	1.1949	2.7753	1.21576	4.97345	5e-05	0.000135027	yes
1850	XLOC_001850	Sash1	C	RA	OK	13.5448	10.6526	-0.346538	-1.69726	0.0031	0.00637565	yes
1851	XLOC_001851	Samd5	C	RA	OK	0.112503	0.606725	2.43108	3.83622	0.00025	0.000621055	yes
1854	XLOC_001854	Rab32	C	RA	OK	0.900138	2.41233	1.42221	4.78798	5e-05	0.000135027	yes
1856	XLOC_001856	Utrn	C	RA	OK	15.9547	13.1265	-0.2815	-1.28019	0.0224	0.0382615	yes
1858	XLOC_001858	Stx11	C	RA	OK	0.830107	1.35876	0.710918	2.04736	0.00075	0.00172116	yes
1860	XLOC_001860	Ltv1	C	RA	OK	47.1182	34.8832	-0.433751	-2.19332	0.00045	0.00107317	yes
1861	XLOC_001861	Phactr2	C	RA	OK	0.804298	5.98328	2.89513	12.1088	5e-05	0.000135027	yes
1863	XLOC_001863	Aig1	C	RA	OK	3.43001	8.5736	1.32169	5.6051	5e-05	0.000135027	yes
1869	XLOC_001869	Abracl	C	RA	OK	48.8364	67.5614	0.468241	2.99107	0.0001	0.00026119	yes
1871	XLOC_001871	Ccdc28a	C	RA	OK	8.38762	5.57772	-0.588586	-2.69096	0.0002	0.000502533	yes
1872	XLOC_001872	Hebp2	C	RA	OK	3.81541	6.60821	0.792421	3.51038	5e-05	0.000135027	yes
1876	XLOC_001876	Tnfaip3	C	RA	OK	0.82292	1.23856	0.58984	1.96377	0.0005	0.00118325	yes
1881	XLOC_001881	Myb	C	RA	OK	6.45636	0.380057	-4.08643	-12.1535	5e-05	0.000135027	yes
1885	XLOC_001885	Tbpl1	C	RA	OK	16.7748	23.4749	0.484823	2.36632	0.00015	0.000384504	yes
1886	XLOC_001886	Tcf21	C	RA	OK	0	0.997669	Inf	NA	5e-05	0.000135027	yes
1887	XLOC_001887	Eya4	C	RA	OK	0.271285	2.22065	3.0331	8.87651	5e-05	0.000135027	yes
1888	XLOC_001888	Rps12	C	RA	OK	4988.84	3755.47	-0.409714	-2.41795	0.00685	0.0131576	yes
1896	XLOC_001896	Enpp1	C	RA	OK	0.471819	1.30109	1.46341	4.40131	5e-05	0.000135027	yes
1897	XLOC_001897	Enpp3	C	RA	OK	30.9996	4.512	-2.78041	-13.2586	5e-05	0.000135027	yes
1898	XLOC_001898	Arg1	C	RA	OK	0.0849565	35.7096	8.71537	8.99114	0.0026	0.00542356	yes
1904	XLOC_001904	L3mbtl3	C	RA	OK	2.44931	3.96486	0.694891	2.95364	5e-05	0.000135027	yes
1909	XLOC_001909	Rnf146	C	RA	OK	10.8897	14.5426	0.41732	1.93044	0.00125	0.00276816	yes
1910	XLOC_001910	Rspo3	C	RA	OK	0.167138	4.01448	4.5861	9.04547	5e-05	0.000135027	yes
1911	XLOC_001911	Cenpw	C	RA	OK	19.9896	14.9911	-0.415143	-2.3814	0.00135	0.00297189	yes
1915	XLOC_001915	Ncoa7	C	RA	OK	2.20661	4.38117	0.989486	4.07703	5e-05	0.000135027	yes
1916	XLOC_001916	Hey2	C	RA	OK	0.806239	0.155043	-2.37854	-4.26434	5e-05	0.000135027	yes
1917	XLOC_001917	Tpd52l1	C	RA	OK	17.7054	12.0264	-0.557984	-2.77225	5e-05	0.000135027	yes
1919	XLOC_001919	Rnf217	C	RA	OK	1.34816	4.3056	1.67523	6.87065	5e-05	0.000135027	yes
1922	XLOC_001922	Clvs2	C	RA	OK	1.64307	0.283286	-2.53606	-6.3065	5e-05	0.000135027	yes
1925	XLOC_001925	A830082N09Rik	C	RA	OK	0.422742	0.557847	0.400092	1.3702	0.0257	0.0433865	yes
1928	XLOC_001928	Fam26e	C	RA	OK	0.142369	0.469402	1.72119	1.87986	0.0073	0.0139462	yes
1930	XLOC_001930	Dse	C	RA	OK	13.4256	18.4053	0.455139	2.30563	0.0002	0.000502533	yes
1931	XLOC_001931	Nt5dc1	C	RA	OK	6.20361	4.56063	-0.443877	-2.12416	0.00105	0.00234896	yes
1932	XLOC_001932	Marcks	C	RA	OK	24.2792	47.6388	0.972413	5.45805	5e-05	0.000135027	yes
1936	XLOC_001936	E130307A14Rik	C	RA	OK	0.979749	3.64901	1.89702	2.87262	0.00015	0.000384504	yes
1937	XLOC_001937	AA474331	C	RA	OK	2.45454	3.58675	0.547224	1.98462	0.0164	0.028878	yes
1939	XLOC_001939	BC021785	C	RA	OK	0.414729	0.626075	0.594168	1.35497	0.0202	0.0348448	yes
1942	XLOC_001942	Rpf2	C	RA	OK	44.6953	31.057	-0.525204	-2.41102	5e-05	0.000135027	yes
1943	XLOC_001943	Gtf3c6	C	RA	OK	16.6432	22.7618	0.451686	2.35295	0.0009	0.00203667	yes
1947	XLOC_001947	Fig4	C	RA	OK	22.2523	10.9802	-1.01906	-5.04387	5e-05	0.000135027	yes
1948	XLOC_001948	Smpd2	C	RA	OK	10.6541	13.2998	0.319993	1.61159	0.01395	0.0249614	yes
1949	XLOC_001949	Ccdc162	C	RA	OK	0.710892	0.227123	-1.64615	-3.55463	5e-05	0.000135027	yes
1950	XLOC_001950	Cep57l1	C	RA	OK	12.7908	18.6731	0.545856	2.4424	5e-05	0.000135027	yes
1953	XLOC_001953	Lace1	C	RA	OK	7.2611	2.5949	-1.48451	-6.41316	5e-05	0.000135027	yes
1955	XLOC_001955	Sobp	C	RA	OK	0.255962	1.13576	2.14966	6.36276	5e-05	0.000135027	yes
1956	XLOC_001956	1700021F05Rik	C	RA	OK	59.5555	32.5674	-0.870807	-4.87117	5e-05	0.000135027	yes
1957	XLOC_001957	Qrsl1	C	RA	OK	13.4593	9.47642	-0.506187	-2.49279	0.0002	0.000502533	yes
1958	XLOC_001958	Aim1	C	RA	OK	0.630079	0.381756	-0.722884	-2.36477	0.0001	0.00026119	yes
1959	XLOC_001959	Prdm1	C	RA	OK	3.97735	1.74176	-1.19127	-5.32385	5e-05	0.000135027	yes
1960	XLOC_001960	Lin28b	C	RA	OK	7.55957	25.4075	1.74888	8.82171	5e-05	0.000135027	yes
1967	XLOC_001967	Gopc	C	RA	OK	6.65653	10.0792	0.598544	2.84802	5e-05	0.000135027	yes
1969	XLOC_001969	Cep85l	C	RA	OK	1.56596	2.03334	0.376806	1.3589	0.02355	0.0400369	yes
1971	XLOC_001971	Mcm9	C	RA	OK	4.33886	6.51902	0.587338	1.61191	0.0052	0.0102423	yes
1972	XLOC_001972	Fam184a	C	RA	OK	2.09913	3.45355	0.71829	2.94346	5e-05	0.000135027	yes
1974	XLOC_001974	D630037F22Rik	C	RA	OK	2.31775	1.46644	-0.660403	-2.25611	0.0007	0.00161589	yes
1976	XLOC_001976	Serinc1	C	RA	OK	26.6082	42.1284	0.662924	3.61576	5e-05	0.000135027	yes
1977	XLOC_001977	Dux	C	RA	OK	0.537245	4.38291	3.02824	8.83213	5e-05	0.000135027	yes
1978	XLOC_001978	Gm4981	C	RA	OK	0.157194	0.826327	2.39417	3.59259	5e-05	0.000135027	yes
1982	XLOC_001982	Mcu	C	RA	OK	9.48015	7.68613	-0.302652	-1.53346	0.0181	0.0315682	yes
1983	XLOC_001983	Ddit4	C	RA	OK	244.274	43.2478	-2.4978	-13.1624	5e-05	0.000135027	yes
1987	XLOC_001987	Slc29a3	C	RA	OK	3.92007	3.05366	-0.36034	-1.72202	0.0069	0.0132484	yes
1988	XLOC_001988	Unc5b	C	RA	OK	11.9551	6.90389	-0.792146	-3.89806	5e-05	0.000135027	yes
1991	XLOC_001991	Adamts14	C	RA	OK	3.36703	1.35355	-1.31473	-5.46264	5e-05	0.000135027	yes
1992	XLOC_001992	Pald1	C	RA	OK	49.9835	13.9435	-1.84186	-9.0501	5e-05	0.000135027	yes
1993	XLOC_001993	Eif4ebp2	C	RA	OK	120.703	95.3297	-0.340466	-1.87785	0.005	0.00988736	yes
1994	XLOC_001994	H2afy2	C	RA	OK	16.5099	50.2916	1.60698	6.08373	5e-05	0.000135027	yes
1996	XLOC_001996	2010107G23Rik	C	RA	OK	12.2249	5.56003	-1.13666	-5.44568	5e-05	0.000135027	yes
1997	XLOC_001997	Tspan15	C	RA	OK	3.88377	4.7833	0.300548	1.40792	0.023	0.0391709	yes
1998	XLOC_001998	Hk1	C	RA	OK	30.4364	10.2579	-1.56907	-7.60219	5e-05	0.000135027	yes
1999	XLOC_001999	Hkdc1	C	RA	OK	0.838409	1.54696	0.883706	2.95996	5e-05	0.000135027	yes
2000	XLOC_002000	Supv3l1	C	RA	OK	23.2353	14.9315	-0.637961	-3.13834	5e-05	0.000135027	yes
2004	XLOC_002004	Ddx21	C	RA	OK	97.6196	64.4583	-0.598805	-2.70831	5e-05	0.000135027	yes
2006	XLOC_002006	Stox1	C	RA	OK	0.325581	3.07753	3.24069	9.07394	5e-05	0.000135027	yes
2009	XLOC_002009	Tet1	C	RA	OK	41.7975	4.16433	-3.32726	-15.2227	5e-05	0.000135027	yes
2012	XLOC_002012	Sirt1	C	RA	OK	18.8007	14.3714	-0.387583	-1.93059	0.00105	0.00234896	yes
2015	XLOC_002015	Reep3	C	RA	OK	6.0911	10.7665	0.821771	4.16808	5e-05	0.000135027	yes
2016	XLOC_002016	Nrbf2	C	RA	OK	18.7277	14.6068	-0.358529	-1.81673	0.00355	0.00722014	yes
2018	XLOC_002018	Zfp365	C	RA	OK	7.98685	3.68679	-1.11526	-5.34207	5e-05	0.000135027	yes
2019	XLOC_002019	Arid5b	C	RA	OK	14.8836	4.27423	-1.79999	-8.46696	5e-05	0.000135027	yes
2023	XLOC_002023	Phyhipl	C	RA	OK	5.83655	3.64498	-0.679206	-2.23206	0.00025	0.000621055	yes
2025	XLOC_002025	Bicc1	C	RA	OK	1.26892	6.39264	2.33282	8.99692	5e-05	0.000135027	yes
2028	XLOC_002028	Ube2d1	C	RA	OK	25.1636	42.7543	0.764731	4.38559	5e-05	0.000135027	yes
2029	XLOC_002029	Cisd1	C	RA	OK	77.4897	52.0216	-0.574892	-3.44653	5e-05	0.000135027	yes
2033	XLOC_002033	Gucd1	C	RA	OK	5.76289	9.27718	0.686895	3.27368	5e-05	0.000135027	yes
2034	XLOC_002034	Fam211b	C	RA	OK	0.101633	0.542197	2.41545	4.98271	5e-05	0.000135027	yes
2035	XLOC_002035	Susd2	C	RA	OK	10.4395	2.60497	-2.00272	-8.40814	5e-05	0.000135027	yes
2036	XLOC_002036	Cabin1	C	RA	OK	13.5447	11.0058	-0.299469	-1.42537	0.01255	0.0227259	yes
2037	XLOC_002037	Ddt	C	RA	OK	134.685	98.4785	-0.45171	-3.32078	0.0001	0.00026119	yes
2041	XLOC_002041	Gstt2	C	RA	OK	22.5563	7.95119	-1.50429	-7.5169	5e-05	0.000135027	yes
2042	XLOC_002042	Mif	C	RA	OK	2016.77	1432.72	-0.493291	-3.46459	0.0003	0.000735302	yes
2043	XLOC_002043	Smarcb1	C	RA	OK	66.3779	79.8473	0.266542	1.21977	0.0261	0.0439747	yes
2044	XLOC_002044	Mmp11	C	RA	OK	21.8557	10.7817	-1.01943	-5.22342	5e-05	0.000135027	yes
2045	XLOC_002045	Slc5a4b	C	RA	OK	1.72189	0.408739	-2.07474	-5.81983	5e-05	0.000135027	yes
2048	XLOC_002048	Pcnt	C	RA	OK	14.7499	10.2562	-0.524207	-2.36151	5e-05	0.000135027	yes
2051	XLOC_002051	Col6a2	C	RA	OK	1.24343	3.58603	1.52806	5.90823	5e-05	0.000135027	yes
2052	XLOC_002052	Col6a1	C	RA	OK	0.669314	2.29293	1.77644	6.13676	5e-05	0.000135027	yes
2053	XLOC_002053	Pcbp3	C	RA	OK	18.1441	12.7341	-0.5108	-2.6097	5e-05	0.000135027	yes
2054	XLOC_002054	Col18a1	C	RA	OK	71.1203	222.212	1.6436	6.54929	5e-05	0.000135027	yes
2056	XLOC_002056	Adarb1	C	RA	OK	3.37078	4.45051	0.400887	1.80775	0.0014	0.00307169	yes
2064	XLOC_002064	Pfkl	C	RA	OK	171.372	79.8667	-1.10147	-5.08665	5e-05	0.000135027	yes
2065	XLOC_002065	Aire	C	RA	OK	11.1172	1.21159	-3.19783	-2.94405	5e-05	0.000135027	yes
2066	XLOC_002066	D10Jhu81e	C	RA	OK	21.9061	16.273	-0.428852	-2.22475	0.00075	0.00172116	yes
2067	XLOC_002067	Pwp2	C	RA	OK	22.5168	12.1882	-0.885513	-4.38242	5e-05	0.000135027	yes
2069	XLOC_002069	Agpat3	C	RA	OK	12.6252	32.9758	1.3851	7.23581	5e-05	0.000135027	yes
2071	XLOC_002071	Pdxk	C	RA	OK	7.03709	5.75675	-0.289723	-1.40905	0.02025	0.0349227	yes
2072	XLOC_002072	Syde1	C	RA	OK	1.63714	6.22657	1.92726	8.04216	5e-05	0.000135027	yes
2077	XLOC_002077	2610008E11Rik	C	RA	OK	1.67193	5.66239	1.7599	7.52351	5e-05	0.000135027	yes
2081	XLOC_002081	C2cd4c	C	RA	OK	0.506114	0.676512	0.418654	1.39444	0.01545	0.0273816	yes
2082	XLOC_002082	Shc2	C	RA	OK	3.93433	9.12424	1.21359	5.78958	5e-05	0.000135027	yes
2103	XLOC_002103	Tcf3	C	RA	OK	61.6523	82.1771	0.414582	1.92395	0.001	0.00224577	yes
2104	XLOC_002104	Atp8b3	C	RA	OK	1.58088	0.950817	-0.733492	-2.69302	5e-05	0.000135027	yes
2106	XLOC_002106	Klf16	C	RA	OK	20.7205	10.8224	-0.937035	-4.99096	5e-05	0.000135027	yes
2108	XLOC_002108	Btbd2	C	RA	OK	39.9527	29.574	-0.433966	-2.35823	0.00035	0.000848803	yes
2109	XLOC_002109	Mknk2	C	RA	OK	33.8587	50.4645	0.575741	2.9554	5e-05	0.000135027	yes
2110	XLOC_002110	Mob3a	C	RA	OK	8.49828	10.483	0.302804	1.47922	0.0171	0.0300048	yes
2111	XLOC_002111	Ap3d1	C	RA	OK	20.7153	25.2897	0.287851	1.38688	0.0159	0.0280726	yes
2112	XLOC_002112	Plekhj1	C	RA	OK	38.9656	48.5995	0.318743	1.85845	0.00815	0.0153994	yes
2113	XLOC_002113	Jsrp1	C	RA	OK	2.92517	1.65756	-0.819461	-2.67603	5e-05	0.000135027	yes
2115	XLOC_002115	Lsm7	C	RA	OK	200.925	156.621	-0.359383	-2.81381	0.0034	0.00694628	yes
2118	XLOC_002118	Gng7	C	RA	OK	1.79523	2.297	0.355583	1.31638	0.01845	0.0321361	yes
2120	XLOC_002120	Slc39a3	C	RA	OK	2.15546	3.97394	0.882579	3.79721	5e-05	0.000135027	yes
2123	XLOC_002123	Pias4	C	RA	OK	41.8669	28.6047	-0.549559	-2.87404	5e-05	0.000135027	yes
2125	XLOC_002125	Atcay	C	RA	OK	0.798769	0.442094	-0.853426	-2.19321	0.00035	0.000848803	yes
2126	XLOC_002126	Mrpl54	C	RA	OK	61.8967	85.7291	0.469922	3.10638	0.00015	0.000384504	yes
2127	XLOC_002127	Tjp3	C	RA	OK	16.9642	3.96085	-2.09861	-5.52648	5e-05	0.000135027	yes
2132	XLOC_002132	Nfic	C	RA	OK	3.01222	2.14915	-0.48706	-2.15577	0.00035	0.000848803	yes
2133	XLOC_002133	Celf5	C	RA	OK	8.27618	3.15675	-1.39052	-6.62089	5e-05	0.000135027	yes
2134	XLOC_002134	Ncln	C	RA	OK	27.8702	33.3628	0.259519	1.33408	0.02805	0.0469271	yes
2136	XLOC_002136	Gna15	C	RA	OK	7.87209	0.529448	-3.89418	-11.7886	5e-05	0.000135027	yes
2144	XLOC_002144	1190007I07Rik	C	RA	OK	23.0693	11.991	-0.944025	-3.55991	5e-05	0.000135027	yes
2146	XLOC_002146	Nfyb	C	RA	OK	40.2907	21.9353	-0.877194	-4.81404	5e-05	0.000135027	yes
2147	XLOC_002147	Slc41a2	C	RA	OK	0.47727	0.211543	-1.17385	-2.94644	0.0001	0.00026119	yes
2148	XLOC_002148	Aldh1l2	C	RA	OK	1.14385	0.551905	-1.0514	-3.7159	5e-05	0.000135027	yes
2150	XLOC_002150	Nuak1	C	RA	OK	5.39669	15.3233	1.50558	7.29114	5e-05	0.000135027	yes
2151	XLOC_002151	Ckap4	C	RA	OK	26.9943	45.6388	0.757605	3.8955	5e-05	0.000135027	yes
2152	XLOC_002152	C330046G13Rik	C	RA	OK	6.78038	0.139104	-5.60714	-7.85897	5e-05	0.000135027	yes
2153	XLOC_002153	Fhl4	C	RA	OK	0.269368	0.750377	1.47804	3.61572	5e-05	0.000135027	yes
2154	XLOC_002154	Mterfd3	C	RA	OK	5.00815	6.63427	0.40566	1.78311	0.0041	0.0082507	yes
2155	XLOC_002155	Cry1	C	RA	OK	19.2761	8.75657	-1.13838	-5.89274	5e-05	0.000135027	yes
2160	XLOC_002160	Hsp90b1	C	RA	OK	331.857	224.553	-0.563507	-2.39961	5e-05	0.000135027	yes
2162	XLOC_002162	Ascl1	C	RA	OK	0.0726351	2.81995	5.27886	6.34522	0.0001	0.00026119	yes
2164	XLOC_002164	Dram1	C	RA	OK	1.02588	1.40938	0.458195	1.58042	0.0125	0.0226495	yes
2167	XLOC_002167	Spic	C	RA	OK	0.922467	0.183309	-2.33122	-3.45973	0.00085	0.00193076	yes
2169	XLOC_002169	Utp20	C	RA	OK	23.027	15.6038	-0.561433	-2.66833	5e-05	0.000135027	yes
2171	XLOC_002171	Gas2l3	C	RA	OK	10.5836	6.23382	-0.763639	-3.70244	5e-05	0.000135027	yes
2175	XLOC_002175	Actr6	C	RA	OK	18.1194	13.7409	-0.399059	-2.1159	0.00165	0.00356777	yes
2176	XLOC_002176	Apaf1	C	RA	OK	17.0143	12.0408	-0.498819	-2.43091	0.0001	0.00026119	yes
2178	XLOC_002178	Tmpo	C	RA	OK	97.7506	119.17	0.285849	1.30832	0.02415	0.0409464	yes
2180	XLOC_002180	Rmst	C	RA	OK	0	0.731559	Inf	NA	5e-05	0.000135027	yes
2188	XLOC_002188	Gm8580	C	RA	OK	89.2909	72.5232	-0.300069	-1.94708	0.0176	0.030774	yes
2192	XLOC_002192	Vezt	C	RA	OK	3.20604	5.08297	0.664881	3.12036	5e-05	0.000135027	yes
2195	XLOC_002195	Plxnc1	C	RA	OK	0.247282	0.979019	1.98518	6.18429	5e-05	0.000135027	yes
2196	XLOC_002196	Cradd	C	RA	OK	6.9999	3.76771	-0.893648	-3.84648	5e-05	0.000135027	yes
2197	XLOC_002197	Socs2	C	RA	OK	27.6931	14.1723	-0.966452	-4.60794	5e-05	0.000135027	yes
2198	XLOC_002198	Mrpl42	C	RA	OK	180.978	109.848	-0.720305	-4.71795	5e-05	0.000135027	yes
2199	XLOC_002199	Nudt4	C	RA	OK	48.7906	82.0849	0.750513	3.88127	5e-05	0.000135027	yes
2208	XLOC_002208	4930430F08Rik	C	RA	OK	11.9948	8.10152	-0.566139	-1.69216	0.00665	0.0128074	yes
2210	XLOC_002210	Alx1	C	RA	OK	0.0754314	1.72989	4.51937	6.77035	0.0001	0.00026119	yes
2212	XLOC_002212	Tmtc2	C	RA	OK	0.280456	2.69909	3.26663	10.7027	5e-05	0.000135027	yes
2214	XLOC_002214	Acss3	C	RA	OK	0.378372	1.42455	1.91263	4.32561	5e-05	0.000135027	yes
2223	XLOC_002223	Zdhhc17	C	RA	OK	4.87576	6.21656	0.350488	1.71102	0.00635	0.0122737	yes
2227	XLOC_002227	Atxn7l3b	C	RA	OK	24.0994	46.6819	0.953865	5.03181	5e-05	0.000135027	yes
2230	XLOC_002230	Tbc1d15	C	RA	OK	39.1643	20.4989	-0.933995	-4.82073	5e-05	0.000135027	yes
2232	XLOC_002232	Tmem19	C	RA	OK	10.8484	8.31611	-0.3835	-2.00813	0.0024	0.00504634	yes
2233	XLOC_002233	Thap2	C	RA	OK	2.09469	5.13314	1.29311	5.79643	5e-05	0.000135027	yes
2234	XLOC_002234	Lgr5	C	RA	OK	0.0464698	2.91889	5.97298	8.3633	5e-05	0.000135027	yes
2235	XLOC_002235	4933416C03Rik	C	RA	OK	0.302327	0.774481	1.35712	2.85365	5e-05	0.000135027	yes
2236	XLOC_002236	Kcnmb4	C	RA	OK	0.199852	2.5299	3.66207	4.42007	0.0006	0.0014009	yes
2241	XLOC_002241	Cct2	C	RA	OK	463.323	367.164	-0.335592	-1.51399	0.01595	0.028154	yes
2248	XLOC_002248	Mdm2	C	RA	OK	57.9442	40.0951	-0.531238	-2.63898	5e-05	0.000135027	yes
2249	XLOC_002249	Slc35e3	C	RA	OK	7.98407	14.8703	0.897239	4.64251	5e-05	0.000135027	yes
2250	XLOC_002250	Nup107	C	RA	OK	55.5486	42.5071	-0.386046	-1.93199	0.0008	0.00182291	yes
2253	XLOC_002253	Dyrk2	C	RA	OK	7.39054	11.5714	0.646812	3.12381	5e-05	0.000135027	yes
2256	XLOC_002256	Helb	C	RA	OK	25.2587	6.06617	-2.05792	-9.95728	5e-05	0.000135027	yes
2257	XLOC_002257	Irak3	C	RA	OK	6.09511	0.759599	-3.00434	-10.5148	5e-05	0.000135027	yes
2258	XLOC_002258	Hmga2	C	RA	OK	8.34318	44.8508	2.42647	12.8794	5e-05	0.000135027	yes
2259	XLOC_002259	Msrb3	C	RA	OK	1.09067	5.95543	2.44899	9.56015	5e-05	0.000135027	yes
2260	XLOC_002260	Lemd3	C	RA	OK	7.02677	4.69404	-0.582033	-2.89068	5e-05	0.000135027	yes
2262	XLOC_002262	Rassf3	C	RA	OK	19.9123	14.3877	-0.468826	-2.40719	5e-05	0.000135027	yes
2264	XLOC_002264	Xpot	C	RA	OK	37.4768	29.3086	-0.354673	-1.75742	0.00325	0.00665956	yes
2265	XLOC_002265	Srgap1	C	RA	OK	1.43999	3.33129	1.21002	5.25881	5e-05	0.000135027	yes
2268	XLOC_002268	A130077B15Rik	C	RA	OK	19.6127	33.3547	0.766099	3.77286	5e-05	0.000135027	yes
2270	XLOC_002270	Mon2	C	RA	OK	9.13536	6.84124	-0.417204	-2.04475	0.0008	0.00182291	yes
2271	XLOC_002271	Usp15	C	RA	OK	41.5271	27.6851	-0.584943	-2.8535	5e-05	0.000135027	yes
2274	XLOC_002274	Tsfm	C	RA	OK	50.8675	39.5186	-0.364209	-2.03652	0.0032	0.00655896	yes
2276	XLOC_002276	March9	C	RA	OK	8.17703	14.7512	0.851179	4.45004	5e-05	0.000135027	yes
2277	XLOC_002277	Tspan31	C	RA	OK	43.2206	63.7287	0.560223	3.14391	5e-05	0.000135027	yes
2278	XLOC_002278	Os9	C	RA	OK	5.39331	15.6823	1.5399	6.79402	5e-05	0.000135027	yes
2280	XLOC_002280	Arhgef25	C	RA	OK	26.6648	32.512	0.286038	1.31554	0.0167	0.0293669	yes
2285	XLOC_002285	Mars	C	RA	OK	85.7173	41.8332	-1.03494	-4.57489	5e-05	0.000135027	yes
2287	XLOC_002287	Inhbe	C	RA	OK	0.174186	2.31619	3.73305	7.02086	5e-05	0.000135027	yes
2289	XLOC_002289	Shmt2	C	RA	OK	81.9116	48.3628	-0.760171	-3.38027	5e-05	0.000135027	yes
2290	XLOC_002290	Nxph4	C	RA	OK	2.61021	1.21247	-1.10621	-3.87588	5e-05	0.000135027	yes
2291	XLOC_002291	Lrp1	C	RA	OK	9.20976	12.439	0.433635	1.9823	0.0008	0.00182291	yes
2292	XLOC_002292	Nab2	C	RA	OK	4.41931	10.254	1.2143	2.64555	0.00015	0.000384504	yes
2293	XLOC_002293	Gpr182	C	RA	OK	0.463166	1.39868	1.59447	4.16766	5e-05	0.000135027	yes
2296	XLOC_002296	Rbms2	C	RA	OK	13.8687	19.7728	0.511685	2.52424	5e-05	0.000135027	yes
2297	XLOC_002297	Spryd4	C	RA	OK	18.7066	12.844	-0.542449	-1.72416	0.00365	0.00741	yes
2298	XLOC_002298	Il23a	C	RA	OK	1.70922	0.534622	-1.67675	-4.1213	5e-05	0.000135027	yes
2304	XLOC_002304	Esyt1	C	RA	OK	18.3071	15.1972	-0.2686	-1.33179	0.02485	0.0420594	yes
2305	XLOC_002305	Zc3h10	C	RA	OK	26.795	16.9733	-0.658694	-3.35676	5e-05	0.000135027	yes
2306	XLOC_002306	Rpl41	C	RA	OK	5101.54	4038.23	-0.337208	-2.26423	0.02735	0.0458726	yes
2307	XLOC_002307	Pa2g4	C	RA	OK	219.294	157.869	-0.474134	-2.25699	0.0002	0.000502533	yes
2308	XLOC_002308	Erbb3	C	RA	OK	8.29335	2.89187	-1.51995	-6.86361	5e-05	0.000135027	yes
2309	XLOC_002309	Rps26	C	RA	OK	3169.3	2179.68	-0.540045	-4.17571	0.00015	0.000384504	yes
2311	XLOC_002311	Suox	C	RA	OK	4.30604	8.44357	0.971492	4.55807	5e-05	0.000135027	yes
2312	XLOC_002312	Rab5b	C	RA	OK	31.3111	25.7984	-0.27939	-1.4563	0.01865	0.0324454	yes
2313	XLOC_002313	Cdk2	C	RA	OK	46.2062	29.848	-0.630452	-3.03566	5e-05	0.000135027	yes
2314	XLOC_002314	Dgka	C	RA	OK	15.6576	4.62389	-1.75968	-6.50921	5e-05	0.000135027	yes
2315	XLOC_002315	Tmem198b	C	RA	OK	6.57735	8.84534	0.42741	1.90554	0.00135	0.00297189	yes
2317	XLOC_002317	Gdf11	C	RA	OK	0.802076	4.363	2.44351	7.71828	5e-05	0.000135027	yes
2319	XLOC_002319	Bloc1s1	C	RA	OK	44.3286	60.2868	0.443605	2.92415	0.00045	0.00107317	yes
2342	XLOC_002342	Olfr815	C	RA	OK	0.0724294	1.53443	4.40499	3.50352	0.0026	0.00542356	yes
2358	XLOC_002358	Pisd-ps1	C	RA	OK	45.1227	61.3612	0.443473	1.8456	0.0025	0.00524215	yes
2363	XLOC_002363	Pla2g3	C	RA	OK	0.204545	0.52363	1.35613	2.76348	5e-05	0.000135027	yes
2364	XLOC_002364	Selm	C	RA	OK	25.0868	39.3981	0.651197	3.77552	5e-05	0.000135027	yes
2366	XLOC_002366	Dusp18	C	RA	OK	1.96624	3.39763	0.78909	3.53891	5e-05	0.000135027	yes
2367	XLOC_002367	Pes1	C	RA	OK	115.105	70.9777	-0.69751	-3.32835	5e-05	0.000135027	yes
2368	XLOC_002368	Gal3st1	C	RA	OK	1.24887	2.02618	0.698144	2.01024	0.0008	0.00182291	yes
2369	XLOC_002369	Sec14l4	C	RA	OK	1.65252	0.373018	-2.14735	-5.98949	5e-05	0.000135027	yes
2374	XLOC_002374	Tbc1d10a	C	RA	OK	24.9828	13.9942	-0.836107	-4.29591	5e-05	0.000135027	yes
2375	XLOC_002375	Gatsl3	C	RA	OK	43.2337	13.3321	-1.69725	-9.08801	5e-05	0.000135027	yes
2377	XLOC_002377	Lif	C	RA	OK	2.22292	1.35331	-0.715971	-2.66659	5e-05	0.000135027	yes
2380	XLOC_002380	Nipsnap1	C	RA	OK	72.7636	56.4321	-0.366702	-1.91967	0.00235	0.00495055	yes
2386	XLOC_002386	Xbp1	C	RA	OK	43.309	36.0124	-0.266171	-1.3043	0.0263	0.0442653	yes
2388	XLOC_002388	2210015D19Rik	C	RA	OK	3.55142	5.36518	0.595229	1.5369	0.0096	0.0178435	yes
2389	XLOC_002389	Dbnl	C	RA	OK	29.9424	48.1888	0.686509	3.12965	5e-05	0.000135027	yes
2390	XLOC_002390	Aebp1	C	RA	OK	1.44717	9.96294	2.78334	2.64437	0.00065	0.00150889	yes
2393	XLOC_002393	Zmiz2	C	RA	OK	40.888	30.4064	-0.427302	-2.01622	0.00045	0.00107317	yes
2394	XLOC_002394	Ppia	C	RA	OK	4471.65	3231.54	-0.468588	-2.19069	0.0047	0.00934002	yes
2395	XLOC_002395	Ccm2	C	RA	OK	25.6817	35.9845	0.486637	2.27018	0.00015	0.000384504	yes
2396	XLOC_002396	Ramp3	C	RA	OK	20.3939	11.71	-0.800396	-3.50284	5e-05	0.000135027	yes
2397	XLOC_002397	Adcy1	C	RA	OK	3.14487	3.80939	0.276562	1.3356	0.0226	0.0385713	yes
2399	XLOC_002399	Gm11992	C	RA	OK	0.472745	0.135097	-1.80707	-2.72328	0.00025	0.000621055	yes
2400	XLOC_002400	Upp1	C	RA	OK	383.987	54.3887	-2.81968	-12.927	5e-05	0.000135027	yes
2404	XLOC_002404	Ikzf1	C	RA	OK	0.312891	1.5778	2.33418	7.14256	5e-05	0.000135027	yes
2408	XLOC_002408	Egfr	C	RA	OK	2.55014	1.80131	-0.501531	-1.82984	0.0013	0.00286574	yes
2409	XLOC_002409	Fbxo48	C	RA	OK	1.85975	1.28701	-0.53109	-1.77387	0.005	0.00988736	yes
2410	XLOC_002410	Cnrip1	C	RA	OK	1.37972	4.70428	1.7696	6.37644	5e-05	0.000135027	yes
2412	XLOC_002412	Wdr92	C	RA	OK	18.2248	13.5951	-0.422818	-2.17503	0.00035	0.000848803	yes
2413	XLOC_002413	C1d	C	RA	OK	15.2401	19.882	0.383588	2.1103	0.00145	0.00317322	yes
2416	XLOC_002416	Rab1	C	RA	OK	181.499	114.433	-0.665463	-3.37999	5e-05	0.000135027	yes
2418	XLOC_002418	Peli1	C	RA	OK	16.1191	19.5918	0.281473	1.49139	0.01805	0.0314886	yes
2419	XLOC_002419	Vps54	C	RA	OK	24.7587	20.5526	-0.268614	-1.35287	0.0246	0.0416704	yes
2420	XLOC_002420	Wdpcp	C	RA	OK	0.646946	1.46793	1.18207	3.54964	5e-05	0.000135027	yes
2423	XLOC_002423	Cct4	C	RA	OK	527.812	371.367	-0.507178	-2.3431	0.0004	0.000961208	yes
2428	XLOC_002428	Bcl11a	C	RA	OK	0.844127	0.241412	-1.80596	-3.06749	5e-05	0.000135027	yes
2432	XLOC_002432	Gm12070	C	RA	OK	2.47904	1.49673	-0.727963	-2.51441	0.0002	0.000502533	yes
2437	XLOC_002437	Efemp1	C	RA	OK	0.962652	10.3501	3.42648	12.4145	5e-05	0.000135027	yes
2438	XLOC_002438	Pnpt1	C	RA	OK	40.0665	32.7625	-0.290352	-1.50888	0.0142	0.0253524	yes
2439	XLOC_002439	Smek2	C	RA	OK	17.9867	24.4357	0.442059	2.23818	0.0002	0.000502533	yes
2440	XLOC_002440	Ccdc88a	C	RA	OK	6.48338	9.19284	0.503765	2.42746	5e-05	0.000135027	yes
2441	XLOC_002441	Mtif2	C	RA	OK	20.5133	16.7806	-0.289764	-1.4236	0.01685	0.029602	yes
2444	XLOC_002444	Psme4	C	RA	OK	93.0631	50.4288	-0.883962	-4.10104	5e-05	0.000135027	yes
2445	XLOC_002445	Gpr75	C	RA	OK	0.753019	0.471441	-0.67561	-1.91556	0.00405	0.00815802	yes
2449	XLOC_002449	Nsg2	C	RA	OK	1.80658	9.01019	2.3183	9.6247	5e-05	0.000135027	yes
2457	XLOC_002457	Sh3pxd2b	C	RA	OK	3.98574	10.5421	1.40324	6.70348	5e-05	0.000135027	yes
2458	XLOC_002458	Ubtd2	C	RA	OK	14.7759	36.2947	1.29651	6.78734	5e-05	0.000135027	yes
2459	XLOC_002459	Stk10	C	RA	OK	7.48678	4.32113	-0.792935	-3.65765	5e-05	0.000135027	yes
2468	XLOC_002468	Nudcd2	C	RA	OK	121.37	97.6175	-0.314196	-1.69017	0.00885	0.0166051	yes
2473	XLOC_002473	Ccnjl	C	RA	OK	2.98028	8.34684	1.48578	6.73616	5e-05	0.000135027	yes
2476	XLOC_002476	Rnf145	C	RA	OK	39.8423	60.6892	0.60714	2.89654	5e-05	0.000135027	yes
2477	XLOC_002477	Ebf1	C	RA	OK	2.02558	0.834452	-1.27943	-4.04433	5e-05	0.000135027	yes
2481	XLOC_002481	Adam19	C	RA	OK	25.8978	5.24592	-2.30356	-11.0871	5e-05	0.000135027	yes
2491	XLOC_002491	Gnb2l1	C	RA	OK	2865.34	1911.37	-0.584101	-2.25788	0.00145	0.00317322	yes
2494	XLOC_002494	Trim7	C	RA	OK	1.30982	0.754585	-0.795614	-2.09678	0.00215	0.00456642	yes
2498	XLOC_002498	Zfp62	C	RA	OK	6.22393	14.6744	1.2374	5.71974	5e-05	0.000135027	yes
2499	XLOC_002499	Mgat1	C	RA	OK	8.06322	13.0985	0.69997	3.20142	5e-05	0.000135027	yes
2515	XLOC_002515	Flt4	C	RA	OK	2.64796	6.80363	1.36142	6.30697	5e-05	0.000135027	yes
2517	XLOC_002517	Gfpt2	C	RA	OK	51.6335	14.2444	-1.85791	-9.3652	5e-05	0.000135027	yes
2518	XLOC_002518	Mapk9	C	RA	OK	18.4097	13.6252	-0.434193	-2.12971	0.00015	0.000384504	yes
2519	XLOC_002519	Rasgef1c	C	RA	OK	0.259232	1.0688	2.04367	4.51253	5e-05	0.000135027	yes
2520	XLOC_002520	Rnf130	C	RA	OK	25.0941	42.276	0.752488	3.66118	5e-05	0.000135027	yes
2522	XLOC_002522	Tbc1d9b	C	RA	OK	11.6259	17.0066	0.54875	2.67449	5e-05	0.000135027	yes
2524	XLOC_002524	Mgat4b	C	RA	OK	22.0263	36.2986	0.720688	3.7737	5e-05	0.000135027	yes
2525	XLOC_002525	Hnrnph1	C	RA	OK	169.493	226.744	0.419841	2.05974	0.0006	0.0014009	yes
2526	XLOC_002526	Adamts2	C	RA	OK	0.351012	1.3008	1.88981	5.52001	5e-05	0.000135027	yes
2534	XLOC_002534	Clk4	C	RA	OK	21.3396	15.8734	-0.426917	-2.17402	0.0005	0.00118325	yes
2535	XLOC_002535	Col23a1	C	RA	OK	0.259414	1.33242	2.36072	7.07037	5e-05	0.000135027	yes
2537	XLOC_002537	Nhp2	C	RA	OK	253.793	139.88	-0.859464	-4.3669	5e-05	0.000135027	yes
2538	XLOC_002538	D930048N14Rik	C	RA	OK	6.09505	2.37943	-1.35702	-1.93152	0.0043	0.00861011	yes
2540	XLOC_002540	Cdkn2aipnl	C	RA	OK	64.7168	51.743	-0.322777	-1.74787	0.00605	0.0117519	yes
2544	XLOC_002544	Skp1a	C	RA	OK	312.033	225.581	-0.468054	-2.49888	0.0002	0.000502533	yes
2545	XLOC_002545	Vdac1	C	RA	OK	435.859	212.016	-1.03969	-5.07957	5e-05	0.000135027	yes
2546	XLOC_002546	9530068E07Rik	C	RA	OK	23.6658	71.0799	1.58664	8.45769	5e-05	0.000135027	yes
2548	XLOC_002548	Zcchc10	C	RA	OK	33.938	18.3222	-0.889308	-4.91816	5e-05	0.000135027	yes
2551	XLOC_002551	Shroom1	C	RA	OK	0.165921	0.90961	2.45475	5.43201	5e-05	0.000135027	yes
2552	XLOC_002552	Sept8	C	RA	OK	12.0387	17.5264	0.541843	2.56009	5e-05	0.000135027	yes
2553	XLOC_002553	Kif3a	C	RA	OK	8.88132	13.0153	0.551364	2.71118	5e-05	0.000135027	yes
2555	XLOC_002555	Irf1	C	RA	OK	36.5653	12.3136	-1.57022	-7.0955	5e-05	0.000135027	yes
2556	XLOC_002556	P4ha2	C	RA	OK	17.3278	30.5679	0.818935	3.72235	5e-05	0.000135027	yes
2557	XLOC_002557	Acsl6	C	RA	OK	3.90158	5.55909	0.510792	2.10299	0.00015	0.000384504	yes
2559	XLOC_002559	Fnip1	C	RA	OK	15.8709	10.9099	-0.540743	-2.73169	5e-05	0.000135027	yes
2562	XLOC_002562	Hint1	C	RA	OK	502.873	388.226	-0.373297	-2.6744	0.0023	0.00485865	yes
2563	XLOC_002563	Gpx3	C	RA	OK	38.0787	92.8593	1.28606	6.93529	5e-05	0.000135027	yes
2564	XLOC_002564	Gm2a	C	RA	OK	13.4298	7.07032	-0.925595	-4.65916	5e-05	0.000135027	yes
2565	XLOC_002565	Slc36a1	C	RA	OK	5.62208	4.43198	-0.343152	-1.67921	0.00495	0.00980053	yes
2566	XLOC_002566	G3bp1	C	RA	OK	298.874	214.937	-0.475628	-2.15628	0.0004	0.000961208	yes
2569	XLOC_002569	Mfap3	C	RA	OK	12.3043	16.8674	0.455071	2.24812	0.0002	0.000502533	yes
2570	XLOC_002570	Galnt10	C	RA	OK	4.2675	7.47762	0.809187	3.87726	5e-05	0.000135027	yes
2572	XLOC_002572	Larp1	C	RA	OK	90.0875	56.784	-0.665842	-2.96406	5e-05	0.000135027	yes
2573	XLOC_002573	Cnot8	C	RA	OK	99.4246	53.8121	-0.885672	-4.69609	5e-05	0.000135027	yes
2574	XLOC_002574	Mrpl22	C	RA	OK	62.5568	48.774	-0.359054	-2.19631	0.0041	0.0082507	yes
2576	XLOC_002576	Igtp	C	RA	OK	5.41553	3.3711	-0.683882	-2.86237	5e-05	0.000135027	yes
2577	XLOC_002577	Irgm2	C	RA	OK	2.94534	1.38334	-1.09028	-4.41281	5e-05	0.000135027	yes
2578	XLOC_002578	Zfp692	C	RA	OK	22.9967	14.2265	-0.692851	-3.13555	5e-05	0.000135027	yes
2579	XLOC_002579	Sh3bp5l	C	RA	OK	17.3807	21.8878	0.332643	1.55761	0.0057	0.0111198	yes
2597	XLOC_002597	Hist3h2ba	C	RA	OK	5.00636	10.4185	1.05731	4.93074	5e-05	0.000135027	yes
2598	XLOC_002598	Hist3h2a	C	RA	OK	1.34626	2.71939	1.01433	3.76286	5e-05	0.000135027	yes
2599	XLOC_002599	Trim17	C	RA	OK	0.239422	0.509132	1.08849	1.93311	0.0098	0.0181826	yes
2602	XLOC_002602	2310033P09Rik	C	RA	OK	16.2767	30.2881	0.895943	4.60461	5e-05	0.000135027	yes
2603	XLOC_002603	Wnt9a	C	RA	OK	2.57762	4.73851	0.878395	3.9141	5e-05	0.000135027	yes
2604	XLOC_002604	Jmjd4	C	RA	OK	6.27998	9.62318	0.615753	2.83113	5e-05	0.000135027	yes
2608	XLOC_002608	Mprip	C	RA	OK	23.4619	31.8481	0.440889	2.01653	0.0002	0.000502533	yes
2610	XLOC_002610	Nt5m	C	RA	OK	2.3685	8.05349	1.76564	7.00634	5e-05	0.000135027	yes
2612	XLOC_002612	Rai1	C	RA	OK	4.82554	12.7152	1.39779	3.17121	5e-05	0.000135027	yes
2613	XLOC_002613	Lrrc48	C	RA	OK	4.56811	1.16235	-1.97455	-6.88803	5e-05	0.000135027	yes
2614	XLOC_002614	Gid4	C	RA	OK	38.3303	20.2732	-0.918909	-4.65295	5e-05	0.000135027	yes
2617	XLOC_002617	Alkbh5	C	RA	OK	37.8546	27.6366	-0.453887	-2.34863	0.0001	0.00026119	yes
2618	XLOC_002618	Llgl1	C	RA	OK	33.5959	43.8978	0.385864	1.38282	0.0237	0.0402589	yes
2623	XLOC_002623	Map2k3	C	RA	OK	29.1997	23.4594	-0.315791	-1.65252	0.0075	0.0142774	yes
2624	XLOC_002624	Kcnj12	C	RA	OK	1.17056	1.76161	0.589701	2.24163	0.00025	0.000621055	yes
2626	XLOC_002626	Aldh3a1	C	RA	OK	1.85343	0.26854	-2.78699	-4.79468	5e-05	0.000135027	yes
2627	XLOC_002627	Mfap4	C	RA	OK	3.19188	6.83027	1.09753	4.71082	5e-05	0.000135027	yes
2631	XLOC_002631	Specc1	C	RA	OK	5.52927	6.63485	0.262975	1.24273	0.0293	0.0487649	yes
2632	XLOC_002632	Adora2b	C	RA	OK	1.24365	1.73128	0.477266	1.60611	0.01765	0.0308502	yes
2634	XLOC_002634	Pigl	C	RA	OK	13.338	10.7852	-0.306489	-1.51594	0.0163	0.0287333	yes
2636	XLOC_002636	Trpv2	C	RA	OK	1.62956	1.1579	-0.492974	-1.73434	0.0077	0.0146255	yes
2637	XLOC_002637	2410006H16Rik	C	RA	OK	667.917	184.341	-1.85729	-15.4941	5e-05	0.000135027	yes
2641	XLOC_002641	Mmgt2	C	RA	OK	3.90538	7.08079	0.858448	3.95536	5e-05	0.000135027	yes
2642	XLOC_002642	Trim16	C	RA	OK	0.500803	1.47837	1.56169	5.06404	5e-05	0.000135027	yes
2644	XLOC_002644	Tvp23b	C	RA	OK	37.4767	28.1751	-0.411577	-2.3377	0.00125	0.00276816	yes
2647	XLOC_002647	Pmp22	C	RA	OK	5.2845	102.021	4.27096	21.5941	5e-05	0.000135027	yes
2648	XLOC_002648	2810001G20Rik	C	RA	OK	3.94887	5.53787	0.487891	2.0041	0.00715	0.0136867	yes
2649	XLOC_002649	Hs3st3a1	C	RA	OK	0.0824316	0.512721	2.6369	4.27489	5e-05	0.000135027	yes
2651	XLOC_002651	Zkscan6	C	RA	OK	4.56686	5.93324	0.377619	1.63565	0.0052	0.0102423	yes
2654	XLOC_002654	Sco1	C	RA	OK	9.88604	5.01283	-0.979766	-4.78987	5e-05	0.000135027	yes
2655	XLOC_002655	Myh3	C	RA	OK	2.61708	0.286506	-3.19132	-9.7908	5e-05	0.000135027	yes
2660	XLOC_002660	Myh13	C	RA	OK	0.666394	0.0557172	-3.58018	-6.27195	5e-05	0.000135027	yes
2665	XLOC_002665	Pik3r5	C	RA	OK	1.4167	2.12757	0.58667	2.31538	0.0001	0.00026119	yes
2667	XLOC_002667	Mfsd6l	C	RA	OK	0.610912	0.15895	-1.94239	-3.48703	0.0001	0.00026119	yes
2668	XLOC_002668	Ccdc42	C	RA	OK	0.0358421	2.34795	6.0336	3.34675	0.00455	0.00906932	yes
2669	XLOC_002669	Myh10	C	RA	OK	37.628	120.712	1.68169	6.89269	5e-05	0.000135027	yes
2671	XLOC_002671	Rpl26	C	RA	OK	4673.22	3100.4	-0.591965	-2.17324	0.0001	0.00026119	yes
2673	XLOC_002673	Ctc1	C	RA	OK	55.7659	40.4551	-0.463062	-2.16012	0.0002	0.000502533	yes
2677	XLOC_002677	Vamp2	C	RA	OK	12.3897	15.0892	0.284381	1.50008	0.0222	0.0379378	yes
2678	XLOC_002678	Per1	C	RA	OK	12.164	6.80275	-0.838425	-3.90952	5e-05	0.000135027	yes
2680	XLOC_002680	Aloxe3	C	RA	OK	1.12022	0.658175	-0.767234	-2.29205	0.00045	0.00107317	yes
2681	XLOC_002681	Alox12b	C	RA	OK	0.538589	0.886204	0.718455	1.97575	0.0022	0.00466373	yes
2683	XLOC_002683	Kcnab3	C	RA	OK	2.9138	1.73683	-0.746444	-2.88922	5e-05	0.000135027	yes
2684	XLOC_002684	A030009H04Rik	C	RA	OK	1.97299	4.47069	1.18012	4.59002	5e-05	0.000135027	yes
2686	XLOC_002686	Trp53	C	RA	OK	189.367	110.171	-0.781442	-3.7099	5e-05	0.000135027	yes
2687	XLOC_002687	Sat2	C	RA	OK	4.36092	7.07902	0.698918	2.94395	5e-05	0.000135027	yes
2688	XLOC_002688	Fxr2	C	RA	OK	100.56	67.6813	-0.571222	-2.81629	5e-05	0.000135027	yes
2689	XLOC_002689	Sox15	C	RA	OK	19.7213	1.90479	-3.37205	-4.12432	5e-05	0.000135027	yes
2691	XLOC_002691	Zbtb4	C	RA	OK	0.442039	1.3783	1.64064	6.02858	5e-05	0.000135027	yes
2692	XLOC_002692	G630025P09Rik	C	RA	OK	3.14541	2.0063	-0.648708	-2.33037	5e-05	0.000135027	yes
2693	XLOC_002693	Tmem256	C	RA	OK	197.348	132.198	-0.578039	-5.18959	5e-05	0.000135027	yes
2694	XLOC_002694	Plscr3	C	RA	OK	6.9746	12.8858	0.885597	3.0606	5e-05	0.000135027	yes
2696	XLOC_002696	Gps2	C	RA	OK	21.004	31.8504	0.600643	3.13943	5e-05	0.000135027	yes
2697	XLOC_002697	Ybx2	C	RA	OK	25.5168	8.81794	-1.53294	-7.74309	5e-05	0.000135027	yes
2698	XLOC_002698	Cldn7	C	RA	OK	42.288	8.4465	-2.32382	-10.4829	5e-05	0.000135027	yes
2699	XLOC_002699	Ctdnep1	C	RA	OK	28.0178	47.9073	0.773899	2.41326	5e-05	0.000135027	yes
2700	XLOC_002700	Gabarap	C	RA	OK	106.89	135.861	0.346006	2.1307	0.0038	0.00768329	yes
2705	XLOC_002705	Asgr1	C	RA	OK	0.878875	2.60738	1.56887	4.53247	5e-05	0.000135027	yes
2708	XLOC_002708	Clec10a	C	RA	OK	0.057326	1.63641	4.8352	3.12831	0.0103	0.0190129	yes
2709	XLOC_002709	Slc16a11	C	RA	OK	1.92788	1.27263	-0.599198	-2.13484	0.0037	0.0074968	yes
2714	XLOC_002714	Zmynd15	C	RA	OK	3.14735	1.46242	-1.10578	-2.32402	0.00095	0.00214279	yes
2715	XLOC_002715	Tm4sf5	C	RA	OK	4.30755	1.96603	-1.13158	-4.12544	5e-05	0.000135027	yes
2716	XLOC_002716	Gltpd2	C	RA	OK	0.704332	1.26836	0.848638	2.26662	0.00435	0.0087006	yes
2718	XLOC_002718	Pld2	C	RA	OK	4.40694	6.3559	0.528318	2.46465	5e-05	0.000135027	yes
2721	XLOC_002721	Gp1ba	C	RA	OK	0.712763	0.41304	-0.78714	-2.06561	0.00175	0.00376601	yes
2723	XLOC_002723	Eno3	C	RA	OK	20.6611	39.8586	0.947974	4.19041	5e-05	0.000135027	yes
2724	XLOC_002724	Kif1c	C	RA	OK	18.9802	23.5127	0.308944	1.50529	0.0096	0.0178435	yes
2725	XLOC_002725	Zfp3	C	RA	OK	1.44804	2.3718	0.711881	2.39879	0.0001	0.00026119	yes
2728	XLOC_002728	Mis12	C	RA	OK	19.1781	26.67	0.475756	2.36118	0.0001	0.00026119	yes
2730	XLOC_002730	Fam64a	C	RA	OK	54.9801	79.3344	0.529038	2.77563	5e-05	0.000135027	yes
2734	XLOC_002734	Xaf1	C	RA	OK	2.87976	0.713861	-2.01224	-6.59344	5e-05	0.000135027	yes
2736	XLOC_002736	Ggt6	C	RA	OK	0.678615	0.217065	-1.64447	-2.87161	0.0003	0.000735302	yes
2737	XLOC_002737	Mybbp1a	C	RA	OK	202.193	135.29	-0.579676	-2.45844	5e-05	0.000135027	yes
2741	XLOC_002741	Atp2a3	C	RA	OK	4.85832	3.25482	-0.577878	-2.52297	5e-05	0.000135027	yes
2743	XLOC_002743	Camkk1	C	RA	OK	3.63072	2.43925	-0.573819	-2.43692	0.0001	0.00026119	yes
2747	XLOC_002747	Tax1bp3	C	RA	OK	20.5709	30.1531	0.551701	3.03684	5e-05	0.000135027	yes
2748	XLOC_002748	Shpk	C	RA	OK	1.14265	0.769568	-0.570262	-1.76229	0.00415	0.00834321	yes
2753	XLOC_002753	Olfr376	C	RA	OK	0.172025	2.17881	3.66285	3.77736	5e-05	0.000135027	yes
2766	XLOC_002766	E130309D14Rik	C	RA	OK	7.68449	1.78645	-2.10486	-9.30802	5e-05	0.000135027	yes
2767	XLOC_002767	Cluh	C	RA	OK	23.5462	15.2528	-0.626424	-3.0471	5e-05	0.000135027	yes
2768	XLOC_002768	Mettl16	C	RA	OK	28.2182	21.4852	-0.39328	-1.99771	0.0008	0.00182291	yes
2770	XLOC_002770	Tsr1	C	RA	OK	42.329	28.3038	-0.58065	-2.21577	0.00015	0.000384504	yes
2775	XLOC_002775	Rtn4rl1	C	RA	OK	0.775653	2.09456	1.43316	5.03924	5e-05	0.000135027	yes
2776	XLOC_002776	Smyd4	C	RA	OK	6.56017	9.05802	0.465462	2.21421	0.0002	0.000502533	yes
2778	XLOC_002778	Tlcd2	C	RA	OK	8.63964	16.638	0.945442	4.94179	5e-05	0.000135027	yes
2781	XLOC_002781	Scarf1	C	RA	OK	0.887858	0.431545	-1.04082	-2.83076	5e-05	0.000135027	yes
2782	XLOC_002782	Slc43a2	C	RA	OK	4.02636	2.14559	-0.908101	-4.0589	5e-05	0.000135027	yes
2784	XLOC_002784	Pitpna	C	RA	OK	18.337	23.2884	0.344854	1.76128	0.00425	0.00852413	yes
2785	XLOC_002785	Inpp5k	C	RA	OK	12.9678	9.8726	-0.393426	-1.93952	0.00155	0.00337269	yes
2786	XLOC_002786	Myo1c	C	RA	OK	21.8414	16.7778	-0.380515	-1.79275	0.0013	0.00286574	yes
2787	XLOC_002787	Crk	C	RA	OK	53.6862	66.9292	0.318085	1.64398	0.00865	0.0162593	yes
2790	XLOC_002790	Fam57a	C	RA	OK	5.09295	13.6749	1.42496	6.83571	5e-05	0.000135027	yes
2793	XLOC_002793	Timm22	C	RA	OK	9.21539	14.0867	0.612211	2.90681	5e-05	0.000135027	yes
2798	XLOC_002798	Slc6a4	C	RA	OK	0.0526975	0.526272	3.32	3.54556	0.0008	0.00182291	yes
2799	XLOC_002799	Ssh2	C	RA	OK	1.95287	4.27924	1.13176	5.31124	5e-05	0.000135027	yes
2800	XLOC_002800	Coro6	C	RA	OK	1.28556	1.85317	0.5276	1.31324	0.01845	0.0321361	yes
2802	XLOC_002802	Abhd15	C	RA	OK	0.22305	0.930248	2.06025	5.1261	5e-05	0.000135027	yes
2803	XLOC_002803	Nufip2	C	RA	OK	23.4297	12.2494	-0.935631	-4.6865	5e-05	0.000135027	yes
2804	XLOC_002804	Myo18a	C	RA	OK	16.1608	7.34404	-1.13785	-5.29207	5e-05	0.000135027	yes
2805	XLOC_002805	Sez6	C	RA	OK	0.984119	0.168468	-2.54636	-6.16689	5e-05	0.000135027	yes
2806	XLOC_002806	Phf12	C	RA	OK	19.653	25.3092	0.364912	1.81901	0.0026	0.00542356	yes
2807	XLOC_002807	Dhrs13	C	RA	OK	6.96024	12.2242	0.812527	4.01203	5e-05	0.000135027	yes
2811	XLOC_002811	Fam222b	C	RA	OK	7.98105	11.7104	0.553138	2.779	5e-05	0.000135027	yes
2812	XLOC_002812	Tlcd1	C	RA	OK	9.40685	12.2074	0.375973	1.91949	0.0062	0.0120062	yes
2813	XLOC_002813	Rab34	C	RA	OK	34.9897	45.422	0.37646	1.76378	0.002	0.00426221	yes
2814	XLOC_002814	Proca1	C	RA	OK	2.16676	1.36848	-0.662967	-2.09994	0.0012	0.0026664	yes
2818	XLOC_002818	Aldoc	C	RA	OK	50.2653	17.7309	-1.5033	-7.94787	5e-05	0.000135027	yes
2820	XLOC_002820	Unc119	C	RA	OK	30.5316	40.5946	0.410984	2.2766	0.0007	0.00161589	yes
2822	XLOC_002822	Slc46a1	C	RA	OK	5.38212	11.2881	1.06856	5.2519	5e-05	0.000135027	yes
2831	XLOC_002831	Rab11fip4	C	RA	OK	15.9305	13.126	-0.279371	-1.3416	0.02145	0.0368081	yes
2834	XLOC_002834	Suz12	C	RA	OK	107.318	50.0708	-1.09986	-5.1569	5e-05	0.000135027	yes
2835	XLOC_002835	Atad5	C	RA	OK	11.8346	9.78894	-0.273784	-1.31541	0.02395	0.0406406	yes
2839	XLOC_002839	Rhbdl3	C	RA	OK	0.611437	2.0934	1.77557	6.13164	5e-05	0.000135027	yes
2841	XLOC_002841	Psmd11	C	RA	OK	104.421	82.5661	-0.338792	-1.79256	0.00565	0.0110341	yes
2842	XLOC_002842	Cdk5r1	C	RA	OK	0.529494	1.31711	1.3147	4.48731	5e-05	0.000135027	yes
2843	XLOC_002843	Tmem98	C	RA	OK	23.3932	17.12	-0.45041	-2.38514	0.00035	0.000848803	yes
2851	XLOC_002851	Tmem132e	C	RA	OK	0.0891889	1.84809	4.37302	7.7393	5e-05	0.000135027	yes
2857	XLOC_002857	Unc45b	C	RA	OK	4.39561	0.691069	-2.66916	-5.28209	5e-05	0.000135027	yes
2859	XLOC_002859	Slfn2	C	RA	OK	0.160793	1.25229	2.96129	4.56163	5e-05	0.000135027	yes
2863	XLOC_002863	AI662270	C	RA	OK	0.928237	0.498388	-0.897223	-2.1263	0.0032	0.00655896	yes
2866	XLOC_002866	Rasl10b	C	RA	OK	1.79942	12.39	2.78357	12.1781	5e-05	0.000135027	yes
2867	XLOC_002867	1700020L24Rik	C	RA	OK	0.693197	1.19744	0.788621	1.90564	0.0173	0.0303153	yes
2875	XLOC_002875	Hnf1b	C	RA	OK	0.663463	5.4209	3.03044	10.2453	5e-05	0.000135027	yes
2876	XLOC_002876	Ddx52	C	RA	OK	22.9859	27.7894	0.273783	1.36133	0.02135	0.0366582	yes
2877	XLOC_002877	Synrg	C	RA	OK	7.00567	9.04998	0.369392	1.6364	0.00415	0.0083432	yes
2878	XLOC_002878	Acaca	C	RA	OK	17.2668	25.3069	0.551528	2.58332	5e-05	0.000135027	yes
2879	XLOC_002879	1500016L03Rik	C	RA	OK	0	2.95238	Inf	NA	5e-05	0.000135027	yes
2882	XLOC_002882	Car4	C	RA	OK	27.1201	39.8929	0.556772	2.99724	5e-05	0.000135027	yes
2885	XLOC_002885	Ppm1d	C	RA	OK	10.757	18.5903	0.789277	4.03745	5e-05	0.000135027	yes
2886	XLOC_002886	Bcas3	C	RA	OK	16.5833	10.4034	-0.672666	-3.29819	5e-05	0.000135027	yes
2887	XLOC_002887	Tbx2	C	RA	OK	0.1332	2.55596	4.2622	9.46978	5e-05	0.000135027	yes
2888	XLOC_002888	Tbx4	C	RA	OK	0.596887	0.894111	0.582997	1.61685	0.00515	0.0101576	yes
2892	XLOC_002892	Ptrh2	C	RA	OK	10.2225	18.5126	0.856764	4.13467	5e-05	0.000135027	yes
2893	XLOC_002893	Ska2	C	RA	OK	29.6858	44.6653	0.589381	3.0023	5e-05	0.000135027	yes
2896	XLOC_002896	Tex14	C	RA	OK	5.81304	3.02832	-0.940773	-4.04829	5e-05	0.000135027	yes
2899	XLOC_002899	Hsf5	C	RA	OK	0.710044	0.473914	-0.583282	-1.817	0.00525	0.0103211	yes
2900	XLOC_002900	Rnf43	C	RA	OK	0.726255	0.468113	-0.63362	-1.85306	0.00165	0.00356777	yes
2906	XLOC_002906	Mks1	C	RA	OK	15.2772	7.04081	-1.11757	-5.43094	5e-05	0.000135027	yes
2908	XLOC_002908	Vezf1	C	RA	OK	18.2594	39.2113	1.10263	5.56966	5e-05	0.000135027	yes
2909	XLOC_002909	Cuedc1	C	RA	OK	7.31096	22.9309	1.64916	7.43363	5e-05	0.000135027	yes
2910	XLOC_002910	Mrps23	C	RA	OK	50.3984	38.8259	-0.37636	-2.11903	0.002	0.00426221	yes
2915	XLOC_002915	2210409E12Rik	C	RA	OK	11.4436	17.7735	0.635182	3.99268	0.0015	0.00327324	yes
2916	XLOC_002916	Coil	C	RA	OK	25.2835	19.2404	-0.394061	-1.97774	0.001	0.00224577	yes
2917	XLOC_002917	Trim25	C	RA	OK	30.7939	15.3232	-1.00693	-4.95249	5e-05	0.000135027	yes
2919	XLOC_002919	Tmem100	C	RA	OK	0.573365	1.68904	1.55868	4.3156	5e-05	0.000135027	yes
2920	XLOC_002920	Mmd	C	RA	OK	13.3243	27.5956	1.05038	5.85035	5e-05	0.000135027	yes
2924	XLOC_002924	Mbtd1	C	RA	OK	41.4634	33.3695	-0.313309	-1.58613	0.00885	0.0166051	yes
2926	XLOC_002926	Tob1	C	RA	OK	19.5649	11.7895	-0.730763	-3.90506	5e-05	0.000135027	yes
2930	XLOC_002930	Mrpl27	C	RA	OK	57.5123	77.343	0.427401	2.596	0.00055	0.00129271	yes
2931	XLOC_002931	Col1a1	C	RA	OK	5.78275	13.0304	1.17206	5.75479	5e-05	0.000135027	yes
2933	XLOC_002933	Ppp1r9b	C	RA	OK	9.77258	22.2524	1.18715	5.80221	5e-05	0.000135027	yes
2934	XLOC_002934	Samd14	C	RA	OK	0.887571	7.45319	3.06992	11.6267	5e-05	0.000135027	yes
2935	XLOC_002935	Dlx3	C	RA	OK	1.21739	3.94	1.69441	6.44868	5e-05	0.000135027	yes
2941	XLOC_002941	Phb	C	RA	OK	190.964	107.277	-0.831954	-4.24461	5e-05	0.000135027	yes
2943	XLOC_002943	Zfp652	C	RA	OK	19.8734	13.5032	-0.557539	-2.78002	5e-05	0.000135027	yes
2945	XLOC_002945	Gngt2	C	RA	OK	14.5193	2.3583	-2.62215	-3.84024	5e-05	0.000135027	yes
2946	XLOC_002946	4833417C18Rik	C	RA	OK	4.03928	1.64238	-1.29831	-4.61431	5e-05	0.000135027	yes
2949	XLOC_002949	Ttll6	C	RA	OK	3.26218	0.610923	-2.41677	-7.91465	5e-05	0.000135027	yes
2950	XLOC_002950	Hoxb13	C	RA	OK	0.436306	1.56956	1.84695	4.2942	5e-05	0.000135027	yes
2951	XLOC_002951	Gm53	C	RA	OK	2.97577	1.69871	-0.808825	-2.5564	0.0038	0.00768329	yes
2953	XLOC_002953	Hoxb9	C	RA	OK	0.664525	25.1804	5.24384	18.7074	5e-05	0.000135027	yes
2954	XLOC_002954	Hoxb8	C	RA	OK	0.109346	44.2355	8.66016	15.4603	5e-05	0.000135027	yes
2955	XLOC_002955	Hoxb7	C	RA	OK	0.298657	14.0139	5.55223	10.8753	5e-05	0.000135027	yes
2956	XLOC_002956	Hoxb6	C	RA	OK	0.0402996	60.278	10.5467	6.57595	0.0026	0.00542356	yes
2959	XLOC_002959	Hoxb4	C	RA	OK	0.216542	26.1574	6.91643	16.7267	5e-05	0.000135027	yes
2960	XLOC_002960	Hoxb3	C	RA	OK	0.24661	21.9819	6.47794	15.9578	5e-05	0.000135027	yes
2961	XLOC_002961	Hoxb2	C	RA	OK	0.507671	107.364	7.7244	23.2077	5e-05	0.000135027	yes
2962	XLOC_002962	Hoxb1	C	RA	OK	0.126471	56.1438	8.79417	13.6745	5e-05	0.000135027	yes
2963	XLOC_002963	Skap1	C	RA	OK	0.552865	2.69053	2.28289	5.90387	5e-05	0.000135027	yes
2964	XLOC_002964	Cbx1	C	RA	OK	154.523	123.219	-0.326595	-1.78373	0.00695	0.0133338	yes
2967	XLOC_002967	Prr15l	C	RA	OK	3.37215	0.444619	-2.92303	-7.26371	5e-05	0.000135027	yes
2970	XLOC_002970	Scrn2	C	RA	OK	11.3962	17.6861	0.634061	3.124	5e-05	0.000135027	yes
2973	XLOC_002973	Mrpl45	C	RA	OK	58.4692	43.3264	-0.43243	-2.21153	0.00045	0.00107317	yes
2975	XLOC_002975	Arhgap23	C	RA	OK	9.4899	5.24809	-0.8546	-4.17316	5e-05	0.000135027	yes
2977	XLOC_002977	Mllt6	C	RA	OK	11.6009	8.50547	-0.447776	-2.17435	0.00035	0.000848803	yes
2978	XLOC_002978	Cisd3	C	RA	OK	49.1832	36.9589	-0.412244	-2.64443	0.00145	0.00317322	yes
2979	XLOC_002979	Psmb3	C	RA	OK	404.416	252.035	-0.682214	-4.47881	5e-05	0.000135027	yes
2980	XLOC_002980	Lasp1	C	RA	OK	83.5538	60.2939	-0.470695	-2.31512	0.00025	0.000621055	yes
2982	XLOC_002982	Rpl19	C	RA	OK	3188.82	2154.41	-0.565727	-1.97699	0.00015	0.000384504	yes
2985	XLOC_002985	Ppp1r1b	C	RA	OK	1.90003	2.60855	0.457227	1.58464	0.0125	0.0226495	yes
2986	XLOC_002986	Stard3	C	RA	OK	14.5835	19.9958	0.455366	2.38203	0.0001	0.00026119	yes
2989	XLOC_002989	Erbb2	C	RA	OK	5.01958	15.9002	1.6634	4.97888	5e-05	0.000135027	yes
2990	XLOC_002990	Grb7	C	RA	OK	43.3679	30.4693	-0.509272	-2.69097	5e-05	0.000135027	yes
2998	XLOC_002998	Thra	C	RA	OK	7.79291	6.22554	-0.323961	-1.52233	0.01475	0.0262373	yes
2999	XLOC_002999	Msl1	C	RA	OK	16.9066	28.014	0.728558	2.30046	0.0002	0.000502533	yes
3001	XLOC_003001	Rapgefl1	C	RA	OK	1.41514	2.20454	0.639529	2.6158	5e-05	0.000135027	yes
3005	XLOC_003005	Igfbp4	C	RA	OK	15.0797	55.4051	1.87741	9.83712	5e-05	0.000135027	yes
3015	XLOC_003015	Eif1	C	RA	OK	503.581	407.663	-0.304848	-1.61933	0.0177	0.0309264	yes
3018	XLOC_003018	Klhl10	C	RA	OK	0.754808	0.504381	-0.581594	-1.47379	0.0213	0.0365854	yes
3019	XLOC_003019	Ttc25	C	RA	OK	2.08002	0.726545	-1.51747	-4.79805	5e-05	0.000135027	yes
3023	XLOC_003023	Stat5a	C	RA	OK	2.49424	1.48989	-0.743396	-2.79399	5e-05	0.000135027	yes
3024	XLOC_003024	Atp6v0a1	C	RA	OK	12.7436	19.4385	0.609142	2.9413	5e-05	0.000135027	yes
3025	XLOC_003025	Naglu	C	RA	OK	4.54879	8.66655	0.929974	4.45359	5e-05	0.000135027	yes
3026	XLOC_003026	Hsd17b1	C	RA	OK	1.72721	0.42412	-2.0259	-4.69656	5e-05	0.000135027	yes
3028	XLOC_003028	Mlx	C	RA	OK	25.2715	18.6228	-0.44044	-1.68523	0.0104	0.0191803	yes
3032	XLOC_003032	Ramp2	C	RA	OK	10.8444	8.09742	-0.421414	-2.10081	0.0059	0.0114867	yes
3034	XLOC_003034	Wnk4	C	RA	OK	0.897301	1.48401	0.725841	2.61915	5e-05	0.000135027	yes
3035	XLOC_003035	Cntd1	C	RA	OK	7.87227	2.61415	-1.59044	-2.29554	0.00065	0.00150889	yes
3037	XLOC_003037	Aoc2	C	RA	OK	4.38946	2.10549	-1.05989	-4.33131	5e-05	0.000135027	yes
3038	XLOC_003038	Aoc3	C	RA	OK	0.898092	0.376448	-1.25441	-3.81933	5e-05	0.000135027	yes
3040	XLOC_003040	Rundc1	C	RA	OK	4.89547	6.63413	0.43846	1.75344	0.00245	0.00514177	yes
3041	XLOC_003041	Rpl27	C	RA	OK	1710.54	1096.33	-0.641769	-3.56113	5e-05	0.000135027	yes
3042	XLOC_003042	Ifi35	C	RA	OK	5.31109	1.99145	-1.41519	-5.25019	5e-05	0.000135027	yes
3044	XLOC_003044	Nbr1	C	RA	OK	48.439	39.7266	-0.286064	-1.30065	0.01825	0.0318183	yes
3045	XLOC_003045	Tmem106a	C	RA	OK	3.3185	1.68911	-0.974267	-3.75123	5e-05	0.000135027	yes
3046	XLOC_003046	LOC666331	C	RA	OK	3.68018	0.711926	-2.36998	-4.86614	0.00105	0.00234896	yes
3047	XLOC_003047	Rdm1	C	RA	OK	82.2604	30.7049	-1.42173	-8.0716	5e-05	0.000135027	yes
3049	XLOC_003049	Dhx8	C	RA	OK	26.3973	21.8179	-0.274875	-1.29358	0.02005	0.034619	yes
3053	XLOC_003053	Nags	C	RA	OK	1.11591	0.376055	-1.5692	-3.93857	5e-05	0.000135027	yes
3054	XLOC_003054	G6pc3	C	RA	OK	17.6247	21.796	0.306466	1.75167	0.01515	0.0268828	yes
3055	XLOC_003055	BC030867	C	RA	OK	19.8564	11.792	-0.751799	-3.75321	5e-05	0.000135027	yes
3056	XLOC_003056	Asb16	C	RA	OK	1.00198	0.412556	-1.2802	-2.83612	0.00035	0.000848803	yes
3058	XLOC_003058	Rundc3a	C	RA	OK	8.21149	2.78509	-1.55992	-6.1519	5e-05	0.000135027	yes
3060	XLOC_003060	Fzd2	C	RA	OK	10.8098	53.5717	2.30913	12.7089	5e-05	0.000135027	yes
3061	XLOC_003061	Gm1564	C	RA	OK	12.144	8.58434	-0.50047	-2.5467	5e-05	0.000135027	yes
3062	XLOC_003062	Adam11	C	RA	OK	1.57781	4.03536	1.35477	5.67925	5e-05	0.000135027	yes
3065	XLOC_003065	Nmt1	C	RA	OK	100.098	76.7307	-0.383534	-1.9231	0.0017	0.00366604	yes
3066	XLOC_003066	Acbd4	C	RA	OK	12.1848	8.79664	-0.470056	-2.30517	0.00025	0.000621055	yes
3067	XLOC_003067	Hexim1	C	RA	OK	14.1758	21.5144	0.601876	3.09611	5e-05	0.000135027	yes
3068	XLOC_003068	Hexim2	C	RA	OK	3.70274	2.66142	-0.476395	-1.6657	0.0022	0.00466373	yes
3069	XLOC_003069	Fmnl1	C	RA	OK	2.93884	1.45692	-1.01232	-3.80992	5e-05	0.000135027	yes
3071	XLOC_003071	Rprml	C	RA	OK	0.637399	0.170998	-1.89822	-2.36169	0.01535	0.027211	yes
3072	XLOC_003072	Wnt3	C	RA	OK	0.540838	0.286535	-0.916485	-2.25079	0.0007	0.00161589	yes
3073	XLOC_003073	Arf2	C	RA	OK	9.93552	13.5264	0.445111	2.21019	0.0006	0.0014009	yes
3076	XLOC_003076	Mapt	C	RA	OK	1.90728	0.870912	-1.13091	-4.18709	5e-05	0.000135027	yes
3077	XLOC_003077	Myl4	C	RA	OK	4.81596	2.32197	-1.05248	-3.73209	5e-05	0.000135027	yes
3081	XLOC_003081	Tlk2	C	RA	OK	22.3026	28.7016	0.363919	1.73464	0.00265	0.00551278	yes
3082	XLOC_003082	Mrc2	C	RA	OK	2.91251	14.548	2.32049	10.8556	5e-05	0.000135027	yes
3083	XLOC_003083	Tanc2	C	RA	OK	0.882864	2.28332	1.37087	6.09505	5e-05	0.000135027	yes
3084	XLOC_003084	Ace	C	RA	OK	0.904444	0.53722	-0.751519	-2.29751	5e-05	0.000135027	yes
3086	XLOC_003086	Kcnh6	C	RA	OK	1.4398	0.127253	-3.50011	-6.89081	5e-05	0.000135027	yes
3087	XLOC_003087	Dcaf7	C	RA	OK	25.8336	31.8823	0.303508	1.54077	0.01085	0.019924	yes
3092	XLOC_003092	Tcam1	C	RA	OK	0.502784	0.156659	-1.68232	-3.33352	5e-05	0.000135027	yes
3101	XLOC_003101	Cep112	C	RA	OK	1.53256	2.44075	0.671384	2.27035	5e-05	0.000135027	yes
3102	XLOC_003102	Axin2	C	RA	OK	3.06776	8.81092	1.52211	6.9626	5e-05	0.000135027	yes
3104	XLOC_003104	Gna13	C	RA	OK	23.3026	15.8129	-0.559384	-2.76716	5e-05	0.000135027	yes
3108	XLOC_003108	Prkar1a	C	RA	OK	60.9944	75.9215	0.315833	1.65549	0.0092	0.0171839	yes
3110	XLOC_003110	Map2k6	C	RA	OK	9.80799	13.562	0.467537	2.36853	0.0001	0.00026119	yes
3113	XLOC_003113	Sox9	C	RA	OK	0.23902	3.11629	3.70463	10.893	5e-05	0.000135027	yes
3114	XLOC_003114	Sstr2	C	RA	OK	0.200687	0.536303	1.4181	1.2646	0.0237	0.0402589	yes
3116	XLOC_003116	D11Wsu47e	C	RA	OK	16.6085	13.7252	-0.275095	-1.3669	0.026	0.0438266	yes
3118	XLOC_003118	Rpl38	C	RA	OK	4399.02	3018.83	-0.543195	-6.43049	0.0001	0.00026119	yes
3121	XLOC_003121	Kif19a	C	RA	OK	0.760759	0.461549	-0.720955	-2.02325	0.00125	0.00276816	yes
3123	XLOC_003123	Gprc5c	C	RA	OK	7.90012	33.8643	2.09982	9.40586	5e-05	0.000135027	yes
3136	XLOC_003136	Nup85	C	RA	OK	100.693	72.7421	-0.469104	-2.42606	0.00015	0.000384504	yes
3138	XLOC_003138	2310067B10Rik	C	RA	OK	23.9012	19.7515	-0.275122	-1.39128	0.0193	0.0334356	yes
3145	XLOC_003145	Unk	C	RA	OK	16.4219	20.4604	0.317215	1.60615	0.0077	0.0146255	yes
3148	XLOC_003148	Galr2	C	RA	OK	0.883289	0.275423	-1.68124	-3.8058	5e-05	0.000135027	yes
3149	XLOC_003149	Ubald2	C	RA	OK	223.471	72.4254	-1.62552	-7.69248	5e-05	0.000135027	yes
3152	XLOC_003152	Gm11744	C	RA	OK	1.28145	0.450886	-1.50694	-2.71089	0.00415	0.0083432	yes
3159	XLOC_003159	Mgat5b	C	RA	OK	5.10524	2.45894	-1.05394	-4.74092	5e-05	0.000135027	yes
3160	XLOC_003160	2810008D09Rik	C	RA	OK	52.6971	28.1978	-0.902142	-5.91317	5e-05	0.000135027	yes
3163	XLOC_003163	2900041M22Rik	C	RA	OK	4.57767	0.466628	-3.29427	-8.58729	5e-05	0.000135027	yes
3165	XLOC_003165	Tmc8	C	RA	OK	3.19192	1.05584	-1.59604	-5.55255	5e-05	0.000135027	yes
3171	XLOC_003171	Pgs1	C	RA	OK	40.112	23.8609	-0.749385	-3.75031	5e-05	0.000135027	yes
3173	XLOC_003173	Engase	C	RA	OK	6.59942	3.07753	-1.10057	-5.08712	5e-05	0.000135027	yes
3175	XLOC_003175	Cbx2	C	RA	OK	11.2842	33.4794	1.56897	7.86406	5e-05	0.000135027	yes
3181	XLOC_003181	Endov	C	RA	OK	2.78632	5.95857	1.09661	4.79421	5e-05	0.000135027	yes
3184	XLOC_003184	Chmp6	C	RA	OK	23.979	31.7107	0.403196	2.0532	0.00085	0.00193076	yes
3185	XLOC_003185	Baiap2	C	RA	OK	13.0253	10.4965	-0.311417	-1.34911	0.01685	0.029602	yes
3188	XLOC_003188	Bahcc1	C	RA	OK	9.85848	13.6547	0.469959	2.23281	5e-05	0.000135027	yes
3193	XLOC_003193	Hgs	C	RA	OK	30.0013	23.6276	-0.344556	-1.59477	0.0042	0.00843319	yes
3195	XLOC_003195	Slc25a10	C	RA	OK	2.15911	7.55716	1.8074	8.1323	5e-05	0.000135027	yes
3196	XLOC_003196	Gcgr	C	RA	OK	0.736081	3.1879	2.11467	6.77535	5e-05	0.000135027	yes
3201	XLOC_003201	Rac3	C	RA	OK	16.893	23.3447	0.466666	2.47912	0.0004	0.000961208	yes
3203	XLOC_003203	Slc16a3	C	RA	OK	99.1934	58.3053	-0.766618	-3.72627	5e-05	0.000135027	yes
3206	XLOC_003206	Hexdc	C	RA	OK	4.71498	7.35802	0.642065	1.66554	0.00795	0.0150647	yes
3209	XLOC_003209	Fn3krp	C	RA	OK	9.16516	7.39106	-0.31038	-1.49547	0.0186	0.032374	yes
3210	XLOC_003210	Fn3k	C	RA	OK	3.30599	1.31101	-1.33441	-2.98284	5e-05	0.000135027	yes
3212	XLOC_003212	Metrnl	C	RA	OK	0.758171	1.18776	0.64765	1.99726	0.00265	0.00551278	yes
3214	XLOC_003214	Sfi1	C	RA	OK	10.3657	17.6078	0.764391	1.76975	0.00175	0.00376601	yes
3220	XLOC_003220	Smtn	C	RA	OK	25.9625	16.2443	-0.676502	-3.08776	5e-05	0.000135027	yes
3221	XLOC_003221	Tug1	C	RA	OK	24.4429	31.6619	0.373332	1.75194	0.0034	0.00694628	yes
3224	XLOC_003224	Slc35e4	C	RA	OK	2.63944	4.19984	0.670102	2.92675	5e-05	0.000135027	yes
3226	XLOC_003226	Mtfp1	C	RA	OK	12.488	5.87311	-1.08834	-5.233	5e-05	0.000135027	yes
3228	XLOC_003228	Ccdc157	C	RA	OK	1.66578	2.68901	0.690873	2.0333	0.00055	0.00129271	yes
3229	XLOC_003229	Hormad2	C	RA	OK	2.35565	1.05717	-1.15592	-3.53481	5e-05	0.000135027	yes
3231	XLOC_003231	Gm11961	C	RA	OK	0.453157	0.114232	-1.98804	-1.48489	0.0031	0.00637565	yes
3232	XLOC_003232	Uqcr10	C	RA	OK	376.866	258.056	-0.546369	-4.71633	5e-05	0.000135027	yes
3233	XLOC_003233	Cabp7	C	RA	OK	2.38066	1.24243	-0.938198	-2.65214	0.0017	0.00366604	yes
3234	XLOC_003234	Nf2	C	RA	OK	53.5648	31.4342	-0.768952	-3.31716	5e-05	0.000135027	yes
3236	XLOC_003236	Gas2l1	C	RA	OK	10.3086	18.4192	0.837362	3.80681	5e-05	0.000135027	yes
3238	XLOC_003238	Emid1	C	RA	OK	5.00238	9.30147	0.894844	4.03254	5e-05	0.000135027	yes
3239	XLOC_003239	Kremen1	C	RA	OK	9.35054	12.0921	0.370937	1.7463	0.00115	0.0025608	yes
3240	XLOC_003240	Znrf3	C	RA	OK	2.67862	3.31835	0.308978	1.45082	0.01725	0.030235	yes
3241	XLOC_003241	Ccdc117	C	RA	OK	39.766	25.7577	-0.626531	-3.31501	5e-05	0.000135027	yes
3242	XLOC_003242	Mrps24	C	RA	OK	82.2851	43.8302	-0.908705	-5.39219	5e-05	0.000135027	yes
3244	XLOC_003244	Pgam2	C	RA	OK	6.64499	4.10433	-0.695122	-2.86859	0.00015	0.000384504	yes
3245	XLOC_003245	Polm	C	RA	OK	5.24462	7.14321	0.445736	2.13802	0.0005	0.00118325	yes
3246	XLOC_003246	Pold2	C	RA	OK	156.043	84.883	-0.878397	-3.47781	5e-05	0.000135027	yes
3247	XLOC_003247	Myl7	C	RA	OK	7.04044	25.4926	1.85634	9.40101	5e-05	0.000135027	yes
3248	XLOC_003248	Gck	C	RA	OK	0.669872	8.77677	3.71173	11.9495	5e-05	0.000135027	yes
3249	XLOC_003249	Camk2b	C	RA	OK	12.2256	9.95008	-0.297122	-1.38955	0.01505	0.0267316	yes
3252	XLOC_003252	Npc1l1	C	RA	OK	0.485523	0.13348	-1.86291	-4.2601	5e-05	0.000135027	yes
3254	XLOC_003254	Tmed4	C	RA	OK	23.9568	40.1467	0.744846	4.08118	5e-05	0.000135027	yes
3256	XLOC_003256	Purb	C	RA	OK	19.4871	24.5759	0.334726	1.68314	0.00615	0.0119269	yes
3257	XLOC_003257	Myo1g	C	RA	OK	1.30774	0.154415	-3.08219	-6.77873	5e-05	0.000135027	yes
3258	XLOC_003258	Gm11974	C	RA	OK	52.1648	39.2855	-0.409081	-2.65423	0.0026	0.00542356	yes
3259	XLOC_003259	Nacad	C	RA	OK	0.389088	0.90291	1.21449	3.6677	5e-05	0.000135027	yes
3260	XLOC_003260	Tbrg4	C	RA	OK	51.1143	40.5724	-0.33323	-1.7176	0.00565	0.0110341	yes
3266	XLOC_003266	Igfbp3	C	RA	OK	28.2902	20.872	-0.438733	-2.31745	0.00035	0.000848803	yes
3267	XLOC_003267	Tns3	C	RA	OK	18.4214	30.2519	0.715641	3.41112	5e-05	0.000135027	yes
3268	XLOC_003268	Hus1	C	RA	OK	16.3807	11.2589	-0.540934	-2.80228	5e-05	0.000135027	yes
3270	XLOC_003270	Zpbp	C	RA	OK	0.190543	0.59185	1.63511	3.40713	5e-05	0.000135027	yes
3271	XLOC_003271	Fignl1	C	RA	OK	43.8475	54.0663	0.302233	1.46942	0.0122	0.0221475	yes
3272	XLOC_003272	Ddc	C	RA	OK	4.19929	17.5821	2.0659	9.50605	5e-05	0.000135027	yes
3273	XLOC_003273	Grb10	C	RA	OK	8.83793	39.4857	2.15955	10.1574	5e-05	0.000135027	yes
3274	XLOC_003274	Cobl	C	RA	OK	13.2221	1.67147	-2.98375	-13.102	5e-05	0.000135027	yes
3279	XLOC_003279	Pno1	C	RA	OK	69.6764	52.3615	-0.412164	-2.21213	0.0004	0.000961208	yes
3281	XLOC_003281	Meis1	C	RA	OK	0.804663	47.4114	5.88071	21.6454	5e-05	0.000135027	yes
3282	XLOC_003282	Actr2	C	RA	OK	150.444	82.7762	-0.861935	-4.29488	5e-05	0.000135027	yes
3283	XLOC_003283	Cep68	C	RA	OK	20.0628	14.9716	-0.422296	-2.09109	0.0005	0.00118325	yes
3284	XLOC_003284	Slc1a4	C	RA	OK	18.4051	5.54351	-1.73124	-8.51709	5e-05	0.000135027	yes
3285	XLOC_003285	Aftph	C	RA	OK	17.5915	14.0555	-0.323746	-1.53985	0.0073	0.0139462	yes
3293	XLOC_003293	B3gnt2	C	RA	OK	18.3149	6.14461	-1.57562	-7.34336	5e-05	0.000135027	yes
3298	XLOC_003298	0610010F05Rik	C	RA	OK	6.47231	8.73769	0.432972	2.15244	0.0006	0.0014009	yes
3305	XLOC_003305	Ccdc85a	C	RA	OK	2.04045	0.577636	-1.82066	-6.0576	5e-05	0.000135027	yes
3308	XLOC_003308	Rps27a	C	RA	OK	3126.11	2331.92	-0.422853	-2.05361	0.00745	0.0141953	yes
3313	XLOC_003313	Acyp2	C	RA	OK	2.02972	3.97567	0.969915	3.29875	0.0001	0.00026119	yes
3314	XLOC_003314	Erlec1	C	RA	OK	6.38661	8.69375	0.44493	2.17066	0.00055	0.00129271	yes
3316	XLOC_003316	Stc2	C	RA	OK	8.69612	1.89292	-2.19976	-8.5585	5e-05	0.000135027	yes
3317	XLOC_003317	Bod1	C	RA	OK	49.6396	62.8227	0.339793	1.85245	0.00435	0.0087006	yes
3324	XLOC_003324	Npm1	C	RA	OK	3218.96	1975.97	-0.70403	-2.0145	0.00025	0.000621055	yes
3326	XLOC_003326	Ranbp17	C	RA	OK	14.9521	8.35451	-0.83972	-4.19491	5e-05	0.000135027	yes
3327	XLOC_003327	Gabrp	C	RA	OK	1.31805	0.155274	-3.08552	-6.76046	5e-05	0.000135027	yes
3328	XLOC_003328	Kcnip1	C	RA	OK	0.0823123	0.564796	2.77855	2.9215	0.0009	0.00203667	yes
3333	XLOC_003333	Rars	C	RA	OK	100.109	71.7701	-0.480111	-2.40985	0.0001	0.00026119	yes
3334	XLOC_003334	Wwc1	C	RA	OK	25.3559	14.5315	-0.803135	-3.90021	5e-05	0.000135027	yes
3337	XLOC_003337	Mat2b	C	RA	OK	66.8373	49.1231	-0.444252	-2.13153	0.00015	0.000384504	yes
3338	XLOC_003338	Hmmr	C	RA	OK	87.6143	54.6759	-0.680262	-3.16242	5e-05	0.000135027	yes
3341	XLOC_003341	Gabra1	C	RA	OK	0.0828332	1.32075	3.99501	6.95582	5e-05	0.000135027	yes
3344	XLOC_003344	Pttg1	C	RA	OK	157.751	74.7737	-1.07705	-4.91816	5e-05	0.000135027	yes
3351	XLOC_003351	Thg1l	C	RA	OK	50.7234	40.0245	-0.341767	-1.96274	0.0064	0.0123621	yes
3352	XLOC_003352	Nipal4	C	RA	OK	0.496817	0.323699	-0.61806	-1.56161	0.0114	0.0208388	yes
3353	XLOC_003353	Cyfip2	C	RA	OK	17.2209	12.9727	-0.408688	-2.00083	0.00065	0.00150889	yes
3360	XLOC_003360	Irgm1	C	RA	OK	4.608	1.31604	-1.80794	-6.67763	5e-05	0.000135027	yes
3369	XLOC_003369	Cnot6	C	RA	OK	26.6941	48.5877	0.864068	4.46762	5e-05	0.000135027	yes
3370	XLOC_003370	Sqstm1	C	RA	OK	149.679	107.917	-0.471954	-2.3686	0.00015	0.000384504	yes
3371	XLOC_003371	Ltc4s	C	RA	OK	1.47745	0.260731	-2.50247	-3.19579	0.0112	0.0204965	yes
3372	XLOC_003372	Maml1	C	RA	OK	6.85112	14.0992	1.0412	5.0936	5e-05	0.000135027	yes
3373	XLOC_003373	Canx	C	RA	OK	194.069	133.041	-0.544693	-2.35589	5e-05	0.000135027	yes
3376	XLOC_003376	Zfp354c	C	RA	OK	6.5644	8.37798	0.351938	1.75913	0.0036	0.00731567	yes
3377	XLOC_003377	Zfp879	C	RA	OK	0.348582	0.590162	0.759613	1.78224	0.0054	0.0105901	yes
3378	XLOC_003378	Zfp454	C	RA	OK	1.98599	3.02909	0.609028	2.28588	0.00035	0.000848803	yes
3384	XLOC_003384	Rmnd5b	C	RA	OK	24.3489	13.7526	-0.824155	-1.52067	0.0062	0.0120062	yes
3385	XLOC_003385	N4bp3	C	RA	OK	20.047	8.19989	-1.28971	-4.07175	5e-05	0.000135027	yes
3387	XLOC_003387	Sec24a	C	RA	OK	9.3087	7.45425	-0.320515	-1.64559	0.00765	0.0145477	yes
3388	XLOC_003388	Phf15	C	RA	OK	3.6326	1.66459	-1.12584	-4.9702	5e-05	0.000135027	yes
3391	XLOC_003391	Olfr1372-ps1	C	RA	OK	3.114	6.77424	1.12129	4.77207	5e-05	0.000135027	yes
3393	XLOC_003393	Tcf7	C	RA	OK	64.0059	34.8051	-0.878905	-4.61337	5e-05	0.000135027	yes
3397	XLOC_003397	Uqcrq	C	RA	OK	253.54	174.12	-0.542135	-4.50767	5e-05	0.000135027	yes
3401	XLOC_003401	Rad50	C	RA	OK	25.06	17.3477	-0.530638	-2.47384	5e-05	0.000135027	yes
3404	XLOC_003404	Slc22a21	C	RA	OK	0.58115	1.40877	1.27745	3.7241	5e-05	0.000135027	yes
3410	XLOC_003410	Cdc42se2	C	RA	OK	38.0931	49.9923	0.392177	2.07599	0.00135	0.00297189	yes
3411	XLOC_003411	Lyrm7	C	RA	OK	1.43305	0.995897	-0.525016	-1.73591	0.011	0.0201662	yes
3412	XLOC_003412	Tnip1	C	RA	OK	40.7949	20.6835	-0.979907	-4.39039	5e-05	0.000135027	yes
3413	XLOC_003413	Anxa6	C	RA	OK	55.9581	28.0793	-0.994843	-4.49973	5e-05	0.000135027	yes
3419	XLOC_003419	Sparc	C	RA	OK	142.258	181.16	0.348755	1.68625	0.0057	0.0111198	yes
3420	XLOC_003420	Atox1	C	RA	OK	325.54	185.04	-0.814999	-6.89979	5e-05	0.000135027	yes
3423	XLOC_003423	Fam114a2	C	RA	OK	44.1455	31.7568	-0.475203	-2.18978	5e-05	0.000135027	yes
3425	XLOC_003425	Gemin5	C	RA	OK	32.2506	21.448	-0.588485	-2.69971	5e-05	0.000135027	yes
3426	XLOC_003426	Zfp672	C	RA	OK	3.49073	7.21501	1.04747	2.0486	0.00105	0.00234896	yes
3439	XLOC_003439	Fam183b	C	RA	OK	8.24866	2.36854	-1.80016	-4.13614	5e-05	0.000135027	yes
3444	XLOC_003444	Iba57	C	RA	OK	1.9692	2.76226	0.488237	1.74337	0.00315	0.00646838	yes
3452	XLOC_003452	Zfp867	C	RA	OK	5.67336	9.75424	0.781828	3.79911	5e-05	0.000135027	yes
3457	XLOC_003457	Pld6	C	RA	OK	8.83568	4.55588	-0.955612	-4.51145	5e-05	0.000135027	yes
3458	XLOC_003458	Flcn	C	RA	OK	20.9594	15.786	-0.408949	-1.947	0.00095	0.00214279	yes
3462	XLOC_003462	Pemt	C	RA	OK	5.30286	7.54814	0.509352	2.29191	0.0035	0.00712846	yes
3464	XLOC_003464	Tom1l2	C	RA	OK	4.08066	5.22787	0.357421	1.56529	0.00585	0.011397	yes
3467	XLOC_003467	Top3a	C	RA	OK	9.14383	11.3152	0.307391	1.48231	0.01285	0.0232053	yes
3468	XLOC_003468	Shmt1	C	RA	OK	78.2781	39.1941	-0.997973	-5.13787	5e-05	0.000135027	yes
3469	XLOC_003469	Tmem11	C	RA	OK	67.9615	52.2148	-0.38026	-1.83725	0.0016	0.00347366	yes
3470	XLOC_003470	Gm16515	C	RA	OK	14.0927	17.6406	0.323952	1.63623	0.0064	0.0123621	yes
3471	XLOC_003471	Gm16516	C	RA	OK	5.77548	1.14606	-2.33326	-7.71205	5e-05	0.000135027	yes
3473	XLOC_003473	Aldh3a2	C	RA	OK	13.4897	28.0943	1.05842	5.48367	5e-05	0.000135027	yes
3474	XLOC_003474	Slc47a2	C	RA	OK	1.34341	2.10896	0.65063	2.38637	0.0003	0.000735302	yes
3475	XLOC_003475	Slc47a1	C	RA	OK	2.78448	1.89799	-0.55293	-2.19865	0.0003	0.000735302	yes
3476	XLOC_003476	Rnf112	C	RA	OK	0.349173	1.13564	1.7015	4.47744	5e-05	0.000135027	yes
3480	XLOC_003480	Prpsap2	C	RA	OK	44.3552	30.5081	-0.53991	-2.53072	5e-05	0.000135027	yes
3481	XLOC_003481	Ulk2	C	RA	OK	3.19309	7.70162	1.27021	6.20413	5e-05	0.000135027	yes
3483	XLOC_003483	Zswim7	C	RA	OK	29.1609	23.7746	-0.294617	-1.71719	0.0277	0.0463845	yes
3485	XLOC_003485	Cenpv	C	RA	OK	56.6842	40.9591	-0.468763	-2.70863	5e-05	0.000135027	yes
3486	XLOC_003486	Fam211a	C	RA	OK	4.43058	12.3101	1.47428	6.9443	5e-05	0.000135027	yes
3487	XLOC_003487	Zfp287	C	RA	OK	1.05562	2.24925	1.09135	4.32637	5e-05	0.000135027	yes
3488	XLOC_003488	Zfp286	C	RA	OK	1.81229	5.24466	1.53303	6.24866	5e-05	0.000135027	yes
3489	XLOC_003489	Hs3st3b1	C	RA	OK	2.77178	1.37453	-1.01188	-4.5664	5e-05	0.000135027	yes
3490	XLOC_003490	Cox10	C	RA	OK	14.1526	11.5836	-0.288984	-1.47906	0.01845	0.0321361	yes
3495	XLOC_003495	Map2k4	C	RA	OK	24.0156	32.5793	0.439982	2.14628	0.0003	0.000735302	yes
3498	XLOC_003498	Shisa6	C	RA	OK	0.210266	0.737496	1.81042	5.60903	5e-05	0.000135027	yes
3500	XLOC_003500	Adprm	C	RA	OK	16.4839	12.2436	-0.429029	-2.22195	0.00075	0.00172116	yes
3503	XLOC_003503	Usp43	C	RA	OK	3.19356	1.3185	-1.27627	-5.28666	5e-05	0.000135027	yes
3505	XLOC_003505	Ntn1	C	RA	OK	3.56074	10.0587	1.49819	7.29817	5e-05	0.000135027	yes
3508	XLOC_003508	Arhgef15	C	RA	OK	2.08652	1.36041	-0.617052	-2.44848	5e-05	0.000135027	yes
3509	XLOC_003509	Rangrf	C	RA	OK	81.6598	37.5818	-1.11959	-5.07204	5e-05	0.000135027	yes
3513	XLOC_003513	Cntrob	C	RA	OK	15.2804	12.0354	-0.344405	-1.68455	0.004	0.00806403	yes
3514	XLOC_003514	Chd3	C	RA	OK	3.82478	8.09808	1.0822	5.00059	5e-05	0.000135027	yes
3515	XLOC_003515	Cyb5d1	C	RA	OK	8.91426	18.323	1.03947	5.45303	5e-05	0.000135027	yes
3516	XLOC_003516	Tmem88	C	RA	OK	12.0953	17.0589	0.496073	1.57411	0.0078	0.014796	yes
3517	XLOC_003517	Kdm6b	C	RA	OK	10.5724	17.4792	0.725346	3.6242	5e-05	0.000135027	yes
3518	XLOC_003518	Dnahc2	C	RA	OK	0.559225	0.24114	-1.21356	-4.21234	5e-05	0.000135027	yes
3519	XLOC_003519	Efnb3	C	RA	OK	2.30839	6.22452	1.43107	6.48956	5e-05	0.000135027	yes
3521	XLOC_003521	Atp1b2	C	RA	OK	22.7995	5.81156	-1.97201	-10.1029	5e-05	0.000135027	yes
3524	XLOC_003524	Cd68	C	RA	OK	14.8126	3.29665	-2.16775	-9.35895	5e-05	0.000135027	yes
3525	XLOC_003525	Eif4a1	C	RA	OK	1310.65	894.187	-0.551636	-1.91112	0.0008	0.00182291	yes
3526	XLOC_003526	Senp3	C	RA	OK	113.124	71.5608	-0.660659	-3.08104	5e-05	0.000135027	yes
3527	XLOC_003527	BC096441	C	RA	OK	10.2002	8.25674	-0.304955	-1.35105	0.0226	0.0385713	yes
3531	XLOC_003531	Fgf11	C	RA	OK	2.91898	1.89042	-0.626757	-2.06229	0.0156	0.0276069	yes
3535	XLOC_003535	Nlgn2	C	RA	OK	11.1049	17.8054	0.681113	3.47658	5e-05	0.000135027	yes
3536	XLOC_003536	Tnk1	C	RA	OK	9.53695	6.44504	-0.56534	-1.79038	0.00305	0.00627995	yes
3538	XLOC_003538	Kctd11	C	RA	OK	1.64121	5.75057	1.80894	7.45786	5e-05	0.000135027	yes
3539	XLOC_003539	Acap1	C	RA	OK	6.32511	1.78383	-1.82611	-7.28381	5e-05	0.000135027	yes
3541	XLOC_003541	Eif5a	C	RA	OK	1319.41	931.798	-0.501808	-1.9002	0.0011	0.00245399	yes
3544	XLOC_003544	Acadvl	C	RA	OK	20.1366	25.8765	0.361828	1.724	0.0028	0.00580066	yes
3545	XLOC_003545	Slc16a13	C	RA	OK	2.62051	7.45965	1.50926	6.78106	5e-05	0.000135027	yes
3546	XLOC_003546	Bcl6b	C	RA	OK	4.22678	2.35177	-0.845812	-3.76047	5e-05	0.000135027	yes
3547	XLOC_003547	0610010K14Rik	C	RA	OK	127.211	91.3619	-0.47756	-2.16663	5e-05	0.000135027	yes
3548	XLOC_003548	Rnasek	C	RA	OK	92.0697	68.6851	-0.422729	-3.24833	0.00105	0.00234896	yes
3549	XLOC_003549	Alox12	C	RA	OK	1.45485	0.735725	-0.983634	-3.12664	5e-05	0.000135027	yes
3553	XLOC_003553	Cxcl16	C	RA	OK	5.40563	2.2399	-1.27103	-3.6346	5e-05	0.000135027	yes
3556	XLOC_003556	Slc25a11	C	RA	OK	41.5675	50.6455	0.28498	1.53729	0.0181	0.0315682	yes
3562	XLOC_003562	C1qbp	C	RA	OK	333.088	262.815	-0.341854	-1.46362	0.0075	0.0142774	yes
3565	XLOC_003565	6330403K07Rik	C	RA	OK	3.47617	10.7628	1.63048	7.30371	5e-05	0.000135027	yes
3566	XLOC_003566	Nlrp1a	C	RA	OK	41.8969	7.12993	-2.55488	-12.125	5e-05	0.000135027	yes
3570	XLOC_003570	Aipl1	C	RA	OK	1.0515	0.455659	-1.20643	-2.81272	0.0002	0.000502533	yes
3571	XLOC_003571	Pitpnm3	C	RA	OK	0.162907	1.43197	3.13587	8.80578	5e-05	0.000135027	yes
3574	XLOC_003574	Slc13a5	C	RA	OK	2.05716	0.968696	-1.08654	-3.92559	5e-05	0.000135027	yes
3575	XLOC_003575	Tekt1	C	RA	OK	6.34968	1.75848	-1.85235	-6.67215	5e-05	0.000135027	yes
3576	XLOC_003576	Smtnl2	C	RA	OK	31.1806	12.3383	-1.33751	-6.94496	5e-05	0.000135027	yes
3577	XLOC_003577	Spns2	C	RA	OK	1.30215	2.12038	0.703425	2.47077	5e-05	0.000135027	yes
3582	XLOC_003582	Ctns	C	RA	OK	7.6816	10.3536	0.430655	2.1713	0.00065	0.00150889	yes
3603	XLOC_003603	Rap1gap2	C	RA	OK	3.64273	1.76317	-1.04685	-4.68644	5e-05	0.000135027	yes
3608	XLOC_003608	Hic1	C	RA	OK	0.255127	0.69696	1.44986	3.37591	5e-05	0.000135027	yes
3610	XLOC_003610	Rpa1	C	RA	OK	106.097	145.013	0.450797	1.97791	0.0005	0.00118325	yes
3611	XLOC_003611	Serpinf1	C	RA	OK	2.13353	24.0057	3.49207	13.9907	5e-05	0.000135027	yes
3612	XLOC_003612	Serpinf2	C	RA	OK	0.0585485	1.08069	4.20618	4.98665	0.0026	0.00542356	yes
3613	XLOC_003613	Wdr81	C	RA	OK	4.57379	6.7098	0.552878	2.65385	5e-05	0.000135027	yes
3614	XLOC_003614	Doc2b	C	RA	OK	0.118424	1.2653	3.41744	7.45827	5e-05	0.000135027	yes
3616	XLOC_003616	Fam101b	C	RA	OK	1.76636	8.75347	2.30908	9.98845	5e-05	0.000135027	yes
3617	XLOC_003617	Vps53	C	RA	OK	8.17975	13.8823	0.763115	3.60286	5e-05	0.000135027	yes
3620	XLOC_003620	Nxn	C	RA	OK	29.913	49.5695	0.72868	3.75108	5e-05	0.000135027	yes
3621	XLOC_003621	Abr	C	RA	OK	14.0601	17.436	0.310467	1.45426	0.01025	0.018935	yes
3623	XLOC_003623	Cpd	C	RA	OK	6.54122	11.9091	0.864435	4.28786	5e-05	0.000135027	yes
3627	XLOC_003627	Ankrd13b	C	RA	OK	5.34449	13.1043	1.29392	6.30947	5e-05	0.000135027	yes
3628	XLOC_003628	Trp53i13	C	RA	OK	9.62946	12.1721	0.338052	1.70457	0.01365	0.0244882	yes
3631	XLOC_003631	Pipox	C	RA	OK	57.8847	5.24335	-3.46462	-16.6143	5e-05	0.000135027	yes
3633	XLOC_003633	Eral1	C	RA	OK	21.9523	17.2383	-0.348756	-1.82271	0.005	0.00988736	yes
3634	XLOC_003634	Traf4	C	RA	OK	61.1551	45.3737	-0.430617	-2.20433	0.0003	0.000735302	yes
3635	XLOC_003635	Nek8	C	RA	OK	6.9313	4.67856	-0.567062	-2.63928	5e-05	0.000135027	yes
3636	XLOC_003636	Rpl23a	C	RA	OK	5189.35	3427.5	-0.598398	-3.25626	0.00025	0.000621055	yes
3640	XLOC_003640	Supt6	C	RA	OK	48.9499	38.8857	-0.332068	-1.50337	0.008	0.0151476	yes
3643	XLOC_003643	Sarm1	C	RA	OK	1.68951	1.33491	-0.33987	-1.34089	0.02295	0.0391087	yes
3644	XLOC_003644	Tmem199	C	RA	OK	38.3823	30.3368	-0.339371	-1.84523	0.00545	0.0106766	yes
3645	XLOC_003645	Tnfaip1	C	RA	OK	25.2751	35.9713	0.509132	2.44018	5e-05	0.000135027	yes
3646	XLOC_003646	Tmem97	C	RA	OK	71.8444	57.1813	-0.329333	-1.87098	0.00555	0.0108549	yes
3649	XLOC_003649	Lgals9	C	RA	OK	4.3774	2.10797	-1.05422	-3.48772	5e-05	0.000135027	yes
3657	XLOC_003657	Utp6	C	RA	OK	43.1808	28.7172	-0.588476	-2.90068	5e-05	0.000135027	yes
3658	XLOC_003658	Crlf3	C	RA	OK	38.0897	20.4094	-0.900165	-4.6296	5e-05	0.000135027	yes
3659	XLOC_003659	Tefm	C	RA	OK	20.6298	15.1616	-0.444314	-2.34164	0.0004	0.000961208	yes
3662	XLOC_003662	Asic2	C	RA	OK	0.224589	1.34674	2.58412	6.06466	5e-05	0.000135027	yes
3665	XLOC_003665	Cct6b	C	RA	OK	0.702259	0.420894	-0.738548	-1.4729	0.0088	0.016522	yes
3667	XLOC_003667	Rad51d	C	RA	OK	6.92822	5.62219	-0.301353	-1.48614	0.0137	0.0245687	yes
3668	XLOC_003668	Nle1	C	RA	OK	42.4466	20.8734	-1.02398	-5.31157	5e-05	0.000135027	yes
3669	XLOC_003669	1700003F17Rik	C	RA	OK	2.92754	0.457486	-2.67789	-2.43214	0.02695	0.0452699	yes
3670	XLOC_003670	Slfn9	C	RA	OK	2.89228	0.728877	-1.98846	-7.08681	5e-05	0.000135027	yes
3671	XLOC_003671	Slfn8	C	RA	OK	0.415072	0.151465	-1.45437	-2.50178	5e-05	0.000135027	yes
3672	XLOC_003672	Slfn10-ps	C	RA	OK	0.441118	0.705913	0.678325	1.7814	0.0015	0.00327324	yes
3681	XLOC_003681	Ccl3	C	RA	OK	0.189527	8.01186	5.40166	6.58636	0.0026	0.00542356	yes
3682	XLOC_003682	Dusp14	C	RA	OK	4.84895	10.612	1.12995	5.29005	5e-05	0.000135027	yes
3683	XLOC_003683	Tada2a	C	RA	OK	40.4368	28.7213	-0.493548	-2.52662	5e-05	0.000135027	yes
3686	XLOC_003686	Lhx1	C	RA	OK	0.107823	3.38743	4.97345	8.04988	5e-05	0.000135027	yes
3688	XLOC_003688	Mrm1	C	RA	OK	10.9135	6.12237	-0.833953	-4.08537	5e-05	0.000135027	yes
3693	XLOC_003693	Usp32	C	RA	OK	13.7218	9.67324	-0.504398	-2.46644	5e-05	0.000135027	yes
3706	XLOC_003706	Ypel2	C	RA	OK	4.74626	3.32173	-0.514856	-2.45503	5e-05	0.000135027	yes
3707	XLOC_003707	Gdpd1	C	RA	OK	2.7847	7.21478	1.37343	6.04326	5e-05	0.000135027	yes
3709	XLOC_003709	Prr11	C	RA	OK	14.8498	18.1465	0.289253	1.48473	0.01385	0.0247978	yes
3710	XLOC_003710	Ppm1e	C	RA	OK	1.01578	2.50555	1.30254	5.45551	5e-05	0.000135027	yes
3711	XLOC_003711	Rad51c	C	RA	OK	11.3953	8.4501	-0.431399	-2.17608	0.0008	0.00182291	yes
3713	XLOC_003713	Epx	C	RA	OK	0.822036	0.227275	-1.85477	-4.14868	5e-05	0.000135027	yes
3717	XLOC_003717	Dynll2	C	RA	OK	71.4079	124.244	0.799019	3.73824	5e-05	0.000135027	yes
3719	XLOC_003719	Akap1	C	RA	OK	46.789	23.7144	-0.98041	-4.61793	5e-05	0.000135027	yes
3720	XLOC_003720	Scpep1	C	RA	OK	147.841	107.041	-0.465884	-2.12941	0.00035	0.000848803	yes
3722	XLOC_003722	Dgke	C	RA	OK	4.82357	3.00731	-0.681627	-3.22043	5e-05	0.000135027	yes
3723	XLOC_003723	Nog	C	RA	OK	1.04176	3.30325	1.66486	5.85675	5e-05	0.000135027	yes
3726	XLOC_003726	Pctp	C	RA	OK	14.1665	22.1147	0.64252	3.34321	5e-05	0.000135027	yes
3728	XLOC_003728	Stxbp4	C	RA	OK	3.75516	8.06627	1.10303	5.27787	5e-05	0.000135027	yes
3731	XLOC_003731	Utp18	C	RA	OK	50.1999	35.3191	-0.507235	-2.66841	5e-05	0.000135027	yes
3732	XLOC_003732	Nme2	C	RA	OK	1284.77	781.158	-0.717819	-2.96863	5e-05	0.000135027	yes
3737	XLOC_003737	Cacna1g	C	RA	OK	1.4236	3.99495	1.48864	6.59243	5e-05	0.000135027	yes
3739	XLOC_003739	Epn3	C	RA	OK	0.235409	0.640077	1.44308	3.63298	5e-05	0.000135027	yes
3740	XLOC_003740	Mycbpap	C	RA	OK	0.453393	1.11003	1.29177	3.60889	5e-05	0.000135027	yes
3741	XLOC_003741	Rsad1	C	RA	OK	0.614346	1.58805	1.37014	4.81945	5e-05	0.000135027	yes
3742	XLOC_003742	Acsf2	C	RA	OK	20.6374	26.1352	0.340734	1.71963	0.0041	0.0082507	yes
3744	XLOC_003744	Xylt2	C	RA	OK	9.63962	13.5011	0.486029	2.36141	5e-05	0.000135027	yes
3746	XLOC_003746	Gm11545	C	RA	OK	0.606077	3.6215	2.57902	8.44744	5e-05	0.000135027	yes
3747	XLOC_003747	Tmem92	C	RA	OK	1.51911	25.3842	4.06263	14.7367	5e-05	0.000135027	yes
3748	XLOC_003748	Gm11544	C	RA	OK	0.481248	9.9564	4.37077	11.7093	5e-05	0.000135027	yes
3751	XLOC_003751	Itga3	C	RA	OK	19.9723	72.9257	1.86843	8.94933	5e-05	0.000135027	yes
3753	XLOC_003753	Kat7	C	RA	OK	46.0604	37.4865	-0.297155	-1.39647	0.01655	0.0291208	yes
3755	XLOC_003755	Ngfr	C	RA	OK	3.00137	2.31299	-0.375865	-1.57322	0.0084	0.0158449	yes
3757	XLOC_003757	Abi3	C	RA	OK	3.23752	1.28799	-1.32977	-4.43763	5e-05	0.000135027	yes
3758	XLOC_003758	B4galnt2	C	RA	OK	3.68337	1.82571	-1.01257	-4.22196	5e-05	0.000135027	yes
3761	XLOC_003761	Atp5g1	C	RA	OK	198.398	119.165	-0.735443	-3.54658	5e-05	0.000135027	yes
3764	XLOC_003764	Snx11	C	RA	OK	14.0271	10.4607	-0.423231	-1.97142	0.0009	0.00203667	yes
3766	XLOC_003766	Nfe2l1	C	RA	OK	67.5602	47.0767	-0.521159	-2.34454	5e-05	0.000135027	yes
3767	XLOC_003767	Cdk5rap3	C	RA	OK	83.9285	54.4155	-0.625143	-3.1976	5e-05	0.000135027	yes
3768	XLOC_003768	Pnpo	C	RA	OK	20.3077	12.9484	-0.649246	-3.35241	5e-05	0.000135027	yes
3769	XLOC_003769	Sp2	C	RA	OK	18.2914	12.7848	-0.516733	-2.38007	5e-05	0.000135027	yes
3770	XLOC_003770	Lrrc46	C	RA	OK	1.75355	1.08709	-0.689807	-2.05102	0.00435	0.0087006	yes
3771	XLOC_003771	Tbx21	C	RA	OK	0.472875	0.280054	-0.755751	-1.68997	0.00925	0.0172639	yes
3772	XLOC_003772	Tbkbp1	C	RA	OK	5.41612	7.53586	0.476512	2.31513	0.00025	0.000621055	yes
3773	XLOC_003773	Kpnb1	C	RA	OK	233.969	179.709	-0.380658	-1.51367	0.0112	0.0204965	yes
3774	XLOC_003774	Npepps	C	RA	OK	94.0196	58.739	-0.678643	-3.30743	5e-05	0.000135027	yes
3776	XLOC_003776	Srcin1	C	RA	OK	2.7087	4.31264	0.670973	3.1269	5e-05	0.000135027	yes
3777	XLOC_003777	E130012A19Rik	C	RA	OK	50.9697	74.8833	0.555004	3.05272	5e-05	0.000135027	yes
3781	XLOC_003781	1700001P01Rik	C	RA	OK	0.902139	0.125384	-2.84699	-2.31171	0.0262	0.0441226	yes
3782	XLOC_003782	Rpl23	C	RA	OK	1807.68	1273.98	-0.504791	-2.24717	0.00135	0.00297189	yes
3784	XLOC_003784	Fbxo47	C	RA	OK	2.69414	1.38711	-0.957745	-3.33216	5e-05	0.000135027	yes
3785	XLOC_003785	Plxdc1	C	RA	OK	5.68085	0.816696	-2.79824	-9.32109	5e-05	0.000135027	yes
3786	XLOC_003786	Arl5c	C	RA	OK	4.53464	3.52855	-0.361912	-1.45309	0.02415	0.0409464	yes
3787	XLOC_003787	Cacnb1	C	RA	OK	6.61303	3.74059	-0.822046	-3.07008	5e-05	0.000135027	yes
3788	XLOC_003788	Stac2	C	RA	OK	15.8791	5.86157	-1.43777	-7.02417	5e-05	0.000135027	yes
3793	XLOC_003793	Pgap3	C	RA	OK	2.42441	3.79303	0.645717	2.7119	5e-05	0.000135027	yes
3796	XLOC_003796	Ormdl3	C	RA	OK	16.8015	22.6311	0.429715	2.25702	0.0003	0.000735302	yes
3798	XLOC_003798	Nr1d1	C	RA	OK	7.66239	2.67947	-1.51585	-6.88389	5e-05	0.000135027	yes
3801	XLOC_003801	Top2a	C	RA	OK	265.202	156.25	-0.763237	-2.96375	5e-05	0.000135027	yes
3802	XLOC_003802	Tns4	C	RA	OK	1.15577	0.44377	-1.38097	-4.42508	5e-05	0.000135027	yes
3804	XLOC_003804	Smarce1	C	RA	OK	45.9009	88.3862	0.945298	4.68046	5e-05	0.000135027	yes
3813	XLOC_003813	Krt20	C	RA	OK	0.2072	2.06613	3.31783	6.689	5e-05	0.000135027	yes
3814	XLOC_003814	Krt23	C	RA	OK	0.121599	0.604672	2.31402	2.85079	0.00105	0.00234896	yes
3836	XLOC_003836	Gm11554	C	RA	OK	0	0.539575	Inf	NA	5e-05	0.000135027	yes
3852	XLOC_003852	Krt19	C	RA	OK	31.4964	23.5702	-0.418228	-2.19192	0.00085	0.00193076	yes
3854	XLOC_003854	Krt14	C	RA	OK	0.475504	0.033669	-3.81996	-2.38782	0.00595	0.0115747	yes
3856	XLOC_003856	Krt17	C	RA	OK	4.6212	0.813971	-2.50522	-7.42359	5e-05	0.000135027	yes
3857	XLOC_003857	Krt42	C	RA	OK	7.82766	0.542711	-3.85033	-10.8135	5e-05	0.000135027	yes
3858	XLOC_003858	Hap1	C	RA	OK	15.4078	20.7969	0.43271	1.98393	0.0006	0.0014009	yes
3859	XLOC_003859	Jup	C	RA	OK	37.4384	10.0888	-1.89177	-9.29664	5e-05	0.000135027	yes
3860	XLOC_003860	Leprel4	C	RA	OK	9.61735	16.4562	0.774918	3.89182	5e-05	0.000135027	yes
3861	XLOC_003861	Nt5c3l	C	RA	OK	24.2492	39.3898	0.699884	2.41809	5e-05	0.000135027	yes
3862	XLOC_003862	Klhl11	C	RA	OK	10.6187	7.08783	-0.583198	-2.83116	5e-05	0.000135027	yes
3863	XLOC_003863	Acly	C	RA	OK	161.717	128.364	-0.333232	-1.37902	0.0126	0.0228022	yes
3864	XLOC_003864	Dnajc7	C	RA	OK	86.8703	67.7751	-0.358107	-1.77946	0.0031	0.00637565	yes
3866	XLOC_003866	Dhx58	C	RA	OK	1.58316	0.998889	-0.664414	-2.12886	0.00055	0.00129271	yes
3867	XLOC_003867	Kat2a	C	RA	OK	60.4956	43.2038	-0.485672	-2.27816	5e-05	0.000135027	yes
3869	XLOC_003869	Kcnh4	C	RA	OK	0.448282	0.0655506	-2.77372	-3.87288	5e-05	0.000135027	yes
3871	XLOC_003871	Ghdc	C	RA	OK	10.1486	7.57777	-0.421438	-2.0222	0.00065	0.00150889	yes
3872	XLOC_003872	Stat5b	C	RA	OK	4.72501	8.41793	0.833149	3.84442	5e-05	0.000135027	yes
3873	XLOC_003873	Stat3	C	RA	OK	29.0476	13.8945	-1.0639	-4.93707	5e-05	0.000135027	yes
3874	XLOC_003874	Ptrf	C	RA	OK	17.4246	12.3416	-0.497592	-2.48283	5e-05	0.000135027	yes
3876	XLOC_003876	Fam134c	C	RA	OK	22.8355	31.577	0.467594	2.25066	5e-05	0.000135027	yes
3879	XLOC_003879	Ezh1	C	RA	OK	26.4428	8.35397	-1.66234	-8.14617	5e-05	0.000135027	yes
3880	XLOC_003880	Coa3	C	RA	OK	52.8814	68.5875	0.375186	2.43702	0.00235	0.00495055	yes
3882	XLOC_003882	Aarsd1	C	RA	OK	70.8454	51.4298	-0.462071	-2.47368	0.0002	0.000502533	yes
3883	XLOC_003883	Ptges3l	C	RA	OK	1.11415	3.18441	1.51508	2.30935	0.00075	0.00172116	yes
3884	XLOC_003884	Vat1	C	RA	OK	90.7654	74.771	-0.279664	-1.42047	0.0232	0.0395022	yes
3885	XLOC_003885	Brca1	C	RA	OK	20.9598	15.7442	-0.412803	-1.96722	0.00055	0.00129271	yes
3886	XLOC_003886	Etv4	C	RA	OK	11.5104	2.6381	-2.12537	-9.28146	5e-05	0.000135027	yes
3887	XLOC_003887	Meox1	C	RA	OK	0.253083	5.43075	4.42347	10.5215	5e-05	0.000135027	yes
3888	XLOC_003888	Sost	C	RA	OK	0.047202	0.584804	3.63103	3.28913	0.00025	0.000621055	yes
3890	XLOC_003890	Mpp3	C	RA	OK	2.92375	4.81819	0.720671	3.12914	5e-05	0.000135027	yes
3891	XLOC_003891	Mpp2	C	RA	OK	4.95335	6.55362	0.403887	1.93848	0.0014	0.00307169	yes
3895	XLOC_003895	Lsm12	C	RA	OK	57.3059	40.7617	-0.491468	-2.81673	5e-05	0.000135027	yes
3898	XLOC_003898	Ubtf	C	RA	OK	46.9654	29.7122	-0.660546	-2.9602	5e-05	0.000135027	yes
3900	XLOC_003900	Slc25a39	C	RA	OK	174.335	111.935	-0.639196	-3.44277	5e-05	0.000135027	yes
3901	XLOC_003901	Fam171a2	C	RA	OK	4.0356	13.3673	1.72786	8.60423	5e-05	0.000135027	yes
3904	XLOC_003904	Gm11627	C	RA	OK	6.0096	2.54742	-1.23823	-4.58549	5e-05	0.000135027	yes
3906	XLOC_003906	Ccdc43	C	RA	OK	32.4468	24.9559	-0.378697	-1.98006	0.0014	0.00307169	yes
3907	XLOC_003907	Gjc1	C	RA	OK	24.9318	37.1387	0.574938	2.63322	5e-05	0.000135027	yes
3909	XLOC_003909	Gfap	C	RA	OK	0.354238	0.744648	1.07184	2.43325	5e-05	0.000135027	yes
3910	XLOC_003910	Kif18b	C	RA	OK	33.9415	27.76	-0.290042	-1.46093	0.0155	0.02745	yes
3912	XLOC_003912	2410004I01Rik	C	RA	OK	1.30985	0.659045	-0.990947	-2.37036	0.005	0.00988736	yes
3913	XLOC_003913	Dcakd	C	RA	OK	98.2146	135.545	0.464766	2.51324	0.00015	0.000384504	yes
3914	XLOC_003914	Plcd3	C	RA	OK	8.83811	6.43826	-0.457068	-2.18988	0.0003	0.000735302	yes
3918	XLOC_003918	Arhgap27	C	RA	OK	5.08255	3.9248	-0.372933	-1.64894	0.00535	0.010502	yes
3919	XLOC_003919	Plekhm1	C	RA	OK	17.9454	9.08565	-0.981953	-4.80299	5e-05	0.000135027	yes
3922	XLOC_003922	Gosr2	C	RA	OK	24.725	33.8807	0.454492	2.33665	0.00025	0.000621055	yes
3924	XLOC_003924	Nsf	C	RA	OK	28.023	23.3207	-0.265001	-1.32531	0.02905	0.0483821	yes
3925	XLOC_003925	Kansl1	C	RA	OK	18.6524	22.98	0.301015	1.52148	0.0111	0.0203367	yes
3926	XLOC_003926	Cdc27	C	RA	OK	19.0576	23.9323	0.328592	1.67523	0.0064	0.0123621	yes
3927	XLOC_003927	1700052K11Rik	C	RA	OK	0.64643	4.76667	2.88242	9.46044	5e-05	0.000135027	yes
3929	XLOC_003929	Cyb561	C	RA	OK	14.3646	9.33705	-0.621476	-3.29024	5e-05	0.000135027	yes
3930	XLOC_003930	Limd2	C	RA	OK	26.7929	33.2798	0.312795	1.5941	0.0094	0.0175168	yes
3933	XLOC_003933	Ftsj3	C	RA	OK	97.5828	62.4712	-0.643436	-2.99416	5e-05	0.000135027	yes
3934	XLOC_003934	Smarcd2	C	RA	OK	45.7672	29.0312	-0.65671	-3.10145	5e-05	0.000135027	yes
3936	XLOC_003936	Cd79b	C	RA	OK	1.60475	0.470394	-1.7704	-4.06539	5e-05	0.000135027	yes
3939	XLOC_003939	Ern1	C	RA	OK	4.05053	3.29035	-0.299869	-1.32275	0.0267	0.044876	yes
3940	XLOC_003940	Tex2	C	RA	OK	11.1852	7.17214	-0.641116	-3.12358	5e-05	0.000135027	yes
3941	XLOC_003941	Pecam1	C	RA	OK	24.6759	2.79164	-3.14391	-13.1931	5e-05	0.000135027	yes
3942	XLOC_003942	Polg2	C	RA	OK	9.28722	5.70034	-0.704198	-2.78679	5e-05	0.000135027	yes
3947	XLOC_003947	Nol11	C	RA	OK	45.9137	34.5248	-0.411295	-1.94369	0.0005	0.00118325	yes
3948	XLOC_003948	Pitpnc1	C	RA	OK	12.6027	7.56583	-0.73616	-3.70017	5e-05	0.000135027	yes
3950	XLOC_003950	Cacng4	C	RA	OK	1.25231	3.17855	1.34378	4.35362	5e-05	0.000135027	yes
3951	XLOC_003951	Cacng5	C	RA	OK	0.450469	0.302079	-0.5765	-1.38518	0.01665	0.0292826	yes
3952	XLOC_003952	Prkca	C	RA	OK	0.279098	0.790124	1.50131	4.99302	5e-05	0.000135027	yes
3954	XLOC_003954	Rgs9	C	RA	OK	1.42017	2.59359	0.868886	3.45041	5e-05	0.000135027	yes
3956	XLOC_003956	Slc16a6	C	RA	OK	3.01544	4.19153	0.47511	1.97981	0.002	0.00426221	yes
3957	XLOC_003957	Wipi1	C	RA	OK	16.6382	11.3217	-0.555399	-2.75604	5e-05	0.000135027	yes
3964	XLOC_003964	Abca5	C	RA	OK	1.4554	2.54837	0.808162	3.7228	5e-05	0.000135027	yes
3966	XLOC_003966	2610035D17Rik	C	RA	OK	0.961125	1.8666	0.957614	3.08157	5e-05	0.000135027	yes
3970	XLOC_003970	Cpsf4l	C	RA	OK	12.2265	1.10857	-3.46324	-8.87595	5e-05	0.000135027	yes
3971	XLOC_003971	Cdc42ep4	C	RA	OK	30.7426	22.7647	-0.433439	-2.04437	0.0002	0.000502533	yes
3972	XLOC_003972	Sdk2	C	RA	OK	0.544173	4.91066	3.17378	12.0277	5e-05	0.000135027	yes
3983	XLOC_003983	Cd300e	C	RA	OK	0.122431	0.496999	2.02127	2.77567	0.00095	0.00214279	yes
3985	XLOC_003985	Nat9	C	RA	OK	17.1923	13.7284	-0.324602	-1.57512	0.0143	0.0255246	yes
3986	XLOC_003986	Grin2c	C	RA	OK	0.542139	0.159291	-1.767	-4.34986	5e-05	0.000135027	yes
3987	XLOC_003987	Fdxr	C	RA	OK	12.838	7.51813	-0.771976	-3.67828	5e-05	0.000135027	yes
3991	XLOC_003991	Atp5h	C	RA	OK	377.257	308.076	-0.29226	-2.06939	0.01435	0.0255981	yes
3994	XLOC_003994	Hn1	C	RA	OK	131.734	176.385	0.421102	2.37839	0.00065	0.00150889	yes
3995	XLOC_003995	Sumo2	C	RA	OK	690.36	565.445	-0.287962	-1.62408	0.0282	0.0471454	yes
3996	XLOC_003996	Gga3	C	RA	OK	32.039	25.7499	-0.315263	-1.49877	0.00945	0.0175963	yes
3998	XLOC_003998	Slc25a19	C	RA	OK	13.4365	6.66316	-1.01188	-4.47759	5e-05	0.000135027	yes
3999	XLOC_003999	Grb2	C	RA	OK	55.2303	69.9733	0.341345	1.76791	0.00485	0.00962095	yes
4000	XLOC_004000	Caskin2	C	RA	OK	5.13884	11.5022	1.1624	5.55359	5e-05	0.000135027	yes
4001	XLOC_004001	Recql5	C	RA	OK	9.66632	7.75108	-0.318569	-1.52218	0.0081	0.0153149	yes
4002	XLOC_004002	Galk1	C	RA	OK	122.526	72.6403	-0.754249	-3.39008	5e-05	0.000135027	yes
4003	XLOC_004003	H3f3b	C	RA	OK	344.739	597.974	0.794577	3.94283	5e-05	0.000135027	yes
4005	XLOC_004005	Wbp2	C	RA	OK	143.648	86.1	-0.738456	-4.00488	5e-05	0.000135027	yes
4006	XLOC_004006	Trim47	C	RA	OK	2.31333	0.705049	-1.71418	-5.05289	5e-05	0.000135027	yes
4008	XLOC_004008	Mrpl38	C	RA	OK	75.1213	56.2388	-0.417657	-2.34542	0.00055	0.00129271	yes
4009	XLOC_004009	Fbf1	C	RA	OK	7.28556	12.2949	0.754947	3.57736	5e-05	0.000135027	yes
4010	XLOC_004010	Acox1	C	RA	OK	8.67006	13.0298	0.587701	2.40369	5e-05	0.000135027	yes
4013	XLOC_004013	Exoc7	C	RA	OK	8.61798	13.5043	0.647994	2.95149	5e-05	0.000135027	yes
4014	XLOC_004014	Foxj1	C	RA	OK	3.78863	0.25218	-3.90916	-9.90683	5e-05	0.000135027	yes
4015	XLOC_004015	Rnf157	C	RA	OK	6.05819	10.21	0.753022	3.67515	5e-05	0.000135027	yes
4016	XLOC_004016	Qrich2	C	RA	OK	0.691812	0.270723	-1.35356	-2.87064	5e-05	0.000135027	yes
4019	XLOC_004019	Rhbdf2	C	RA	OK	21.0169	12.2055	-0.784017	-3.81308	5e-05	0.000135027	yes
4020	XLOC_004020	Cygb	C	RA	OK	0.301401	0.683177	1.18058	2.7467	0.00015	0.000384504	yes
4023	XLOC_004023	Mxra7	C	RA	OK	16.734	29.4344	0.814723	4.11047	5e-05	0.000135027	yes
4024	XLOC_004024	Jmjd6	C	RA	OK	51.7048	37.4766	-0.46431	-2.40797	0.00025	0.000621055	yes
4026	XLOC_004026	Tmc6	C	RA	OK	14.2566	7.58662	-0.910101	-4.09633	5e-05	0.000135027	yes
4028	XLOC_004028	Tha1	C	RA	OK	0.832633	1.58991	0.93319	2.83535	5e-05	0.000135027	yes
4029	XLOC_004029	Socs3	C	RA	OK	82.0732	8.66883	-3.243	-16.1741	5e-05	0.000135027	yes
4031	XLOC_004031	Cyth1	C	RA	OK	2.59158	3.53	0.445837	1.76034	0.0017	0.00366604	yes
4032	XLOC_004032	Usp36	C	RA	OK	17.1801	12.7226	-0.433349	-2.12801	0.0003	0.000735302	yes
4033	XLOC_004033	Timp2	C	RA	OK	4.46038	12.0155	1.42966	7.12442	5e-05	0.000135027	yes
4038	XLOC_004038	Rbfox3	C	RA	OK	1.11331	0.83162	-0.420862	-1.23775	0.02485	0.0420594	yes
4039	XLOC_004039	Cbx8	C	RA	OK	0.360288	3.77015	3.3874	7.45292	5e-05	0.000135027	yes
4040	XLOC_004040	Cbx4	C	RA	OK	0.21857	2.32333	3.41003	10.0164	5e-05	0.000135027	yes
4041	XLOC_004041	Tbc1d16	C	RA	OK	13.3481	16.2253	0.28161	1.36246	0.0192	0.0332863	yes
4042	XLOC_004042	Eif4a3	C	RA	OK	124.767	151.611	0.281142	1.4801	0.0229	0.0390327	yes
4043	XLOC_004043	Sgsh	C	RA	OK	1.29434	3.1376	1.27744	4.76856	5e-05	0.000135027	yes
4044	XLOC_004044	Nptx1	C	RA	OK	0.217978	1.15306	2.40322	6.92446	5e-05	0.000135027	yes
4046	XLOC_004046	Aatk	C	RA	OK	0.760171	1.93357	1.34687	4.96145	5e-05	0.000135027	yes
4049	XLOC_004049	Enthd2	C	RA	OK	9.86913	7.82827	-0.334228	-1.63978	0.0079	0.0149739	yes
4051	XLOC_004051	2810410L24Rik	C	RA	OK	1.69399	2.63907	0.639606	2.27337	0.00045	0.00107317	yes
4053	XLOC_004053	2310003H01Rik	C	RA	OK	9.30864	11.2855	0.277825	1.38053	0.02475	0.0419147	yes
4057	XLOC_004057	Arl16	C	RA	OK	2.76933	6.09501	1.13809	2.56189	5e-05	0.000135027	yes
4058	XLOC_004058	Fam195b	C	RA	OK	49.1581	72.0549	0.551667	3.20596	5e-05	0.000135027	yes
4063	XLOC_004063	Pcyt2	C	RA	OK	29.9509	22.0823	-0.439704	-2.27126	0.00015	0.000384504	yes
4066	XLOC_004066	Pycr1	C	RA	OK	13.7729	4.56441	-1.59333	-7.57632	5e-05	0.000135027	yes
4068	XLOC_004068	Notum	C	RA	OK	2.56543	1.85354	-0.468916	-1.75624	0.0069	0.0132484	yes
4069	XLOC_004069	Stra13	C	RA	OK	60.2588	39.9388	-0.593381	-3.75715	5e-05	0.000135027	yes
4070	XLOC_004070	Dcxr	C	RA	OK	38.0474	21.5506	-0.820067	-4.61013	5e-05	0.000135027	yes
4073	XLOC_004073	Dus1l	C	RA	OK	51.3606	36.2165	-0.504016	-2.59043	5e-05	0.000135027	yes
4074	XLOC_004074	Fasn	C	RA	OK	64.7074	83.8656	0.37415	1.56545	0.0089	0.0166838	yes
4076	XLOC_004076	Csnk1d	C	RA	OK	54.6977	68.4184	0.322903	1.52575	0.0078	0.014796	yes
4077	XLOC_004077	Cd7	C	RA	OK	1.51461	0.190331	-2.99236	-4.38448	0.00095	0.00214279	yes
4081	XLOC_004081	Ogfod3	C	RA	OK	5.8611	9.82707	0.745591	1.80401	0.00925	0.0172639	yes
4084	XLOC_004084	Rab40b	C	RA	OK	0.203136	0.523242	1.36503	2.4143	0.00105	0.00234896	yes
4085	XLOC_004085	Zfp750	C	RA	OK	2.3444	0.433337	-2.43566	-1.68852	0.0214	0.036731	yes
4089	XLOC_004089	Asxl2	C	RA	OK	7.74079	6.11175	-0.340896	-1.6035	0.00605	0.0117519	yes
4107	XLOC_004107	Sdc1	C	RA	OK	14.7047	23.6964	0.688388	3.55053	5e-05	0.000135027	yes
4108	XLOC_004108	Laptm4a	C	RA	OK	111.657	142.145	0.348288	1.9679	0.0046	0.00916015	yes
4109	XLOC_004109	Matn3	C	RA	OK	4.81963	3.53291	-0.448064	-2.09452	0.0012	0.0026664	yes
4110	XLOC_004110	Wdr35	C	RA	OK	19.0842	9.49424	-1.00725	-4.71362	5e-05	0.000135027	yes
4116	XLOC_004116	Smc6	C	RA	OK	18.7909	24.1315	0.360885	1.77151	0.00365	0.00741	yes
4119	XLOC_004119	Fam49a	C	RA	OK	3.62408	2.46301	-0.557196	-2.46503	0.0001	0.00026119	yes
4123	XLOC_004123	E2f6	C	RA	OK	11.9137	22.5586	0.921055	4.33607	5e-05	0.000135027	yes
4124	XLOC_004124	Rock2	C	RA	OK	16.3541	19.7509	0.272262	1.30737	0.0247	0.0418349	yes
4125	XLOC_004125	Pdia6	C	RA	OK	186.277	146.735	-0.344234	-1.67679	0.0073	0.0139462	yes
4126	XLOC_004126	Nol10	C	RA	OK	35.99	24.4457	-0.558018	-2.55861	5e-05	0.000135027	yes
4128	XLOC_004128	Odc1	C	RA	OK	313.877	204.351	-0.619147	-2.84441	5e-05	0.000135027	yes
4129	XLOC_004129	Hpcal1	C	RA	OK	39.478	27.2679	-0.533847	-2.9056	5e-05	0.000135027	yes
4130	XLOC_004130	5730507C01Rik	C	RA	OK	21.4	26.7082	0.319672	1.54761	0.00825	0.0155823	yes
4132	XLOC_004132	Cpsf3	C	RA	OK	49.5501	39.548	-0.325284	-1.62355	0.0073	0.0139462	yes
4135	XLOC_004135	Grhl1	C	RA	OK	2.91459	1.11904	-1.38103	-4.89531	5e-05	0.000135027	yes
4136	XLOC_004136	Klf11	C	RA	OK	14.2073	11.7762	-0.270751	-1.41291	0.02605	0.0439006	yes
4137	XLOC_004137	Rrm2	C	RA	OK	151.418	123.928	-0.289039	-1.49374	0.01935	0.0335102	yes
4143	XLOC_004143	Rnaseh1	C	RA	OK	16.7731	11.7038	-0.519181	-2.53178	0.0002	0.000502533	yes
4144	XLOC_004144	Adi1	C	RA	OK	69.3021	35.3981	-0.969225	-5.33877	5e-05	0.000135027	yes
4145	XLOC_004145	Tssc1	C	RA	OK	21.2624	14.1315	-0.589395	-2.92049	0.0001	0.00026119	yes
4147	XLOC_004147	Pxdn	C	RA	OK	11.0761	28.0729	1.34172	6.45817	5e-05	0.000135027	yes
4148	XLOC_004148	Tmem18	C	RA	OK	8.11276	14.4276	0.83057	4.28491	5e-05	0.000135027	yes
4151	XLOC_004151	Fam110c	C	RA	OK	0.798723	0.317357	-1.33159	-3.30467	5e-05	0.000135027	yes
4155	XLOC_004155	Ccdc71l	C	RA	OK	2.60003	5.02764	0.951353	4.68517	5e-05	0.000135027	yes
4156	XLOC_004156	Nampt	C	RA	OK	68.4338	38.212	-0.840685	-4.16499	5e-05	0.000135027	yes
4161	XLOC_004161	Efcab10	C	RA	OK	2.27361	0.481881	-2.23824	-4.04204	0.0004	0.000961208	yes
4162	XLOC_004162	Twistnb	C	RA	OK	24.5168	17.5863	-0.479319	-2.5562	5e-05	0.000135027	yes
4164	XLOC_004164	Twist1	C	RA	OK	1.76183	14.3632	3.02723	12.4076	5e-05	0.000135027	yes
4170	XLOC_004170	Ankmy2	C	RA	OK	15.0456	10.644	-0.499293	-2.48887	0.00015	0.000384504	yes
4172	XLOC_004172	Ispd	C	RA	OK	0.283802	1.06227	1.90419	4.87491	5e-05	0.000135027	yes
4177	XLOC_004177	Etv1	C	RA	OK	3.61071	2.09143	-0.787795	-3.32678	5e-05	0.000135027	yes
4179	XLOC_004179	Dock4	C	RA	OK	1.99827	3.82308	0.935986	4.30669	5e-05	0.000135027	yes
4180	XLOC_004180	Immp2l	C	RA	OK	3.88298	2.56066	-0.600646	-2.17355	0.0056	0.0109468	yes
4181	XLOC_004181	Gm2027	C	RA	OK	0.524632	1.32584	1.33753	4.24783	5e-05	0.000135027	yes
4183	XLOC_004183	Nrcam	C	RA	OK	0.66823	2.02761	1.60136	6.19865	5e-05	0.000135027	yes
4184	XLOC_004184	Foxg1	C	RA	OK	0.264535	0.594303	1.16774	2.73729	0.00015	0.000384504	yes
4186	XLOC_004186	G2e3	C	RA	OK	26.2826	10.8346	-1.27846	-6.45177	5e-05	0.000135027	yes
4188	XLOC_004188	Coch	C	RA	OK	2.08138	6.30492	1.59894	6.2118	5e-05	0.000135027	yes
4190	XLOC_004190	Nubpl	C	RA	OK	27.9795	16.2127	-0.787244	-4.37343	5e-05	0.000135027	yes
4211	XLOC_004211	Gemin2	C	RA	OK	28.8896	21.6903	-0.413499	-2.23925	0.0013	0.00286574	yes
4214	XLOC_004214	Ctage5	C	RA	OK	17.3151	21.9221	0.340356	1.5669	0.00475	0.00943291	yes
4219	XLOC_004219	Fancm	C	RA	OK	7.85991	6.08133	-0.370127	-1.79707	0.0013	0.00286574	yes
4220	XLOC_004220	Wdr20b	C	RA	OK	0.501833	0.277328	-0.855615	-1.83523	0.00595	0.0115747	yes
4222	XLOC_004222	Mgat2	C	RA	OK	9.9894	15.0402	0.590351	3.08186	5e-05	0.000135027	yes
4224	XLOC_004224	Klhdc1	C	RA	OK	0.66071	1.07643	0.70417	1.94805	0.00345	0.00703652	yes
4225	XLOC_004225	Klhdc2	C	RA	OK	33.6345	60.5806	0.848914	4.54119	5e-05	0.000135027	yes
4227	XLOC_004227	Atp5s	C	RA	OK	9.28364	5.65048	-0.716318	-3.39153	5e-05	0.000135027	yes
4234	XLOC_004234	Tmx1	C	RA	OK	25.8522	40.5508	0.649441	3.23603	5e-05	0.000135027	yes
4236	XLOC_004236	Actr10	C	RA	OK	14.7355	17.6325	0.258935	1.3535	0.02985	0.0495379	yes
4238	XLOC_004238	Arid4a	C	RA	OK	6.084	4.47367	-0.443561	-2.04814	0.0003	0.000735302	yes
4240	XLOC_004240	2700049A03Rik	C	RA	OK	11.7298	8.02806	-0.547056	-2.55742	5e-05	0.000135027	yes
4241	XLOC_004241	Dact1	C	RA	OK	2.6839	4.48186	0.739768	3.20167	5e-05	0.000135027	yes
4247	XLOC_004247	Ppm1a	C	RA	OK	51.5076	39.4438	-0.384986	-2.00794	0.00165	0.00356777	yes
4249	XLOC_004249	Mnat1	C	RA	OK	27.4417	21.3835	-0.359871	-1.85672	0.003	0.00618579	yes
4250	XLOC_004250	Slc38a6	C	RA	OK	2.09895	4.46932	1.09039	4.65805	5e-05	0.000135027	yes
4251	XLOC_004251	2210039B01Rik	C	RA	OK	182.385	25.9995	-2.81043	-15.8709	5e-05	0.000135027	yes
4252	XLOC_004252	Prkch	C	RA	OK	1.0269	4.42951	2.10885	8.03355	5e-05	0.000135027	yes
4258	XLOC_004258	Rhoj	C	RA	OK	0.202372	0.739983	1.87048	3.82932	5e-05	0.000135027	yes
4260	XLOC_004260	Mthfd1	C	RA	OK	96.1607	49.8819	-0.946932	-4.5107	5e-05	0.000135027	yes
4261	XLOC_004261	Akap5	C	RA	OK	0.855119	1.15959	0.439415	1.67655	0.004	0.00806403	yes
4263	XLOC_004263	Hspa2	C	RA	OK	3.71074	2.92069	-0.345399	-1.34981	0.0175	0.0306102	yes
4265	XLOC_004265	Gm10451	C	RA	OK	6.83345	11.7192	0.778185	3.63681	5e-05	0.000135027	yes
4266	XLOC_004266	Plekhg3	C	RA	OK	3.87894	5.43448	0.486481	2.18023	0.00015	0.000384504	yes
4269	XLOC_004269	Fut8	C	RA	OK	10.2843	20.0506	0.963197	4.37172	5e-05	0.000135027	yes
4270	XLOC_004270	Gphn	C	RA	OK	4.29396	6.54423	0.607917	2.68779	5e-05	0.000135027	yes
4273	XLOC_004273	Eif2s1	C	RA	OK	88.3257	63.0304	-0.486786	-2.43728	0.0001	0.00026119	yes
4275	XLOC_004275	Arg2	C	RA	OK	0.674344	13.3867	4.31118	4.22912	0.0004	0.000961208	yes
4276	XLOC_004276	Rdh12	C	RA	OK	1.08296	1.82525	0.753118	2.32822	0.0002	0.000502533	yes
4277	XLOC_004277	Rad51b	C	RA	OK	6.38358	4.45042	-0.520423	-2.09643	0.0003	0.000735302	yes
4278	XLOC_004278	Exd2	C	RA	OK	8.30821	10.3766	0.32072	1.59278	0.0103	0.0190129	yes
4280	XLOC_004280	Galnt16	C	RA	OK	0.680454	2.93829	2.11041	7.56416	5e-05	0.000135027	yes
4281	XLOC_004281	Slc39a9	C	RA	OK	5.88397	8.17202	0.473903	2.39689	0.0002	0.000502533	yes
4283	XLOC_004283	4933426M11Rik	C	RA	OK	19.4526	15.1522	-0.36044	-1.78704	0.0022	0.00466373	yes
4285	XLOC_004285	Smoc1	C	RA	OK	10.7469	8.75753	-0.29532	-1.37939	0.0177	0.0309264	yes
4288	XLOC_004288	Pcnx	C	RA	OK	4.7025	6.80867	0.533946	2.65058	5e-05	0.000135027	yes
4291	XLOC_004291	Dcaf4	C	RA	OK	46.0133	18.6766	-1.30082	-6.06464	5e-05	0.000135027	yes
4293	XLOC_004293	Psen1	C	RA	OK	15.5902	22.5245	0.530859	2.74825	5e-05	0.000135027	yes
4294	XLOC_004294	Papln	C	RA	OK	0.455033	0.204927	-1.15086	-2.58475	5e-05	0.000135027	yes
4296	XLOC_004296	Acot2	C	RA	OK	1.47149	2.41712	0.716013	2.7018	0.00025	0.000621055	yes
4297	XLOC_004297	Acot1	C	RA	OK	20.9836	13.7108	-0.613954	-3.26662	5e-05	0.000135027	yes
4301	XLOC_004301	Acot6	C	RA	OK	0.321169	0.689914	1.10308	2.46574	0.0016	0.00347366	yes
4304	XLOC_004304	Zfp410	C	RA	OK	9.85438	16.2345	0.72023	3.30996	5e-05	0.000135027	yes
4308	XLOC_004308	Lin52	C	RA	OK	11.8962	7.14002	-0.736496	-3.66372	5e-05	0.000135027	yes
4309	XLOC_004309	Vsx2	C	RA	OK	0.157861	0.563791	1.83651	3.77197	5e-05	0.000135027	yes
4310	XLOC_004310	Vrtn	C	RA	OK	2.44828	0.237879	-3.36347	-7.80428	5e-05	0.000135027	yes
4313	XLOC_004313	Fcf1	C	RA	OK	114.47	78.5285	-0.543679	-3.51496	5e-05	0.000135027	yes
4316	XLOC_004316	Eif2b2	C	RA	OK	39.959	32.6358	-0.292066	-1.56845	0.01585	0.0279912	yes
4317	XLOC_004317	Zc2hc1c	C	RA	OK	0.449474	0.765425	0.768023	2.32619	0.0002	0.000502533	yes
4319	XLOC_004319	Jdp2	C	RA	OK	5.32373	4.2134	-0.337453	-1.24126	0.02545	0.0430096	yes
4323	XLOC_004323	Ift43	C	RA	OK	25.6332	34.4174	0.425123	1.7766	0.0006	0.0014009	yes
4326	XLOC_004326	Esrrb	C	RA	OK	128.329	2.93902	-5.44837	-23.3504	5e-05	0.000135027	yes
4327	XLOC_004327	Vash1	C	RA	OK	3.28224	8.99911	1.4551	6.93338	5e-05	0.000135027	yes
4332	XLOC_004332	Ahsa1	C	RA	OK	172.168	132.862	-0.373892	-1.97317	0.0026	0.00542356	yes
4334	XLOC_004334	Gm8300	C	RA	OK	3.68948	43.1955	3.54939	16.8504	5e-05	0.000135027	yes
4336	XLOC_004336	BB287469	C	RA	OK	0.431007	6.75932	3.97109	7.76481	5e-05	0.000135027	yes
4338	XLOC_004338	Gm1995	C	RA	OK	0.262795	2.85358	3.44076	9.98438	5e-05	0.000135027	yes
4339	XLOC_004339	Gm2016	C	RA	OK	1.41271	9.99428	2.82264	10.8791	5e-05	0.000135027	yes
4340	XLOC_004340	Gm2022	C	RA	OK	4.19211	58.1236	3.79337	18.221	5e-05	0.000135027	yes
4347	XLOC_004347	Flrt2	C	RA	OK	0.362851	2.34258	2.69065	9.905	5e-05	0.000135027	yes
4351	XLOC_004351	Ttc8	C	RA	OK	2.48958	6.38479	1.35874	5.21916	5e-05	0.000135027	yes
4356	XLOC_004356	Calm1	C	RA	OK	51.5257	90.6594	0.815163	4.02787	5e-05	0.000135027	yes
4358	XLOC_004358	9030617O03Rik	C	RA	OK	1.28841	0.250587	-2.36221	-6.07733	5e-05	0.000135027	yes
4364	XLOC_004364	Rin3	C	RA	OK	0.632318	1.26165	0.996591	3.07965	5e-05	0.000135027	yes
4365	XLOC_004365	Golga5	C	RA	OK	17.4907	13.7928	-0.342671	-1.50716	0.006	0.0116626	yes
4366	XLOC_004366	Chga	C	RA	OK	4.13195	1.29341	-1.67565	-5.77569	5e-05	0.000135027	yes
4368	XLOC_004368	Ubr7	C	RA	OK	93.8669	35.7737	-1.39172	-6.94167	5e-05	0.000135027	yes
4371	XLOC_004371	Fam181a	C	RA	OK	0.244013	2.56092	3.39163	6.06424	5e-05	0.000135027	yes
4374	XLOC_004374	Ppp4r4	C	RA	OK	2.80522	2.05631	-0.448055	-1.87267	0.0017	0.00366604	yes
4384	XLOC_004384	Serpina3m	C	RA	OK	1.27525	0.211444	-2.59243	-4.57414	5e-05	0.000135027	yes
4392	XLOC_004392	2810011L19Rik	C	RA	OK	1.25446	0.692342	-0.857516	-2.83194	5e-05	0.000135027	yes
4393	XLOC_004393	D430019H16Rik	C	RA	OK	1.35254	3.28704	1.28112	5.48401	5e-05	0.000135027	yes
4394	XLOC_004394	Bdkrb2	C	RA	OK	0.946949	0.485838	-0.962812	-2.36208	0.0013	0.00286574	yes
4396	XLOC_004396	Gskip	C	RA	OK	4.3781	7.52954	0.782258	3.76582	5e-05	0.000135027	yes
4397	XLOC_004397	Ak7	C	RA	OK	2.33319	0.393297	-2.56862	-7.38875	5e-05	0.000135027	yes
4400	XLOC_004400	Ccnk	C	RA	OK	40.753	31.5257	-0.370375	-1.92745	0.00185	0.00396354	yes
4401	XLOC_004401	Hhipl1	C	RA	OK	0.278487	0.605926	1.12153	2.61648	0.00025	0.000621055	yes
4403	XLOC_004403	Eml1	C	RA	OK	3.60528	14.6139	2.01916	4.6766	5e-05	0.000135027	yes
4404	XLOC_004404	Evl	C	RA	OK	24.5743	39.8327	0.696801	2.54097	0.0001	0.00026119	yes
4407	XLOC_004407	Slc25a47	C	RA	OK	0.53043	1.59194	1.58556	4.1665	5e-05	0.000135027	yes
4409	XLOC_004409	Dlk1	C	RA	OK	1.33554	9.65384	2.85368	11.9671	5e-05	0.000135027	yes
4410	XLOC_004410	Meg3	C	RA	OK	173.584	124.611	-0.478208	-1.07124	0.0281	0.0469999	yes
4462	XLOC_004462	Mir369	C	RA	OK	63.1354	14.9	-2.08314	-12.2027	5e-05	0.000135027	yes
4470	XLOC_004470	Dio3	C	RA	OK	0.144193	0.695315	2.26967	3.41992	0.00045	0.00107317	yes
4471	XLOC_004471	Ppp2r5c	C	RA	OK	81.5819	45.701	-0.836025	-3.79947	5e-05	0.000135027	yes
4473	XLOC_004473	Dync1h1	C	RA	OK	38.9786	30.9166	-0.334302	-1.39725	0.01505	0.0267316	yes
4474	XLOC_004474	Wdr20a	C	RA	OK	8.38186	6.14055	-0.448902	-2.16327	0.0006	0.0014009	yes
4478	XLOC_004478	Rcor1	C	RA	OK	12.1442	17.8386	0.554736	2.81883	5e-05	0.000135027	yes
4479	XLOC_004479	Traf3	C	RA	OK	4.09562	8.4266	1.04087	4.91792	5e-05	0.000135027	yes
4483	XLOC_004483	Tnfaip2	C	RA	OK	1.31071	1.91992	0.550703	2.07166	0.0005	0.00118325	yes
4486	XLOC_004486	Mark3	C	RA	OK	34.9687	44.1798	0.33732	1.58071	0.00525	0.0103211	yes
4487	XLOC_004487	Trmt61a	C	RA	OK	12.247	9.55671	-0.357844	-1.60925	0.00435	0.0087006	yes
4489	XLOC_004489	Klc1	C	RA	OK	21.9942	33.1283	0.590938	2.35626	5e-05	0.000135027	yes
4490	XLOC_004490	Zfyve21	C	RA	OK	32.9848	22.9334	-0.524348	-2.8627	5e-05	0.000135027	yes
4492	XLOC_004492	Aspg	C	RA	OK	7.34741	2.85944	-1.3615	-5.57336	5e-05	0.000135027	yes
4497	XLOC_004497	Inf2	C	RA	OK	8.66637	6.75372	-0.359746	-1.72584	0.00335	0.00685477	yes
4498	XLOC_004498	Adssl1	C	RA	OK	11.9387	9.13243	-0.38657	-1.87818	0.00315	0.00646838	yes
4499	XLOC_004499	Siva1	C	RA	OK	162.42	112.191	-0.533775	-2.56709	5e-05	0.000135027	yes
4500	XLOC_004500	Zbtb42	C	RA	OK	1.25198	3.55146	1.5042	5.93762	5e-05	0.000135027	yes
4505	XLOC_004505	Pacs2	C	RA	OK	11.3392	14.5005	0.354784	1.73992	0.0035	0.00712846	yes
4508	XLOC_004508	Crip2	C	RA	OK	50.5524	24.204	-1.06253	-5.91276	5e-05	0.000135027	yes
4509	XLOC_004509	Crip1	C	RA	OK	97.9135	47.2361	-1.05162	-8.11581	5e-05	0.000135027	yes
4510	XLOC_004510	4930427A07Rik	C	RA	OK	21.1997	13.2699	-0.675881	-3.43305	5e-05	0.000135027	yes
4514	XLOC_004514	Zfp386	C	RA	OK	2.21307	6.77759	1.61472	5.89398	5e-05	0.000135027	yes
4515	XLOC_004515	Vipr2	C	RA	OK	0.0624914	0.600193	3.2637	4.39361	0.0001	0.00026119	yes
4516	XLOC_004516	Esyt2	C	RA	OK	15.5909	11.64	-0.421619	-2.12051	0.0003	0.000735302	yes
4518	XLOC_004518	Ptprn2	C	RA	OK	0.341485	1.09337	1.67889	4.88044	5e-05	0.000135027	yes
4520	XLOC_004520	Rapgef5	C	RA	OK	5.66647	3.90749	-0.536208	-2.47107	5e-05	0.000135027	yes
4521	XLOC_004521	Cdca7l	C	RA	OK	12.7754	19.469	0.607804	2.72617	5e-05	0.000135027	yes
4522	XLOC_004522	Sp8	C	RA	OK	0.0444004	6.06077	7.09278	9.16385	5e-05	0.000135027	yes
4526	XLOC_004526	1110002L01Rik	C	RA	OK	12.1093	9.41872	-0.362509	-1.24248	0.0266	0.0447286	yes
4529	XLOC_004529	Cenpo	C	RA	OK	7.16929	5.4137	-0.405213	-1.33011	0.0276	0.0462437	yes
4530	XLOC_004530	Ncoa1	C	RA	OK	4.75139	3.91944	-0.277703	-1.31173	0.02435	0.0412614	yes
4532	XLOC_004532	Fam228b	C	RA	OK	1.0675	0.788201	-0.437597	-1.41896	0.03015	0.04999	yes
4536	XLOC_004536	Klhl29	C	RA	OK	0.158806	1.28041	3.01127	8.73267	5e-05	0.000135027	yes
4538	XLOC_004538	Gdf7	C	RA	OK	0.229955	1.09613	2.25299	3.92202	0.0001	0.00026119	yes
4539	XLOC_004539	Rhob	C	RA	OK	13.7542	32.7002	1.24942	6.7397	5e-05	0.000135027	yes
4544	XLOC_004544	Gen1	C	RA	OK	4.13953	8.37679	1.01693	4.78834	5e-05	0.000135027	yes
4545	XLOC_004545	Vsnl1	C	RA	OK	0.301321	0.874431	1.53704	3.44659	5e-05	0.000135027	yes
4548	XLOC_004548	Mycn	C	RA	OK	73.6178	38.9107	-0.91989	-4.8247	5e-05	0.000135027	yes
4550	XLOC_004550	Fam84a	C	RA	OK	0.617559	1.28744	1.05985	3.47242	5e-05	0.000135027	yes
4553	XLOC_004553	Lpin1	C	RA	OK	13.1249	4.7091	-1.47878	-6.91816	5e-05	0.000135027	yes
4554	XLOC_004554	Greb1	C	RA	OK	0.851087	3.38508	1.99181	8.16383	5e-05	0.000135027	yes
4555	XLOC_004555	Pqlc3	C	RA	OK	11.1427	7.78426	-0.517462	-2.22394	0.0001	0.00026119	yes
4557	XLOC_004557	Kcnf1	C	RA	OK	0.156745	0.601645	1.94049	4.68247	5e-05	0.000135027	yes
4559	XLOC_004559	1700030C10Rik	C	RA	OK	4.05974	2.82544	-0.522911	-2.08728	0.0019	0.00406525	yes
4565	XLOC_004565	Cys1	C	RA	OK	0.0877642	0.523847	2.57744	2.35037	0.0005	0.00118325	yes
4566	XLOC_004566	Id2	C	RA	OK	11.5368	166.538	3.85154	20.9489	5e-05	0.000135027	yes
4567	XLOC_004567	Rnf144a	C	RA	OK	4.03841	9.30258	1.20384	5.71322	5e-05	0.000135027	yes
4571	XLOC_004571	Sox11	C	RA	OK	7.42393	16.5906	1.16011	6.09925	5e-05	0.000135027	yes
4572	XLOC_004572	Dcdc2c	C	RA	OK	10.9738	141.33	3.68693	18.6914	5e-05	0.000135027	yes
4575	XLOC_004575	Rps7	C	RA	OK	1601.03	1212.77	-0.400697	-1.89736	0.0065	0.0125436	yes
4576	XLOC_004576	Trappc12	C	RA	OK	13.2359	10.1925	-0.376943	-1.70869	0.002	0.00426221	yes
4589	XLOC_004589	Prkar2b	C	RA	OK	5.16737	8.77097	0.763306	3.86848	5e-05	0.000135027	yes
4594	XLOC_004594	Hdac9	C	RA	OK	0.659561	1.4295	1.11594	3.69463	5e-05	0.000135027	yes
4595	XLOC_004595	Ahr	C	RA	OK	4.43504	1.94521	-1.18902	-5.48177	5e-05	0.000135027	yes
4597	XLOC_004597	Tspan13	C	RA	OK	29.3167	63.9182	1.1245	6.28329	5e-05	0.000135027	yes
4598	XLOC_004598	Bzw2	C	RA	OK	146.652	102.844	-0.511937	-2.66748	5e-05	0.000135027	yes
4604	XLOC_004604	Ifrd1	C	RA	OK	46.7946	30.8911	-0.59915	-3.03443	5e-05	0.000135027	yes
4609	XLOC_004609	Stxbp6	C	RA	OK	1.5148	4.76447	1.65319	7.45003	5e-05	0.000135027	yes
4610	XLOC_004610	Nova1	C	RA	OK	0.668964	2.41603	1.85264	7.68004	5e-05	0.000135027	yes
4613	XLOC_004613	Prkd1	C	RA	OK	1.22418	7.50718	2.61646	10.8023	5e-05	0.000135027	yes
4615	XLOC_004615	Hectd1	C	RA	OK	13.3705	17.5792	0.394821	1.88064	0.0014	0.00307169	yes
4620	XLOC_004620	Egln3	C	RA	OK	22.2337	5.41712	-2.03715	-10.1574	5e-05	0.000135027	yes
4624	XLOC_004624	Snx6	C	RA	OK	42.9383	62.6276	0.544532	2.89094	5e-05	0.000135027	yes
4625	XLOC_004625	Cfl2	C	RA	OK	19.6139	44.8992	1.19481	6.76441	5e-05	0.000135027	yes
4626	XLOC_004626	Baz1a	C	RA	OK	6.57715	13.5768	1.04561	4.97613	5e-05	0.000135027	yes
4627	XLOC_004627	2700097O09Rik	C	RA	OK	20.4731	14.4294	-0.504721	-2.24874	0.0002	0.000502533	yes
4630	XLOC_004630	Ralgapa1	C	RA	OK	5.56112	8.32445	0.58198	2.80728	5e-05	0.000135027	yes
4634	XLOC_004634	Nkx2-9	C	RA	OK	0.938015	4.64734	2.30872	7.40221	5e-05	0.000135027	yes
4635	XLOC_004635	Slc25a21	C	RA	OK	0.035464	2.31419	6.02801	3.8947	0.0096	0.0178435	yes
4636	XLOC_004636	Foxa1	C	RA	OK	0.226765	8.01936	5.14422	14.2988	5e-05	0.000135027	yes
4638	XLOC_004638	Sec23a	C	RA	OK	26.4281	17.1016	-0.627945	-3.2757	5e-05	0.000135027	yes
4643	XLOC_004643	Klhl28	C	RA	OK	5.05251	3.8153	-0.405203	-1.87494	0.00395	0.00796989	yes
4645	XLOC_004645	Mis18bp1	C	RA	OK	28.1133	20.2798	-0.471209	-2.34805	0.0001	0.00026119	yes
4646	XLOC_004646	Rpl10l	C	RA	OK	46.5416	33.6063	-0.46979	-2.71691	0.0001	0.00026119	yes
4648	XLOC_004648	Gm17821	C	RA	OK	7.33658	13.0808	0.834268	3.81155	5e-05	0.000135027	yes
4649	XLOC_004649	Rps29	C	RA	OK	3455.97	2798.91	-0.304223	-2.78688	0.023	0.0391709	yes
4650	XLOC_004650	Rpl36al	C	RA	OK	896.288	581.75	-0.623562	-4.67982	5e-05	0.000135027	yes
4656	XLOC_004656	Sos2	C	RA	OK	3.21766	7.91512	1.2986	6.22776	5e-05	0.000135027	yes
4657	XLOC_004657	L2hgdh	C	RA	OK	25.5371	9.97819	-1.35575	-7.0566	5e-05	0.000135027	yes
4660	XLOC_004660	Map4k5	C	RA	OK	11.8723	16.4989	0.474775	1.75909	0.00375	0.00758749	yes
4661	XLOC_004661	Sav1	C	RA	OK	15.3036	23.786	0.636239	1.94421	0.00115	0.0025608	yes
4662	XLOC_004662	Nin	C	RA	OK	1.55917	3.35446	1.1053	4.46354	5e-05	0.000135027	yes
4663	XLOC_004663	Pygl	C	RA	OK	5.5992	7.4372	0.409539	1.89492	0.0014	0.00307169	yes
4666	XLOC_004666	Timm9	C	RA	OK	28.6962	23.3321	-0.29854	-1.23001	0.02485	0.0420594	yes
4668	XLOC_004668	L3hypdh	C	RA	OK	2.51068	1.67701	-0.582182	-2.14144	0.0028	0.00580066	yes
4670	XLOC_004670	Rtn1	C	RA	OK	5.09368	9.21361	0.855058	3.30725	5e-05	0.000135027	yes
4671	XLOC_004671	Dhrs7	C	RA	OK	15.096	8.34302	-0.855529	-4.24755	5e-05	0.000135027	yes
4672	XLOC_004672	4930447C04Rik	C	RA	OK	8.13546	5.87217	-0.47033	-2.15242	0.00065	0.00150889	yes
4673	XLOC_004673	Six1	C	RA	OK	3.1975	4.13439	0.370732	1.68545	0.00875	0.0164345	yes
4674	XLOC_004674	Six4	C	RA	OK	7.56472	5.46287	-0.469628	-2.3565	0.0001	0.00026119	yes
4677	XLOC_004677	Tmem30b	C	RA	OK	3.65906	1.75078	-1.06347	-4.70357	5e-05	0.000135027	yes
4681	XLOC_004681	Wdr89	C	RA	OK	13.7789	9.51688	-0.533895	-1.68375	0.00565	0.0110341	yes
4682	XLOC_004682	Sgpp1	C	RA	OK	2.00075	4.08694	1.03048	4.70193	5e-05	0.000135027	yes
4684	XLOC_004684	Tex21	C	RA	OK	3.70508	0.48586	-2.93089	-7.30023	5e-05	0.000135027	yes
4688	XLOC_004688	Sptb	C	RA	OK	3.9124	0.85922	-2.18695	-9.32614	5e-05	0.000135027	yes
4689	XLOC_004689	Gpx2	C	RA	OK	7.85038	0.544989	-3.84846	-9.89244	5e-05	0.000135027	yes
4690	XLOC_004690	Rab15	C	RA	OK	12.5241	10.2632	-0.287224	-1.39094	0.02115	0.0363407	yes
4691	XLOC_004691	Max	C	RA	OK	37.7208	29.5777	-0.35085	-1.71787	0.0027	0.00560793	yes
4692	XLOC_004692	Atp6v1d	C	RA	OK	62.7774	42.9878	-0.546318	-3.00105	5e-05	0.000135027	yes
4693	XLOC_004693	Plek2	C	RA	OK	2.75568	1.13199	-1.28355	-4.08504	5e-05	0.000135027	yes
4694	XLOC_004694	Tmem229b	C	RA	OK	1.46777	4.49871	1.61588	6.52985	5e-05	0.000135027	yes
4695	XLOC_004695	Pigh	C	RA	OK	7.92275	11.2132	0.501119	1.40121	0.01455	0.0259198	yes
4696	XLOC_004696	Vti1b	C	RA	OK	32.6948	40.3509	0.303538	1.27972	0.02175	0.0372699	yes
4697	XLOC_004697	Rdh11	C	RA	OK	35.639	20.7401	-0.781033	-4.21678	5e-05	0.000135027	yes
4698	XLOC_004698	Zfyve26	C	RA	OK	6.28744	4.66115	-0.431786	-2.05718	0.00045	0.00107317	yes
4699	XLOC_004699	Zfp36l1	C	RA	OK	27.7733	86.0505	1.63149	8.78429	5e-05	0.000135027	yes
4702	XLOC_004702	Dcaf5	C	RA	OK	4.69558	9.66296	1.04116	4.803	5e-05	0.000135027	yes
4717	XLOC_004717	Map3k9	C	RA	OK	6.07413	3.54475	-0.776996	-3.13979	5e-05	0.000135027	yes
4719	XLOC_004719	Dpf3	C	RA	OK	0.160808	1.00937	2.65005	2.85615	5e-05	0.000135027	yes
4721	XLOC_004721	Numb	C	RA	OK	11.3416	14.2056	0.324836	1.53168	0.0081	0.0153149	yes
4725	XLOC_004725	Entpd5	C	RA	OK	2.17942	3.57681	0.714728	3.12407	5e-05	0.000135027	yes
4726	XLOC_004726	Aldh6a1	C	RA	OK	17.9001	7.55891	-1.24372	-4.61629	5e-05	0.000135027	yes
4727	XLOC_004727	Abcd4	C	RA	OK	14.5783	9.83696	-0.567538	-2.78287	5e-05	0.000135027	yes
4732	XLOC_004732	Prox2	C	RA	OK	0.240303	0.588118	1.29125	2.81307	5e-05	0.000135027	yes
4733	XLOC_004733	Rps6kl1	C	RA	OK	3.15921	2.12943	-0.569095	-2.21071	0.00035	0.000848803	yes
4734	XLOC_004734	Pgf	C	RA	OK	1.66605	2.53167	0.603655	1.69245	0.00305	0.00627995	yes
4735	XLOC_004735	Mlh3	C	RA	OK	6.81652	4.30543	-0.662879	-3.16093	5e-05	0.000135027	yes
4736	XLOC_004736	Acyp1	C	RA	OK	36.0446	27.4375	-0.393631	-2.43691	0.0034	0.00694628	yes
4737	XLOC_004737	Nek9	C	RA	OK	24.3782	30.6668	0.331086	1.61902	0.0054	0.0105901	yes
4738	XLOC_004738	Tmed10	C	RA	OK	42.8708	51.5351	0.265559	1.40842	0.02765	0.0463168	yes
4740	XLOC_004740	Tgfb3	C	RA	OK	0.362876	3.24003	3.15846	9.57977	5e-05	0.000135027	yes
4741	XLOC_004741	Angel1	C	RA	OK	7.70723	5.74944	-0.42279	-2.04831	0.00085	0.00193076	yes
4742	XLOC_004742	Irf2bpl	C	RA	OK	26.0941	18.1351	-0.524938	-2.81428	5e-05	0.000135027	yes
4744	XLOC_004744	Ngb	C	RA	OK	0.75559	1.10276	0.545449	1.49698	0.0288	0.0480376	yes
4748	XLOC_004748	Vipas39	C	RA	OK	10.1044	14.5969	0.530675	2.40737	5e-05	0.000135027	yes
4754	XLOC_004754	Gm21319	C	RA	OK	0.824582	5.13175	2.63772	8.61329	5e-05	0.000135027	yes
4757	XLOC_004757	Gm5662	C	RA	OK	1.43124	13.7643	3.2656	12.7965	5e-05	0.000135027	yes
4758	XLOC_004758	Gm7104	C	RA	OK	0.0213042	0.48771	4.51681	3.63012	0.0012	0.0026664	yes
4759	XLOC_004759	Gm5039	C	RA	OK	2.29974	29.2331	3.66806	16.1476	5e-05	0.000135027	yes
4765	XLOC_004765	Ston2	C	RA	OK	6.6726	9.32641	0.483073	2.36368	5e-05	0.000135027	yes
4768	XLOC_004768	Galc	C	RA	OK	3.65875	6.47896	0.824411	3.95759	5e-05	0.000135027	yes
4770	XLOC_004770	Ptpn21	C	RA	OK	6.79073	9.6423	0.505811	2.39483	5e-05	0.000135027	yes
4773	XLOC_004773	Foxn3	C	RA	OK	8.22085	5.00659	-0.71546	-3.36965	5e-05	0.000135027	yes
4778	XLOC_004778	Rps6ka5	C	RA	OK	5.72351	3.40603	-0.748808	-3.55273	5e-05	0.000135027	yes
4780	XLOC_004780	Ccdc88c	C	RA	OK	9.6061	7.69461	-0.320102	-1.42832	0.00835	0.0157629	yes
4783	XLOC_004783	Tc2n	C	RA	OK	1.03343	0.531217	-0.960067	-2.32541	0.0003	0.000735302	yes
4785	XLOC_004785	Trip11	C	RA	OK	2.94834	4.17724	0.502645	2.22072	5e-05	0.000135027	yes
4786	XLOC_004786	Atxn3	C	RA	OK	18.5875	11.4607	-0.697639	-2.38329	5e-05	0.000135027	yes
4788	XLOC_004788	Itpk1	C	RA	OK	32.6732	13.6763	-1.25643	-5.85416	5e-05	0.000135027	yes
4790	XLOC_004790	AK010878	C	RA	OK	30.2536	23.1586	-0.385558	-1.40039	0.01465	0.0260819	yes
4791	XLOC_004791	Btbd7	C	RA	OK	8.86108	12.0228	0.440212	2.15122	0.0003	0.000735302	yes
4792	XLOC_004792	Prima1	C	RA	OK	0.456201	1.7033	1.90059	3.72309	0.00025	0.000621055	yes
4795	XLOC_004795	Ifi27l2a	C	RA	OK	3.77592	2.2878	-0.722865	-2.54807	0.01765	0.0308502	yes
4811	XLOC_004811	Clmn	C	RA	OK	3.4151	2.58554	-0.401465	-1.88423	0.0013	0.00286574	yes
4812	XLOC_004812	Syne3	C	RA	OK	0.848074	0.180729	-2.23037	-5.20405	5e-05	0.000135027	yes
4813	XLOC_004813	Snhg10	C	RA	OK	4.35353	2.8288	-0.621999	-2.26129	0.02135	0.0366582	yes
4815	XLOC_004815	Tcl1	C	RA	OK	50.3393	1.05294	-5.57919	-20.2853	5e-05	0.000135027	yes
4817	XLOC_004817	Atg2b	C	RA	OK	9.25679	5.0065	-0.886711	-4.28619	5e-05	0.000135027	yes
4822	XLOC_004822	Setd3	C	RA	OK	42.7739	31.5877	-0.437368	-2.20399	0.00015	0.000384504	yes
4825	XLOC_004825	Degs2	C	RA	OK	5.20855	9.1519	0.81319	1.6287	0.0054	0.0105901	yes
4828	XLOC_004828	Begain	C	RA	OK	1.67017	2.71747	0.70227	2.70941	5e-05	0.000135027	yes
4833	XLOC_004833	Hsp90aa1	C	RA	OK	1646.31	794.248	-1.05157	-3.28378	5e-05	0.000135027	yes
4834	XLOC_004834	Stk30	C	RA	OK	11.6158	3.43093	-1.75941	-7.69412	5e-05	0.000135027	yes
4836	XLOC_004836	Ankrd9	C	RA	OK	4.19995	2.5492	-0.720326	-3.12929	5e-05	0.000135027	yes
4837	XLOC_004837	Cdc42bpb	C	RA	OK	18.6966	22.8552	0.289747	1.37729	0.01585	0.0279912	yes
4838	XLOC_004838	Gm266	C	RA	OK	1.02133	3.99388	1.96734	6.53884	5e-05	0.000135027	yes
4839	XLOC_004839	2810029C07Rik	C	RA	OK	0.470183	1.0294	1.13051	2.90366	5e-05	0.000135027	yes
4840	XLOC_004840	Ckb	C	RA	OK	127.684	29.2368	-2.12672	-11.4736	5e-05	0.000135027	yes
4841	XLOC_004841	Bag5	C	RA	OK	8.97712	13.0783	0.542847	2.62863	5e-05	0.000135027	yes
4849	XLOC_004849	Tmem179	C	RA	OK	0.559131	0.264642	-1.07914	-2.35595	0.0009	0.00203667	yes
4850	XLOC_004850	Akt1	C	RA	OK	29.4666	60.6362	1.0411	4.89329	5e-05	0.000135027	yes
4853	XLOC_004853	Jag2	C	RA	OK	16.9191	13.3651	-0.340179	-1.72236	0.0044	0.00878847	yes
4855	XLOC_004855	Brf1	C	RA	OK	7.15086	12.996	0.861882	3.15809	5e-05	0.000135027	yes
4856	XLOC_004856	Wdr60	C	RA	OK	1.50314	2.73027	0.861064	3.3325	5e-05	0.000135027	yes
4857	XLOC_004857	D430020J02Rik	C	RA	OK	1.73571	3.08051	0.827642	3.34701	5e-05	0.000135027	yes
4860	XLOC_004860	Dnahc11	C	RA	OK	0.582678	0.990398	0.76531	1.6035	0.0046	0.00916015	yes
4861	XLOC_004861	Sp4	C	RA	OK	3.59238	4.35553	0.277908	1.28955	0.02405	0.040796	yes
4864	XLOC_004864	Itgb8	C	RA	OK	0.259627	1.67895	2.69304	7.16524	5e-05	0.000135027	yes
4869	XLOC_004869	Asb13	C	RA	OK	3.57995	8.22848	1.20069	5.02256	5e-05	0.000135027	yes
4874	XLOC_004874	Akr1c13	C	RA	OK	0.16272	1.00239	2.62299	3.37516	0.0006	0.0014009	yes
4879	XLOC_004879	Klf6	C	RA	OK	24.6344	18.5414	-0.409925	-2.11708	0.0007	0.00161589	yes
4880	XLOC_004880	Pitrm1	C	RA	OK	54.2381	32.8447	-0.723646	-2.20527	0.00125	0.00276816	yes
4882	XLOC_004882	Idi1	C	RA	OK	59.5666	46.7803	-0.348602	-1.83734	0.0043	0.00861011	yes
4885	XLOC_004885	Dip2c	C	RA	OK	4.04687	2.82706	-0.517505	-2.45576	5e-05	0.000135027	yes
4887	XLOC_004887	Heatr1	C	RA	OK	31.2579	17.2306	-0.859252	-4.18491	5e-05	0.000135027	yes
4888	XLOC_004888	Ero1lb	C	RA	OK	4.11846	2.4643	-0.740928	-3.43221	5e-05	0.000135027	yes
4890	XLOC_004890	Nid1	C	RA	OK	20.9687	10.0152	-1.06605	-5.20751	5e-05	0.000135027	yes
4891	XLOC_004891	Lyst	C	RA	OK	0.834506	1.202	0.526438	2.23207	0.0002	0.000502533	yes
4894	XLOC_004894	Arid4b	C	RA	OK	9.39436	11.235	0.258133	1.19077	0.02985	0.0495379	yes
4895	XLOC_004895	Psma2	C	RA	OK	238.896	183.225	-0.382762	-2.23509	0.0013	0.00286574	yes
4897	XLOC_004897	Gli3	C	RA	OK	2.10934	10.6494	2.33591	11.073	5e-05	0.000135027	yes
4900	XLOC_004900	Mplkip	C	RA	OK	15.0499	9.53753	-0.658069	-3.45168	5e-05	0.000135027	yes
4904	XLOC_004904	Sfrp4	C	RA	OK	5.3422	0.416938	-3.67953	-9.8395	5e-05	0.000135027	yes
4905	XLOC_004905	Elmo1	C	RA	OK	5.97299	3.05309	-0.968182	-4.46373	5e-05	0.000135027	yes
4906	XLOC_004906	Aoah	C	RA	OK	1.50827	0.152925	-3.302	-6.76373	5e-05	0.000135027	yes
4913	XLOC_004913	Zkscan4	C	RA	OK	0.525232	1.0563	1.00799	2.77333	5e-05	0.000135027	yes
4924	XLOC_004924	Zfp184	C	RA	OK	4.85492	6.57863	0.438338	1.99141	0.0012	0.0026664	yes
4927	XLOC_004927	Hist1h2bj	C	RA	OK	1.16499	2.53178	1.11983	2.82618	0.0155	0.02745	yes
4951	XLOC_004951	Hist1h3g	C	RA	OK	1.06893	2.57851	1.27037	3.18928	0.00635	0.0122737	yes
4952	XLOC_004952	Hist1h3f	C	RA	OK	0.216804	0.856346	1.9818	3.0406	0.0112	0.0204965	yes
4960	XLOC_004960	Hist1h1c	C	RA	OK	2.45601	4.77536	0.959293	3.82847	5e-05	0.000135027	yes
4965	XLOC_004965	Hist1h1a	C	RA	OK	2.26337	3.92298	0.793474	2.7319	0.0006	0.0014009	yes
4971	XLOC_004971	Cmah	C	RA	OK	392.233	58.3266	-2.74949	-9.43423	5e-05	0.000135027	yes
4972	XLOC_004972	Fam65b	C	RA	OK	0.450108	1.19295	1.4062	4.03803	5e-05	0.000135027	yes
4993	XLOC_004993	Mboat1	C	RA	OK	1.7624	3.64351	1.04779	4.34734	5e-05	0.000135027	yes
4994	XLOC_004994	Agtr1a	C	RA	OK	0.777435	16.7201	4.42672	16.0152	5e-05	0.000135027	yes
4996	XLOC_004996	Dusp22	C	RA	OK	7.61897	17.7962	1.2239	4.76441	5e-05	0.000135027	yes
4998	XLOC_004998	Foxq1	C	RA	OK	1.24439	2.14542	0.785817	3.08052	5e-05	0.000135027	yes
5000	XLOC_005000	Foxc1	C	RA	OK	0.290575	2.59355	3.15795	9.98209	5e-05	0.000135027	yes
5003	XLOC_005003	Serpinb9	C	RA	OK	0.768558	0.200532	-1.93832	-4.64444	5e-05	0.000135027	yes
5004	XLOC_005004	Serpinb9b	C	RA	OK	1.17184	0.283545	-2.04713	-4.47805	5e-05	0.000135027	yes
5012	XLOC_005012	Nqo2	C	RA	OK	8.58882	4.27427	-1.00678	-2.68917	5e-05	0.000135027	yes
5020	XLOC_005020	Cdyl	C	RA	OK	20.8403	13.2334	-0.655198	-3.15991	5e-05	0.000135027	yes
5022	XLOC_005022	Fars2	C	RA	OK	9.79782	6.66439	-0.555988	-2.44503	5e-05	0.000135027	yes
5024	XLOC_005024	Rreb1	C	RA	OK	4.43545	5.4632	0.300663	1.40201	0.01315	0.0236762	yes
5026	XLOC_005026	Dsp	C	RA	OK	5.92082	15.2784	1.36762	6.26483	5e-05	0.000135027	yes
5027	XLOC_005027	Snrnp48	C	RA	OK	36.5595	22.0181	-0.731557	-3.88628	5e-05	0.000135027	yes
5028	XLOC_005028	Bmp6	C	RA	OK	1.20847	1.9786	0.711296	2.51103	0.00015	0.000384504	yes
5029	XLOC_005029	Gcnt2	C	RA	OK	13.6963	2.95897	-2.21062	-9.94467	5e-05	0.000135027	yes
5030	XLOC_005030	Pak1ip1	C	RA	OK	58.9985	41.1884	-0.518441	-2.74636	5e-05	0.000135027	yes
5033	XLOC_005033	Tmem170b	C	RA	OK	2.75016	3.70402	0.429576	2.12144	0.0009	0.00203667	yes
5036	XLOC_005036	Hivep1	C	RA	OK	2.54793	6.5658	1.36564	6.33153	5e-05	0.000135027	yes
5037	XLOC_005037	Edn1	C	RA	OK	0.442166	3.45682	2.96679	8.63322	5e-05	0.000135027	yes
5039	XLOC_005039	Sirt5	C	RA	OK	4.62688	3.20932	-0.527775	-2.09273	0.00195	0.00416424	yes
5043	XLOC_005043	Cd83	C	RA	OK	0.139058	1.12364	3.01442	4.72715	5e-05	0.000135027	yes
5046	XLOC_005046	Jarid2	C	RA	OK	52.4196	22.5991	-1.21384	-5.59985	5e-05	0.000135027	yes
5047	XLOC_005047	Mylip	C	RA	OK	3.06291	2.38399	-0.361522	-1.53058	0.01415	0.0252725	yes
5048	XLOC_005048	Gmpr	C	RA	OK	10.364	6.44034	-0.686369	-3.20237	5e-05	0.000135027	yes
5050	XLOC_005050	Rbm24	C	RA	OK	1.02511	1.68268	0.714975	2.65952	5e-05	0.000135027	yes
5051	XLOC_005051	Cap2	C	RA	OK	1.41258	4.0002	1.50174	6.15997	5e-05	0.000135027	yes
5054	XLOC_005054	Rnf144b	C	RA	OK	0.381362	1.54871	2.02183	6.37789	5e-05	0.000135027	yes
5056	XLOC_005056	Id4	C	RA	OK	2.81145	1.30334	-1.1091	-4.02585	5e-05	0.000135027	yes
5057	XLOC_005057	Barx1	C	RA	OK	1.03096	3.20171	1.63486	5.17265	5e-05	0.000135027	yes
5058	XLOC_005058	Fam120aos	C	RA	OK	4.36834	2.63099	-0.731481	-3.08453	5e-05	0.000135027	yes
5059	XLOC_005059	Ninj1	C	RA	OK	34.4885	14.6089	-1.23927	-6.70145	5e-05	0.000135027	yes
5060	XLOC_005060	Bicd2	C	RA	OK	6.09278	8.0271	0.39778	1.8019	0.00155	0.00337269	yes
5066	XLOC_005066	Nol8	C	RA	OK	21.4663	11.2142	-0.936746	-4.29292	5e-05	0.000135027	yes
5067	XLOC_005067	Iars	C	RA	OK	85.1393	43.237	-0.97756	-4.67983	5e-05	0.000135027	yes
5069	XLOC_005069	Fbxw17	C	RA	OK	8.85529	6.86513	-0.367253	-1.7455	0.00635	0.0122737	yes
5074	XLOC_005074	Nxnl2	C	RA	OK	1.15107	0.54422	-1.08071	-2.53267	0.0007	0.00161589	yes
5076	XLOC_005076	Cks2	C	RA	OK	307.993	232.444	-0.406014	-2.71846	0.00075	0.00172116	yes
5077	XLOC_005077	Secisbp2	C	RA	OK	13.6189	8.0881	-0.751739	-3.57892	5e-05	0.000135027	yes
5080	XLOC_005080	Syk	C	RA	OK	8.56132	2.59132	-1.72415	-7.55902	5e-05	0.000135027	yes
5082	XLOC_005082	Sfxn1	C	RA	OK	37.4715	27.6046	-0.440885	-2.33486	0.00015	0.000384504	yes
[truncated: 21,236 more rows]
