# Supplementary material for: Global Developmental Gene Programing Involves a Nuclear Form of Fibroblast Growth Factor Receptor-1 (FGFR1)
Source: PLoS One. 2015 Apr 29;10(4):e0123380. doi: 10.1371/journal.pone.0123380 (PMC4414453; doi:10.1371/journal.pone.0123380)
Supplement: S3 Table — (XLSX) [file pone.0123380.s014.xlsx]

## Sheet: Sheet1
	id	baseMean	baseMeanA	baseMeanB	foldChange	log2FoldChange	pval	padj	significant
22	Mir10a	378344	2136.34	754551	353.198	8.46433	8.36587e-25	5.30396e-22	yes
897	Mir99a	494.628	16.5213	972.735	58.8778	5.87965	1.08667e-14	3.44474e-12	yes
23	Mir10b	28582.2	1375.25	55789.2	40.5664	5.34221	1.78202e-13	2.8245e-11	yes
541	Mir615	51.6597	0.355582	102.964	289.564	8.17774	1.6873e-13	2.8245e-11	yes
196	Mir217	59.4596	0.766561	118.153	154.133	7.26804	1.62627e-12	2.06211e-10	yes
44	Mir1251	23.3168	0.60896	46.0246	75.579	6.23991	1.43676e-09	1.51817e-07	yes
13	Mir100	94.0778	10.9273	177.228	16.2188	4.0196	2.9877e-09	2.706e-07	yes
195	Mir216b	43.2311	0.81445	85.6477	105.16	6.71645	5.62054e-09	4.30921e-07	yes
245	Mir302a	157.042	299.038	15.046	0.0503148	-4.31287	6.11718e-09	4.30921e-07	yes
188	Mir211	145.014	273.761	16.2656	0.0594153	-4.07302	2.86514e-08	1.8165e-06	yes
247	Mir302c	50.6101	96.2586	4.96162	0.0515447	-4.27803	2.23672e-07	1.28916e-05	yes
194	Mir216a	11.3002	0	22.6004	Inf	Inf	4.84586e-07	2.56023e-05	yes
248	Mir302d	84.1065	155.913	12.2997	0.0788879	-3.66405	6.89717e-07	3.36369e-05	yes
200	Mir219a-2	107.343	0.561071	214.125	381.636	8.57605	9.16061e-07	4.14845e-05	yes
47	Mir125b-1	234.057	63.9855	404.128	6.31594	2.659	1.6988e-05	0.000718027	yes
48	Mir125b-2	236.477	64.7924	408.162	6.29954	2.65525	2.12305e-05	0.000841257	yes
67	Mir135a-1	26.6806	3.46221	49.899	14.4125	3.84925	0.000110184	0.00352353	yes
72	Mir138-1	238.377	71.4141	405.34	5.67591	2.50485	0.000106408	0.00352353	yes
73	Mir138-2	233.198	69.832	396.564	5.67883	2.50559	0.000105898	0.00352353	yes
101	Mir181b-1	698.142	189.138	1207.15	6.38234	2.67409	0.000111152	0.00352353	yes
102	Mir181b-2	767.456	226.26	1308.65	5.78383	2.53203	0.000229433	0.00692669	yes
68	Mir135a-2	27.1358	4.02328	50.2483	12.4894	3.64263	0.000438632	0.0126406	yes
223	Mir292	48030.5	78853.7	17207.2	0.218216	-2.19617	0.000896371	0.0247087	yes
246	Mir302b	3.41807	6.83614	0	0	-Inf	0.00124716	0.0329458	yes
226	Mir294	436.887	686.479	187.296	0.272835	-1.8739	0.00201198	0.0510239	no
471	Mir488	29.8042	8.41181	51.1966	6.08628	2.60556	0.00249153	0.0607549	no
220	Mir290a	855.388	1350.18	360.592	0.267069	-1.90471	0.00433124	0.0946899	no
303	Mir3107	1017.36	401.034	1633.68	4.07367	2.02633	0.00432644	0.0946899	no
469	Mir486	1017.46	394.254	1640.66	4.16143	2.05708	0.00416641	0.0946899	no
227	Mir295	530.564	881.8	179.329	0.203367	-2.29784	0.00588233	0.124313	no
163	Mir196b	71.5125	33.2019	109.823	3.30774	1.72584	0.00737542	0.150839	no
99	Mir181a-1	2774.69	827.188	4722.19	5.70873	2.51317	0.0090963	0.177073	no
100	Mir181a-2	2777.98	829.875	4726.08	5.69493	2.50968	0.00925695	0.177073	no
187	Mir210	316.496	484.416	148.576	0.306711	-1.70505	0.00949601	0.177073	no
243	Mir301a	49.3421	20.5181	78.1662	3.80962	1.92965	0.010295	0.186486	no
539	Mir592	7.14032	1.17754	13.1031	11.1275	3.47606	0.0119955	0.211254	no
114	Mir188	102.155	53.5835	150.727	2.81293	1.49207	0.0133561	0.222907	no
321	Mir335	2920.47	883.422	4957.51	5.61172	2.48844	0.0133604	0.222907	no
103	Mir181c	10309.7	15209.4	5410.08	0.355708	-1.49124	0.0140463	0.228342	no
197	Mir218-1	148.001	64.9961	231.006	3.55416	1.82951	0.0175027	0.277417	no
192	Mir214	5.90519	1.47772	10.3327	6.99228	2.80576	0.0221565	0.342616	no
5	let-7c-1	411.736	211.54	611.931	2.89274	1.53244	0.0238759	0.348019	no
198	Mir218-2	148.001	65.1122	230.889	3.54602	1.8262	0.0232955	0.348019	no
217	Mir27b	115.903	169.066	62.7404	0.371099	-1.43012	0.0241527	0.348019	no
6	let-7c-2	406.899	210.148	603.65	2.8725	1.52231	0.0259398	0.357517	no
182	Mir205	1471.04	2417.15	524.937	0.217172	-2.20309	0.0259214	0.357517	no
500	Mir5122	9.9369	16.9033	2.9705	0.175735	-2.50853	0.0305834	0.41255	no
412	Mir455	42.5621	22.5408	62.5834	2.77645	1.47324	0.0314753	0.415736	no
323	Mir338	12.3394	6.20574	18.4731	2.97678	1.57375	0.0333144	0.431048	no
883	Mir879	93.2435	33.4949	152.992	4.56762	2.19144	0.034866	0.442101	no
395	Mir412	28.8201	14.4739	43.1663	2.98236	1.57645	0.0386046	0.479908	no
311	Mir322	639.392	368.93	909.854	2.46619	1.30229	0.0395506	0.482213	no
104	Mir181d	2534.24	3674.79	1393.7	0.37926	-1.39874	0.0404145	0.483449	no
221	Mir291a	20195.9	34392.2	5999.66	0.174448	-2.51913	0.0412525	0.484335	no
826	Mir7655	3.16692	0.60896	5.72487	9.40106	3.23282	0.0457176	0.526999	no
1	let-7g	110.182	151.413	68.9513	0.455384	-1.13484	0.0503416	0.544041	no
379	Mir378c	506.917	707.426	306.408	0.433132	-1.20712	0.0511522	0.544041	no
380	Mir378d	1303.06	1808.61	797.499	0.440946	-1.18133	0.050032	0.544041	no
514	Mir532	2271.57	1346.47	3196.67	2.37411	1.24738	0.0514865	0.544041	no
566	Mir6539	146.253	208.46	84.0456	0.403174	-1.31052	0.0494489	0.544041	no
696	Mir6992	1.90897	0	3.81794	Inf	Inf	0.0550548	0.572208	no
222	Mir291b	62.91	98.2788	27.5412	0.280236	-1.83529	0.0564024	0.57676	no
317	Mir329	240.364	331.673	149.055	0.449402	-1.15392	0.0645792	0.639737	no
538	Mir582	57.4921	79.2488	35.7354	0.450927	-1.14903	0.064516	0.639737	no
169	Mir199a-2	30.3652	18.0948	42.6357	2.35624	1.23649	0.0661777	0.641101	no
605	Mir672	903.179	1319	487.355	0.369487	-1.4364	0.0667392	0.641101	no
516	Mir540	27.8674	39.705	16.0299	0.403726	-1.30855	0.0677523	0.641119	no
168	Mir199a-1	29.7126	18.395	41.0303	2.23052	1.15738	0.0758793	0.707463	no
7	let-7d	20.7127	30.864	10.5613	0.34219	-1.54713	0.0802035	0.736943	no
363	Mir362	22.4173	12.2828	32.5519	2.65019	1.4061	0.081866	0.741472	no
386	Mir384	9.50315	3.8882	15.1181	3.8882	1.9591	0.0833081	0.743906	no
569	Mir664	9.61936	15.1361	4.10264	0.271051	-1.88336	0.0865705	0.762301	no
170	Mir199b	11.0343	5.714	16.3546	2.86219	1.51712	0.0984514	0.855044	no
32	Mir1195	56.8267	74.0934	39.5599	0.53392	-0.905305	0.101865	0.872735	no
225	Mir293	14210	20987.5	7432.47	0.354138	-1.49762	0.103334	0.873516	no
69	Mir135b	254.417	367.696	141.139	0.383846	-1.3814	0.11522	0.90239	no
76	Mir141	35.2483	50.0473	20.4494	0.408602	-1.29123	0.110165	0.90239	no
105	Mir182	304203	400664	207742	0.518493	-0.947603	0.11529	0.90239	no
244	Mir301b	17.6296	10.4985	24.7607	2.3585	1.23787	0.111697	0.90239	no
476	Mir494	16.6488	24.9116	8.386	0.33663	-1.57076	0.115196	0.90239	no
774	Mir708	450.007	596.12	303.894	0.509787	-0.972034	0.112849	0.90239	no
466	Mir483	3.2745	1.21792	5.33109	4.3772	2.13001	0.119719	0.921006	no
847	Mir7685	1.14798	0	2.29597	Inf	Inf	0.120573	0.921006	no
236	Mir299a	258.864	324.679	193.049	0.594585	-0.750046	0.124808	0.942005	no
177	Mir200a	47.0145	63.2708	30.7582	0.486136	-1.04057	0.126844	0.946104	no
314	Mir325	4.86535	2.0388	7.6919	3.77276	1.91562	0.129317	0.953337	no
2	let-7a-1	71.1594	65.3399	76.9789	1.17813	0.236498	0.821193	1	no
3	let-7a-2	69.3346	62.2887	76.3805	1.22623	0.294234	0.775165	1	no
4	let-7b	6.47862	4.9889	7.96834	1.59721	0.675557	0.537832	1	no
8	let-7e	113.309	78.6327	147.986	1.88199	0.912257	0.182598	1	no
9	let-7f-1	151.541	155.798	147.283	0.945342	-0.0810923	0.83928	1	no
10	let-7f-2	153.104	154.658	151.55	0.979903	-0.0292891	0.873614	1	no
11	let-7i	133.518	155.709	111.327	0.714971	-0.484044	0.444504	1	no
12	let-7j	2.44798	3.20991	1.68605	0.525264	-0.928885	0.651396	1	no
14	Mir101a	27.3773	35.7617	18.9928	0.531094	-0.91296	0.36417	1	no
15	Mir101b	1.6046	1.43092	1.77827	1.24275	0.313536	0.950791	1	no
17	Mir103-1	0.532235	0.205489	0.85898	4.18017	2.06356	0.878888	1	no
18	Mir103-2	2.68264	2.18997	3.17532	1.44994	0.53599	0.692088	1	no
19	Mir106a	2052.83	1843.42	2262.24	1.2272	0.295368	0.6975	1	no
20	Mir106b	1037.71	1033.34	1042.09	1.00847	0.0121628	1	1	no
21	Mir107	2.13557	1.27223	2.99891	2.3572	1.23707	0.539437	1	no
25	Mir1188	9.35577	8.23811	10.4734	1.27134	0.346348	0.695346	1	no
28	Mir1191b	2.82453	3.47722	2.17184	0.62459	-0.679019	0.438862	1	no
30	Mir1193	20.2762	28.3288	12.2235	0.431488	-1.21261	0.532978	1	no
33	Mir1197	0.614671	0.205489	1.02385	4.98251	2.31687	0.863692	1	no
34	Mir1198	334.487	344.782	324.192	0.940282	-0.0888342	0.886468	1	no
35	Mir1199	103.346	85.8848	120.808	1.40663	0.492238	0.432574	1	no
36	Mir122	0.205489	0.410979	0	0	-Inf	0.758893	1	no
37	Mir1224	7.69568	6.15893	9.23242	1.49903	0.584029	0.573629	1	no
38	Mir1231	0.653872	0.821957	0.485786	0.591011	-0.758742	0.744682	1	no
39	Mir124-1	3.84645	2.44227	5.25063	2.1499	1.10427	0.254893	1	no
40	Mir124-2	4.35652	2.69564	6.01739	2.23226	1.15851	0.209092	1	no
41	Mir124-3	3.6385	2.08668	5.19032	2.48735	1.31461	0.23513	1	no
42	Mir1247	31.2629	26.8764	35.6493	1.32642	0.407533	0.686697	1	no
45	Mir1258	15.7183	21.9061	9.53048	0.43506	-1.20071	0.262837	1	no
46	Mir125a	8506.39	8613.57	8399.2	0.975113	-0.0363594	0.893917	1	no
50	Mir126a	2824.53	2562.67	3086.38	1.20436	0.26827	0.671959	1	no
51	Mir126b	0.177791	0.355582	0	0	-Inf	1	1	no
52	Mir127	557.813	630.561	485.066	0.769262	-0.378453	0.500278	1	no
53	Mir128-1	75.6976	80.0197	71.3755	0.891974	-0.164926	0.947932	1	no
55	Mir129-1	97.5922	103.13	92.0544	0.892604	-0.163908	0.724617	1	no
56	Mir129-2	94.4919	97.3832	91.6005	0.940619	-0.0883181	0.79819	1	no
57	Mir1291	2.88466	2.03988	3.72945	1.82827	0.87048	0.385301	1	no
58	Mir1298	14.269	9.98423	18.5538	1.85831	0.893991	0.212975	1	no
59	Mir1306	50.6527	53.4448	47.8605	0.895512	-0.159215	0.873375	1	no
60	Mir130a	40.2872	27.98	52.5945	1.87972	0.910516	0.199211	1	no
61	Mir130b	1204.18	1385.86	1022.5	0.737809	-0.43868	0.895647	1	no
62	Mir132	6.79616	3.92107	9.67125	2.46648	1.30245	0.232099	1	no
66	Mir134	4239.54	4483.73	3995.34	0.891076	-0.16638	0.684465	1	no
70	Mir136	895.892	1260.5	531.281	0.421483	-1.24645	0.175962	1	no
74	Mir139	28.3751	33.3149	23.4353	0.703449	-0.507482	0.491166	1	no
75	Mir140	101.439	95.4344	107.443	1.12584	0.170996	0.801869	1	no
77	Mir142	640.565	924.478	356.653	0.385788	-1.37412	0.149939	1	no
79	Mir144	0.950025	1.17754	0.722511	0.613577	-0.704684	0.940442	1	no
80	Mir145a	90.2302	113.35	67.1104	0.592065	-0.756173	0.213969	1	no
81	Mir146a	39.3281	37.4846	41.1715	1.09836	0.135348	0.991652	1	no
82	Mir146b	499.126	523.093	475.159	0.908366	-0.138655	0.71258	1	no
83	Mir147	0.102745	0.205489	0	0	-Inf	1	1	no
84	Mir148a	1083.99	1102.27	1065.71	0.966833	-0.0486615	1	1	no
85	Mir148b	227.177	186.953	267.401	1.43031	0.516329	0.417123	1	no
86	Mir149	1470.97	1313.89	1628.04	1.23911	0.3093	0.670591	1	no
87	Mir150	2944.93	5113.8	776.064	0.151759	-2.72015	0.393625	1	no
88	Mir151	3196.02	2868.28	3523.76	1.22853	0.29693	0.579171	1	no
89	Mir152	281.738	211.865	351.61	1.65959	0.730829	0.24033	1	no
91	Mir154	120.603	144.931	96.2756	0.664285	-0.590125	0.322464	1	no
92	Mir155	152.62	187.944	117.296	0.624102	-0.680146	0.32573	1	no
93	Mir15a	360.508	310.242	410.774	1.32404	0.404951	0.530964	1	no
94	Mir15b	2167.76	2101.06	2234.46	1.06349	0.0888069	0.923749	1	no
95	Mir16-1	11369.3	10408.8	12329.8	1.18455	0.244344	0.710945	1	no
96	Mir16-2	11363.6	10397.8	12329.4	1.18577	0.245826	0.709661	1	no
98	Mir17	3401.72	2681.27	4122.18	1.5374	0.620489	0.35097	1	no
106	Mir183	35914.6	45339.8	26489.5	0.584244	-0.775358	0.293175	1	no
107	Mir1839	151.347	119.909	182.786	1.52437	0.608211	0.475597	1	no
108	Mir184	0.0722511	0	0.144502	Inf	Inf	0.999929	1	no
109	Mir1843a	27.8847	25.4441	30.3252	1.19184	0.253189	0.736242	1	no
110	Mir1843b	30.1146	27.2774	32.9518	1.20802	0.272649	0.769747	1	no
111	Mir185	21.3148	22.8753	19.7543	0.863562	-0.211628	0.800643	1	no
112	Mir186	7654.99	6878.62	8431.36	1.22573	0.293646	0.624307	1	no
113	Mir187	1.01896	0.60896	1.42896	2.34655	1.23054	0.655231	1	no
116	Mir18a	1009.81	938.06	1081.56	1.15297	0.205359	0.829425	1	no
117	Mir18b	1515.73	1516.75	1514.71	0.998655	-0.00194177	1	1	no
118	Mir190a	38.1554	34.9219	41.3889	1.18518	0.245112	0.856196	1	no
119	Mir190b	17.8639	11.0713	24.6564	2.22705	1.15513	0.185752	1	no
120	Mir191	39988.6	47187.7	32789.5	0.694873	-0.525179	0.454017	1	no
121	Mir1912	0.102745	0.205489	0	0	-Inf	1	1	no
122	Mir192	1945.13	2132.59	1757.68	0.824201	-0.278932	0.667638	1	no
124	Mir1929	4.43216	4.11905	4.74527	1.15203	0.204177	0.631447	1	no
125	Mir1930	1.98254	0.561071	3.40401	6.06698	2.60098	0.246383	1	no
128	Mir1933	0.689717	0.355582	1.02385	2.87937	1.52575	0.8474	1	no
129	Mir1934	38.9208	45.2343	32.6074	0.720857	-0.472216	0.804627	1	no
131	Mir1938	0.284988	0	0.569976	Inf	Inf	0.998699	1	no
132	Mir193a	0.972411	1.17003	0.774791	0.662196	-0.594669	1	1	no
133	Mir193b	0.444029	0.205489	0.682568	3.32167	1.73191	1	1	no
134	Mir194-1	39.3808	43.1822	35.5794	0.823936	-0.279395	0.74267	1	no
135	Mir194-2	48.1523	49.7499	46.5547	0.935773	-0.0957691	0.911378	1	no
136	Mir1940	0.102745	0.205489	0	0	-Inf	1	1	no
137	Mir1941	0.91344	1.82688	0	0	-Inf	0.636671	1	no
138	Mir1943	20.6533	25.1843	16.1224	0.640176	-0.64346	0.560493	1	no
140	Mir1946a	1.42972	2.03237	0.82707	0.406949	-1.29708	0.943305	1	no
142	Mir1947	152.653	188.169	117.137	0.622511	-0.68383	0.655901	1	no
143	Mir1948	0.102745	0.205489	0	0	-Inf	1	1	no
145	Mir1950	0.699024	0.964542	0.433507	0.449443	-1.15379	1	1	no
147	Mir1954	1.59507	2.90113	0.289004	0.0996177	-3.32745	0.308052	1	no
148	Mir1955	9.51055	9.76481	9.2563	0.947925	-0.0771555	1	1	no
149	Mir1956	0.273387	0.205489	0.341284	1.66084	0.731909	1	1	no
150	Mir1957a	7.31479	6.07066	8.55891	1.40988	0.495573	0.603769	1	no
152	Mir195a	404.596	476.932	332.259	0.696658	-0.521478	0.350295	1	no
153	Mir1960	2.52724	2.26038	2.79409	1.23611	0.305812	0.685211	1	no
155	Mir1963	0.637774	0.561071	0.714478	1.27342	0.348705	1	1	no
159	Mir1968	110.878	138.68	83.0755	0.599043	-0.739268	0.192037	1	no
160	Mir1969	0.0722511	0	0.144502	Inf	Inf	0.999929	1	no
161	Mir196a-1	67.6648	79.7484	55.5813	0.696957	-0.520857	0.45825	1	no
162	Mir196a-2	104.917	122.347	87.4865	0.715071	-0.483842	0.48837	1	no
164	Mir1970	0.144502	0	0.289004	Inf	Inf	0.867535	1	no
165	Mir1981	42.509	35.8493	49.1686	1.37154	0.455792	0.693088	1	no
171	Mir19a	10.6892	9.75229	11.6262	1.19215	0.253562	0.882277	1	no
172	Mir19b-1	14.547	12.3457	16.7484	1.35661	0.440007	0.519597	1	no
173	Mir19b-2	13.5569	13.7616	13.3522	0.970245	-0.0435792	0.853694	1	no
176	Mir1b	0.527881	0	1.05576	Inf	Inf	0.553773	1	no
178	Mir200b	15.7015	20.6085	10.7946	0.523791	-0.932936	0.281182	1	no
179	Mir200c	1.19415	1.27223	1.11607	0.877255	-0.188932	1	1	no
180	Mir203	1.25015	1.58101	0.919293	0.581459	-0.78225	0.980786	1	no
181	Mir204	21.5713	13.6137	29.5288	2.16905	1.11707	0.183034	1	no
183	Mir208a	0.744971	0.205489	1.28445	6.25071	2.64402	0.838273	1	no
185	Mir20a	2393.28	1990.85	2795.7	1.40427	0.489821	0.464948	1	no
186	Mir20b	2928.07	2918.49	2937.65	1.00657	0.00944141	1	1	no
189	Mir212	36.0606	35.3829	36.7382	1.0383	0.0542287	0.756531	1	no
193	Mir215	9.89449	7.6974	12.0916	1.57087	0.65156	0.430702	1	no
199	Mir219a-1	15.9787	10.6528	21.3047	1.9999	0.99993	0.21014	1	no
201	Mir219b	0.376131	0.410979	0.341284	0.830418	-0.268091	0.944489	1	no
202	Mir219c	0.904612	0.60896	1.20026	1.97101	0.978932	0.675217	1	no
203	Mir21a	12489.9	12453.9	12525.8	1.00577	0.008304	0.992922	1	no
204	Mir22	20.5104	19.624	21.3969	1.09034	0.124784	1	1	no
205	Mir221	73.9989	69.1105	78.8873	1.14147	0.190888	0.612199	1	no
206	Mir222	14.3627	11.9612	16.7642	1.40155	0.487021	0.260627	1	no
207	Mir224	37.6246	37.207	38.0423	1.02245	0.0320301	0.896671	1	no
208	Mir23a	0.554522	0.964542	0.144502	0.149814	-2.73875	0.956135	1	no
209	Mir23b	0.845722	0.916653	0.774791	0.845239	-0.242569	1	1	no
210	Mir24-1	4.33914	6.93192	1.74636	0.251931	-1.9889	0.153698	1	no
211	Mir24-2	138.615	164.869	112.361	0.681515	-0.553183	0.41001	1	no
212	Mir25	336.628	425.318	247.939	0.582951	-0.778554	0.688364	1	no
213	Mir26a-1	15833.2	13286	18380.3	1.38343	0.468252	0.379583	1	no
214	Mir26a-2	15830	13287.8	18372.2	1.38264	0.467424	0.379946	1	no
215	Mir26b	3701.77	3060.89	4342.66	1.41876	0.504628	0.48294	1	no
216	Mir27a	40.5366	44.9937	36.0795	0.80188	-0.318542	0.64521	1	no
218	Mir28a	440.818	367.069	514.567	1.40182	0.487306	0.389338	1	no
224	Mir292b	0.284988	0	0.569976	Inf	Inf	0.998699	1	no
228	Mir296	682.083	590.87	773.295	1.30874	0.38818	0.646517	1	no
229	Mir297a-1	29.8761	35.1642	24.588	0.699235	-0.51615	0.514977	1	no
230	Mir297a-2	29.5125	34.7543	24.2706	0.698349	-0.517979	0.507608	1	no
231	Mir297a-3	30.4635	35.9861	24.9409	0.693068	-0.52893	0.489824	1	no
232	Mir297a-4	29.911	36.6834	23.1387	0.630768	-0.664818	0.469189	1	no
233	Mir297b	37.5375	41.3267	33.7483	0.816621	-0.292261	0.712378	1	no
234	Mir297c	9.98143	12.3393	7.62355	0.617826	-0.694726	0.345182	1	no
235	Mir298	36249.2	30148.2	42350.2	1.40473	0.490296	0.545382	1	no
237	Mir299b	3.07142	4.02328	2.11956	0.526824	-0.924608	0.653941	1	no
238	Mir29a	1.65693	1.62782	1.68605	1.03577	0.050709	1	1	no
239	Mir29b-1	0.387732	0.205489	0.569976	2.77375	1.47184	1	1	no
240	Mir29b-2	0.642227	0	1.28445	Inf	Inf	0.529917	1	no
241	Mir29c	1.44865	1.06675	1.83055	1.71602	0.779063	0.734566	1	no
242	Mir300	9.67763	10.5038	8.85142	0.842685	-0.246935	0.802857	1	no
249	Mir3057	70.0691	57.8573	82.2809	1.42214	0.508059	0.384802	1	no
250	Mir3058	0.357239	0	0.714478	Inf	Inf	0.747867	1	no
252	Mir3061	9.54369	6.37727	12.7101	1.99303	0.994964	0.46809	1	no
253	Mir3062	1.32685	1.01994	1.63377	1.60183	0.679723	0.753337	1	no
254	Mir3063	0.315144	0	0.630288	Inf	Inf	0.656666	1	no
255	Mir3064	0.645764	0.60896	0.682568	1.12087	0.164624	1	1	no
257	Mir3066	19.0633	20.6843	17.4422	0.843261	-0.24595	0.627164	1	no
258	Mir3067	1.28729	1.17754	1.39705	1.18641	0.246604	0.878295	1	no
259	Mir3068	5.32357	6.27507	4.37208	0.696737	-0.521313	0.590662	1	no
260	Mir3069	1.5209	1.06675	1.97505	1.85148	0.888676	0.648253	1	no
261	Mir3070a	0.589468	0.60896	0.569976	0.935981	-0.0954481	1	1	no
262	Mir3070b	0.284988	0	0.569976	Inf	Inf	0.998699	1	no
263	Mir3072	11.6735	8.86317	14.4838	1.63416	0.708551	0.392647	1	no
264	Mir3073a	0.448982	0.60896	0.289004	0.474587	-1.07526	1	1	no
265	Mir3074-1	10.9613	8.0337	13.889	1.72884	0.789803	0.348577	1	no
266	Mir3074-2	12.4899	7.53445	17.4453	2.3154	1.21126	0.431086	1	no
267	Mir3075	0.315144	0	0.630288	Inf	Inf	0.656666	1	no
268	Mir3076	0.630626	0.205489	1.05576	5.13779	2.36115	0.85816	1	no
269	Mir3077	1.06894	1.42341	0.714478	0.501948	-0.99439	0.939086	1	no
270	Mir3078	16.0479	24.4971	7.59865	0.310186	-1.68879	0.502704	1	no
271	Mir3079	1.23959	1.42341	1.05576	0.741713	-0.431067	1	1	no
272	Mir3081	0.501741	0	1.00348	Inf	Inf	0.480846	1	no
273	Mir3082	0.444029	0.205489	0.682568	3.32167	1.73191	1	1	no
274	Mir3083	1.34067	2.34006	0.341284	0.145844	-2.7775	0.318074	1	no
276	Mir3084-2	0.964542	1.92908	0	0	-Inf	0.303097	1	no
278	Mir3086	4.21213	6.05565	2.36862	0.391142	-1.35424	0.345665	1	no
282	Mir3091	1.26385	2.09419	0.433507	0.207004	-2.27227	0.433997	1	no
284	Mir3093	0.73397	0.60896	0.85898	1.41057	0.496276	0.840025	1	no
285	Mir3094	0.0722511	0	0.144502	Inf	Inf	0.999929	1	no
286	Mir3095	0.357239	0	0.714478	Inf	Inf	0.747867	1	no
287	Mir3097	0.0722511	0	0.144502	Inf	Inf	0.999929	1	no
288	Mir3098	12.9091	13.242	12.5761	0.949713	-0.0744368	0.874292	1	no
290	Mir30a	25164.8	17614.4	32715.1	1.85729	0.893198	0.198946	1	no
291	Mir30b	817.397	839.982	794.813	0.946227	-0.0797419	0.878384	1	no
292	Mir30c-1	1321.69	1682.16	961.215	0.571418	-0.80738	0.176453	1	no
293	Mir30c-2	1323.35	1686.27	960.427	0.569555	-0.812092	0.173811	1	no
294	Mir30d	11303.4	9055.77	13550.9	1.49639	0.581483	0.404433	1	no
295	Mir30e	15092.1	12121.9	18062.2	1.49004	0.575352	0.384445	1	no
296	Mir30f	0.315144	0	0.630288	Inf	Inf	0.656666	1	no
297	Mir31	698.976	712.605	685.346	0.961747	-0.0562707	0.980853	1	no
298	Mir3101	0.144502	0	0.289004	Inf	Inf	0.867535	1	no
299	Mir3102	1.537	1.32763	1.74636	1.3154	0.395498	0.959128	1	no
302	Mir3105	0.216753	0	0.433507	Inf	Inf	0.735049	1	no
304	Mir3108	3.08164	1.98448	4.1788	2.10574	1.07433	0.357831	1	no
305	Mir3109	0.490477	0.410979	0.569976	1.38687	0.471837	0.952445	1	no
306	Mir3110	0.27774	0.410979	0.144502	0.351605	-1.50797	0.935625	1	no
307	Mir3112	0.174996	0.205489	0.144502	0.70321	-0.507972	1	1	no
308	Mir3113	0.216753	0	0.433507	Inf	Inf	0.735049	1	no
309	Mir32	105.587	132.45	78.7241	0.59437	-0.750567	0.516111	1	no
310	Mir320	0.352787	0.561071	0.144502	0.257547	-1.95709	0.942587	1	no
312	Mir323	53.8628	71.208	36.5176	0.51283	-0.963447	0.569457	1	no
313	Mir324	85.9999	62.195	109.805	1.76549	0.820069	0.32217	1	no
315	Mir326	0.0722511	0	0.144502	Inf	Inf	0.999929	1	no
316	Mir328	1.06996	0	2.13993	Inf	Inf	0.222158	1	no
318	Mir33	32.6694	31.3003	34.0385	1.08748	0.120993	0.547088	1	no
319	Mir330	521.413	475.77	567.056	1.19187	0.253229	0.679468	1	no
320	Mir331	25.2442	19.2573	31.2312	1.62178	0.697582	0.2551	1	no
322	Mir337	16.9622	17.0684	16.856	0.987554	-0.0180681	0.932691	1	no
324	Mir339	75.9153	70.763	81.0675	1.14562	0.196129	1	1	no
325	Mir340	2368.27	1617.78	3118.76	1.92781	0.946961	0.353555	1	no
326	Mir341	63.7328	61.5786	65.8871	1.06997	0.0975678	0.944746	1	no
327	Mir342	17.3297	18.976	15.6833	0.82648	-0.274949	0.949264	1	no
333	Mir344d-2	0.284988	0	0.569976	Inf	Inf	0.998699	1	no
336	Mir344f	0.242893	0	0.485786	Inf	Inf	0.799835	1	no
337	Mir345	122.928	112.678	133.178	1.18194	0.241155	0.832145	1	no
338	Mir346	21.5835	12.8725	30.2946	2.35343	1.23477	0.221172	1	no
339	Mir3470a	13.0203	17.4454	8.59512	0.492686	-1.02126	0.150966	1	no
340	Mir3470b	30.5926	35.2604	25.9248	0.735238	-0.443716	0.441141	1	no
347	Mir3473d	32.6865	37.975	27.398	0.721475	-0.470979	0.502359	1	no
348	Mir3473e	2.83967	1.32763	4.35171	3.2778	1.71273	0.298293	1	no
352	Mir34a	572.523	591.282	553.763	0.936547	-0.0945771	0.640286	1	no
353	Mir34b	63.2061	47.0111	79.4012	1.68899	0.75616	0.304801	1	no
354	Mir34c	1769.59	1268.64	2270.54	1.78975	0.839756	0.206522	1	no
355	Mir350	87.9828	74.5272	101.438	1.36109	0.444765	0.744187	1	no
356	Mir351	2758.67	1949.93	3567.42	1.82951	0.871457	0.409813	1	no
357	Mir3535	427.067	344.787	509.346	1.47728	0.56294	0.430491	1	no
358	Mir3544	0.983511	0	1.96702	Inf	Inf	0.281572	1	no
361	Mir3572	0.0722511	0	0.144502	Inf	Inf	0.999929	1	no
362	Mir361	458.835	482.936	434.733	0.900188	-0.151702	0.965941	1	no
364	Mir363	356.222	357.111	355.333	0.99502	-0.00720265	0.979149	1	no
365	Mir365-1	0.345638	0.205489	0.485786	2.36405	1.24126	1	1	no
366	Mir365-2	9.29552	7.77282	10.8182	1.3918	0.476954	0.605196	1	no
367	Mir367	0.308234	0.616468	0	0	-Inf	0.566092	1	no
368	Mir369	449.837	479.732	419.943	0.87537	-0.192035	0.705706	1	no
369	Mir370	26.5752	26.479	26.6714	1.00726	0.0104414	0.974642	1	no
370	Mir374b	185.647	195.112	176.181	0.90297	-0.14725	0.756194	1	no
373	Mir376a	215.62	229.921	201.32	0.875607	-0.191645	0.816195	1	no
374	Mir376b	63.1223	81.2393	45.0053	0.553984	-0.852083	0.216062	1	no
375	Mir376c	3.02221	4.18196	1.86246	0.445356	-1.16697	0.43228	1	no
376	Mir377	212.679	283.458	141.9	0.500605	-0.998256	0.341286	1	no
377	Mir378a	26.6697	35.8894	17.4501	0.486218	-1.04032	0.155537	1	no
381	Mir379	575.069	661.109	489.03	0.739711	-0.434966	0.498431	1	no
382	Mir380	15.6529	9.94919	21.3567	2.14658	1.10204	0.310552	1	no
383	Mir381	4.27499	5.15401	3.39598	0.6589	-0.601868	0.359806	1	no
384	Mir382	551.473	551.67	551.276	0.999286	-0.00103012	0.937352	1	no
385	Mir383	3.64368	1.21792	6.06944	4.98345	2.31714	0.29579	1	no
388	Mir3963	0.478876	0.616468	0.341284	0.553612	-0.853053	0.746606	1	no
390	Mir3966	0.348433	0.355582	0.341284	0.95979	-0.0592092	1	1	no
392	Mir409	183.577	255.83	111.324	0.435148	-1.20042	0.766076	1	no
393	Mir410	34.8224	28.8191	40.8257	1.41662	0.502452	0.437968	1	no
394	Mir411	65731.1	82079.7	49382.5	0.601641	-0.733025	0.296405	1	no
396	Mir421	8.14831	5.91949	10.3771	1.75304	0.809863	0.399869	1	no
397	Mir423	3273.94	4609.9	1937.98	0.420395	-1.25018	0.683466	1	no
398	Mir425	867.977	1108.18	627.778	0.566497	-0.819861	0.216726	1	no
399	Mir429	0.102745	0.205489	0	0	-Inf	1	1	no
400	Mir431	5011.81	4886.41	5137.2	1.05132	0.0722073	0.851147	1	no
401	Mir433	62.4599	61.6211	63.2987	1.02722	0.0387516	0.925126	1	no
402	Mir434	4389.06	4431.32	4346.8	0.980925	-0.0277856	0.975389	1	no
404	Mir449a	28.6998	34.7751	22.6245	0.650596	-0.620165	0.270311	1	no
405	Mir449c	3.37056	4.8867	1.85443	0.379485	-1.39788	0.431566	1	no
406	Mir450a-1	57.0349	55.3024	58.7673	1.06265	0.0876716	0.848579	1	no
407	Mir450a-2	55.9399	54.6859	57.1939	1.04586	0.0646901	0.854701	1	no
408	Mir450b	670.016	683.517	656.514	0.960494	-0.058151	1	1	no
409	Mir451a	2.00535	1.73861	2.27209	1.30684	0.386087	0.83817	1	no
410	Mir452	1.95688	1.02745	2.88631	2.80921	1.49016	0.762848	1	no
413	Mir463	17.738	14.5454	20.9307	1.43899	0.525058	0.415067	1	no
414	Mir465a	5.36442	5.93558	4.79325	0.807544	-0.308387	0.782385	1	no
415	Mir465b-1	17.5549	15.7122	19.3977	1.23457	0.304006	0.825725	1	no
416	Mir465b-2	15.933	15.2544	16.6117	1.08898	0.122974	0.890774	1	no
417	Mir465c-1	44.2308	43.967	44.4946	1.012	0.0172094	0.959451	1	no
418	Mir465c-2	43.9982	44.6782	43.3182	0.969561	-0.0445959	0.976491	1	no
419	Mir466a	16.3226	15.8494	16.7959	1.05972	0.0836795	0.89158	1	no
420	Mir466b-1	16.9241	19.6861	14.1621	0.719397	-0.47514	0.860795	1	no
421	Mir466b-2	14.1465	15.4234	12.8697	0.834423	-0.261148	0.899179	1	no
422	Mir466b-3	15.7328	16.175	15.2906	0.945323	-0.0811211	0.909778	1	no
423	Mir466b-4	14.8217	16.9501	12.6932	0.748859	-0.417234	0.777099	1	no
424	Mir466b-5	14.5833	16.5859	12.5806	0.758513	-0.398754	0.817414	1	no
425	Mir466b-6	13.7904	15.1082	12.4726	0.82555	-0.276572	0.963314	1	no
426	Mir466b-7	15.1977	17.3929	13.0026	0.747583	-0.419694	0.885561	1	no
427	Mir466b-8	7.88206	8.75129	7.01284	0.801349	-0.319498	1	1	no
428	Mir466c-1	54.3788	61.313	47.4445	0.773809	-0.369951	0.555094	1	no
429	Mir466c-2	56.7881	63.5105	50.0657	0.788306	-0.343172	0.538389	1	no
430	Mir466d	34.8909	30.8665	38.9153	1.26076	0.334295	0.645682	1	no
431	Mir466e	6.81953	8.29993	5.33912	0.643273	-0.636497	0.485537	1	no
432	Mir466f-1	1.93791	2.95653	0.919293	0.310936	-1.68531	0.545778	1	no
433	Mir466f-2	1.9856	3.25672	0.714478	0.219386	-2.18846	0.237505	1	no
434	Mir466f-3	1.96405	2.95653	0.971572	0.328619	-1.60551	0.447568	1	no
435	Mir466f-4	71.5264	84.6379	58.4148	0.690174	-0.534969	0.358896	1	no
437	Mir466h	107.163	130.167	84.1581	0.646538	-0.629193	0.396543	1	no
438	Mir466i	1.49959	1.73861	1.26058	0.725048	-0.463851	0.825289	1	no
440	Mir466k	20.926	21.1503	20.7017	0.978794	-0.0309225	1	1	no
441	Mir466l	0.273387	0.205489	0.341284	1.66084	0.731909	1	1	no
442	Mir466m	4.40492	4.43426	4.37558	0.986768	-0.0192168	0.995461	1	no
443	Mir466n	16.4357	14.3291	18.5422	1.29402	0.371865	0.746008	1	no
444	Mir466o	16.5741	17.9464	15.2018	0.847067	-0.239452	0.996199	1	no
445	Mir466p	23.3086	21.8975	24.7198	1.12888	0.174896	0.867782	1	no
447	Mir467a-1	148.581	158.246	138.916	0.87785	-0.187953	0.711242	1	no
448	Mir467a-10	147.876	159.107	136.644	0.858819	-0.219573	0.698548	1	no
449	Mir467a-2	148.417	158.595	138.238	0.871642	-0.198192	0.725499	1	no
450	Mir467a-3	146.281	156.974	135.589	0.863766	-0.211287	0.707401	1	no
451	Mir467a-4	147.637	158.958	136.315	0.857555	-0.221699	0.689126	1	no
452	Mir467a-5	148.946	159.621	138.27	0.866237	-0.207166	0.705025	1	no
453	Mir467a-6	145.927	155.559	136.295	0.876164	-0.190728	0.711105	1	no
454	Mir467a-7	146.365	157.638	135.091	0.856971	-0.222682	0.692848	1	no
455	Mir467a-8	145.633	157.487	133.778	0.849457	-0.235386	0.673982	1	no
456	Mir467a-9	146.746	156.309	137.182	0.877634	-0.188309	0.726715	1	no
457	Mir467b	73.6041	71.3409	75.8674	1.06345	0.0887509	0.839378	1	no
458	Mir467c	934.895	1124.38	745.407	0.662948	-0.593032	0.350313	1	no
459	Mir467d	773.988	1009.42	538.553	0.533525	-0.906371	0.573364	1	no
460	Mir467e	259.326	289.096	229.556	0.794047	-0.332704	0.553085	1	no
464	Mir470	239.447	227.71	251.185	1.10309	0.141552	0.648456	1	no
465	Mir471	1.90005	2.35508	1.44502	0.613577	-0.704684	0.840461	1	no
467	Mir484	2577.69	2668.44	2486.94	0.931983	-0.101625	1	1	no
468	Mir485	186.814	223.22	150.408	0.673812	-0.569583	0.69703	1	no
470	Mir487b	2.37539	3.00442	1.74636	0.581265	-0.782733	0.940453	1	no
474	Mir491	1.1217	0.81445	1.42896	1.7545	0.811064	0.89467	1	no
475	Mir493	10.3064	12.3393	8.27341	0.670492	-0.576707	0.549464	1	no
477	Mir495	17.2272	16.844	17.6104	1.0455	0.0641948	0.763699	1	no
478	Mir496a	3.08202	3.21742	2.94663	0.915836	-0.126839	0.952601	1	no
479	Mir497	572.736	689.526	455.946	0.661246	-0.596742	0.390612	1	no
480	Mir497b	0.280536	0.561071	0	0	-Inf	0.72658	1	no
481	Mir499	14.0031	17.7978	10.2085	0.573585	-0.801922	0.227242	1	no
482	Mir500	1.85842	0.81445	2.90238	3.56361	1.83334	0.180542	1	no
483	Mir501	5.2678	2.14959	8.386	3.90121	1.96392	0.169713	1	no
484	Mir503	4.78899	3.05873	6.51924	2.13135	1.09177	0.239908	1	no
485	Mir504	20.6131	12.4212	28.8051	2.31904	1.21352	0.46143	1	no
486	Mir505	2.81492	2.74353	2.88631	1.05204	0.0731928	0.817938	1	no
493	Mir5112	0.170642	0	0.341284	Inf	Inf	0.999353	1	no
494	Mir5113	0.205489	0.410979	0	0	-Inf	0.758893	1	no
495	Mir5114	0.823555	0.964542	0.682568	0.70766	-0.498872	1	1	no
496	Mir5116	0.30448	0.60896	0	0	-Inf	1	1	no
502	Mir5124a	0.284988	0	0.569976	Inf	Inf	0.998699	1	no
509	Mir5132	0.387732	0.205489	0.569976	2.77375	1.47184	1	1	no
511	Mir5134	0.628969	0.916653	0.341284	0.372315	-1.4254	0.736329	1	no
515	Mir539	43.3154	53.9198	32.711	0.606659	-0.721041	0.424964	1	no
517	Mir541	104182	128072	80291.5	0.626923	-0.673639	0.491212	1	no
518	Mir542	9.92773	9.47855	10.3769	1.09478	0.130637	0.964622	1	no
519	Mir543	26.2776	27.6669	24.8884	0.899571	-0.152692	0.85964	1	no
520	Mir544	0.695629	0.616468	0.774791	1.25682	0.32978	1	1	no
522	Mir551b	0.387395	0	0.774791	Inf	Inf	0.542597	1	no
523	Mir5615-1	0.879011	1.27223	0.485786	0.381837	-1.38897	0.745305	1	no
524	Mir5615-2	0.636117	1.27223	0	0	-Inf	0.355101	1	no
525	Mir5616	0.770676	0.766561	0.774791	1.01074	0.0154067	1	1	no
526	Mir5617	0.284988	0	0.569976	Inf	Inf	0.998699	1	no
527	Mir5618	0.0722511	0	0.144502	Inf	Inf	0.999929	1	no
528	Mir5619	0.102745	0.205489	0	0	-Inf	1	1	no
530	Mir5621	0.308234	0.616468	0	0	-Inf	0.566092	1	no
531	Mir5622	0.600034	0.766561	0.433507	0.565522	-0.822346	1	1	no
535	Mir5626	0.284988	0	0.569976	Inf	Inf	0.998699	1	no
537	Mir574	14.3787	12.8525	15.905	1.2375	0.307432	0.790469	1	no
540	Mir598	1.07525	0.60896	1.54155	2.53144	1.33996	0.541423	1	no
545	Mir6240	13.0806	16.8808	9.2804	0.549762	-0.863122	0.78718	1	no
554	Mir6392	0.0722511	0	0.144502	Inf	Inf	0.999929	1	no
561	Mir6516	0.797415	0.964542	0.630288	0.653459	-0.613832	1	1	no
562	Mir652	2.5117	1.68321	3.34019	1.98441	0.988712	0.709062	1	no
565	Mir6538	5.07903	3.77098	6.38707	1.69374	0.760215	0.362993	1	no
567	Mir6540	27.7153	34.9098	20.5208	0.587824	-0.766544	0.348464	1	no
568	Mir6546	5.85968	4.22877	7.49059	1.77134	0.824842	0.534932	1	no
570	Mir665	2.45511	1.99199	2.91822	1.46498	0.550881	0.974189	1	no
571	Mir666	775.701	702.883	848.519	1.2072	0.271663	0.604082	1	no
572	Mir667	59.1716	57.3748	60.9684	1.06263	0.0876426	0.871286	1	no
573	Mir668	0.247247	0.205489	0.289004	1.40642	0.492028	1	1	no
574	Mir669a-1	82.3539	86.3258	78.382	0.907979	-0.139269	0.787212	1	no
575	Mir669a-10	81.177	86.2236	76.1305	0.882943	-0.179608	0.777122	1	no
576	Mir669a-11	82.5572	87.5426	77.5718	0.886103	-0.174454	0.75621	1	no
577	Mir669a-12	81.7735	86.3812	77.1659	0.893318	-0.162754	0.786075	1	no
578	Mir669a-2	82.6926	85.67	79.7152	0.930491	-0.103935	0.81701	1	no
579	Mir669a-3	83.0108	87.2903	78.7313	0.901948	-0.148885	0.796466	1	no
580	Mir669a-4	81.9832	87.8121	76.1543	0.867242	-0.205493	0.715979	1	no
581	Mir669a-5	81.8777	87.6534	76.1021	0.868216	-0.203874	0.727466	1	no
582	Mir669a-6	83.0414	85.2515	80.8313	0.948151	-0.076812	0.875062	1	no
583	Mir669a-7	83.0493	89.1172	76.9814	0.863822	-0.211194	0.744689	1	no
584	Mir669a-8	82.9699	87.1881	78.7517	0.903238	-0.146821	0.798683	1	no
585	Mir669a-9	84.3364	88.4603	80.2125	0.906762	-0.141203	0.797389	1	no
586	Mir669b	178.602	206.457	150.748	0.730166	-0.453703	0.55356	1	no
587	Mir669c	296.527	322.309	270.744	0.840016	-0.251512	0.690536	1	no
588	Mir669d	44.5888	51.828	37.3496	0.720645	-0.472639	0.545074	1	no
589	Mir669d-2	44.529	51.2191	37.8389	0.738766	-0.43681	0.554844	1	no
590	Mir669e	51.096	59.8249	42.367	0.708184	-0.497805	0.416598	1	no
591	Mir669f	50.2058	46.0022	54.4094	1.18276	0.242154	0.753618	1	no
592	Mir669g	5.42834	4.99533	5.86134	1.17337	0.230652	0.856957	1	no
593	Mir669h	29.5156	35.5205	23.5107	0.66189	-0.595337	0.549364	1	no
596	Mir669k	27.6747	31.7899	23.5594	0.741098	-0.432264	0.808869	1	no
597	Mir669l	157.83	169.535	146.125	0.861917	-0.21438	0.813106	1	no
598	Mir669m-1	3.9272	4.13299	3.72142	0.900418	-0.151333	0.8844	1	no
599	Mir669m-2	3.66295	4.17445	3.15144	0.754936	-0.405575	0.982905	1	no
600	Mir669o	168.474	177.326	159.621	0.900157	-0.151752	0.698901	1	no
601	Mir669p-1	83.4171	88.2473	78.5868	0.890529	-0.167266	0.794017	1	no
602	Mir669p-2	81.9842	86.9347	77.0337	0.88611	-0.174443	0.762314	1	no
603	Mir670	1.89409	1.06675	2.72144	2.55116	1.35116	0.474715	1	no
604	Mir671	27.5025	24.5689	30.436	1.2388	0.308947	0.605535	1	no
606	Mir673	4787.72	6411.71	3163.73	0.49343	-1.01908	0.319266	1	no
607	Mir674	99.3577	68.5066	130.209	1.90068	0.926513	0.228548	1	no
608	Mir675	0.380485	0.616468	0.144502	0.234403	-2.09293	0.755395	1	no
609	Mir676	93.9632	64.2549	123.672	1.9247	0.944634	0.144802	1	no
610	Mir677	154.154	118.368	189.941	1.60466	0.682272	0.460745	1	no
611	Mir679	959.255	843.637	1074.87	1.27409	0.34947	0.597214	1	no
615	Mir6896	1.70544	1.37552	2.03537	1.47971	0.565311	0.653915	1	no
619	Mir6901	0.935106	0.81445	1.05576	1.29629	0.374387	1	1	no
620	Mir6902	0.357239	0	0.714478	Inf	Inf	0.747867	1	no
622	Mir6905	0.376731	0.60896	0.144502	0.237293	-2.07526	1	1	no
624	Mir6909	0.341284	0	0.682568	Inf	Inf	0.753954	1	no
625	Mir6911	0.806221	0.60896	1.00348	1.64786	0.720595	0.69523	1	no
626	Mir6912	0.170642	0	0.341284	Inf	Inf	0.999353	1	no
630	Mir6918	0.0722511	0	0.144502	Inf	Inf	0.999929	1	no
635	Mir6920	0.174996	0.205489	0.144502	0.70321	-0.507972	1	1	no
637	Mir6922	1.003	0.60896	1.39705	2.29415	1.19796	0.657837	1	no
638	Mir6925	0.485786	0	0.971572	Inf	Inf	0.488296	1	no
639	Mir6927	0.0722511	0	0.144502	Inf	Inf	0.999929	1	no
640	Mir6928	0.284988	0	0.569976	Inf	Inf	0.998699	1	no
642	Mir693	0.0722511	0	0.144502	Inf	Inf	0.999929	1	no
643	Mir6930	1.19843	1.82688	0.569976	0.311994	-1.68041	0.812006	1	no
645	Mir6932	2.17653	0.410979	3.94208	9.59192	3.26182	0.202734	1	no
646	Mir6933	0.349992	0.410979	0.289004	0.70321	-0.507972	1	1	no
647	Mir6934	0.681211	1.21792	0.144502	0.118647	-3.07526	0.980272	1	no
648	Mir6935	0.0722511	0	0.144502	Inf	Inf	0.999929	1	no
650	Mir6937	1.2034	0.355582	2.05121	5.7686	2.52822	0.656425	1	no
654	Mir6941	0.387732	0.205489	0.569976	2.77375	1.47184	1	1	no
658	Mir6945	0.600132	0	1.20026	Inf	Inf	0.441166	1	no
661	Mir6948	0.216753	0	0.433507	Inf	Inf	0.735049	1	no
662	Mir6950	0.177791	0.355582	0	0	-Inf	1	1	no
663	Mir6951	0.280536	0.561071	0	0	-Inf	0.72658	1	no
664	Mir6952	0.30448	0.60896	0	0	-Inf	1	1	no
666	Mir6954	1.05225	0.964542	1.13995	1.18186	0.241056	1	1	no
667	Mir6955	0.448982	0.60896	0.289004	0.474587	-1.07526	1	1	no
668	Mir6956	0.177791	0.355582	0	0	-Inf	1	1	no
672	Mir6960	7.7783	6.37193	9.18467	1.44143	0.527498	0.574366	1	no
677	Mir6967	1.01619	2.03237	0	0	-Inf	0.459941	1	no
678	Mir6968	0.284988	0	0.569976	Inf	Inf	0.998699	1	no
680	Mir6970	0.482271	0.964542	0	0	-Inf	0.672316	1	no
682	Mir6975	0.144502	0	0.289004	Inf	Inf	0.867535	1	no
687	Mir6981	0.284988	0	0.569976	Inf	Inf	0.998699	1	no
690	Mir6986	0.735828	0.355582	1.11607	3.13873	1.65018	0.621835	1	no
691	Mir6987	0.177791	0.355582	0	0	-Inf	1	1	no
694	Mir6990	0.874456	0.60896	1.13995	1.87196	0.904552	1	1	no
695	Mir6991	0.812869	0	1.62574	Inf	Inf	0.38081	1	no
698	Mir6994	0.407225	0.81445	0	0	-Inf	0.688621	1	no
699	Mir6996	2.00116	2.85433	1.14798	0.402191	-1.31405	0.64134	1	no
700	Mir6997	0.391749	0.205489	0.578009	2.81284	1.49203	0.83048	1	no
701	Mir6998	1.167	1.21792	1.11607	0.916377	-0.125987	0.765405	1	no
703	Mir700	76.9489	72.8872	81.0105	1.11145	0.152443	0.816275	1	no
707	Mir7003	0.102745	0.205489	0	0	-Inf	1	1	no
708	Mir7004	0.569976	0	1.13995	Inf	Inf	0.728275	1	no
709	Mir7005	0.0722511	0	0.144502	Inf	Inf	0.999929	1	no
711	Mir7008	0.170642	0	0.341284	Inf	Inf	0.999353	1	no
712	Mir701	0.174996	0.205489	0.144502	0.70321	-0.507972	1	1	no
713	Mir7012	0.170642	0	0.341284	Inf	Inf	0.999353	1	no
714	Mir7013	0.509969	1.01994	0	0	-Inf	0.494072	1	no
715	Mir7014	0.170642	0	0.341284	Inf	Inf	0.999353	1	no
718	Mir7017	1.77907	1.21792	2.34022	1.92148	0.942221	0.592249	1	no
721	Mir702	11.4058	8.39571	14.4159	1.71706	0.779942	0.144478	1	no
722	Mir7020	0.60896	1.21792	0	0	-Inf	0.737558	1	no
723	Mir7021	0.49014	0.205489	0.774791	3.77047	1.91474	0.787432	1	no
724	Mir7022	0.284988	0	0.569976	Inf	Inf	0.998699	1	no
726	Mir7024	0.451178	0.561071	0.341284	0.608272	-0.717211	0.949933	1	no
729	Mir7027	0.170642	0	0.341284	Inf	Inf	0.999353	1	no
730	Mir7028	0.413535	0	0.82707	Inf	Inf	0.601057	1	no
731	Mir7029	0.242893	0	0.485786	Inf	Inf	0.799835	1	no
732	Mir703	0.0722511	0	0.144502	Inf	Inf	0.999929	1	no
734	Mir7031	0.170642	0	0.341284	Inf	Inf	0.999353	1	no
736	Mir7033	0.890612	1.06675	0.714478	0.669773	-0.578255	0.929667	1	no
739	Mir7036b	1.00945	1.53312	0.485786	0.316861	-1.65808	0.49453	1	no
741	Mir7038	0.42949	0	0.85898	Inf	Inf	0.593525	1	no
744	Mir7042	1.25908	2.03237	0.485786	0.239024	-2.06477	0.802514	1	no
747	Mir7045	0.102745	0.205489	0	0	-Inf	1	1	no
748	Mir7046	0.102745	0.205489	0	0	-Inf	1	1	no
751	Mir7049	1.40224	1.37552	1.42896	1.03885	0.054983	1	1	no
754	Mir7054	0.702877	0.205489	1.20026	5.841	2.54622	0.719841	1	no
756	Mir7059	3.21591	2.03237	4.39946	2.16469	1.11416	0.371025	1	no
757	Mir706	0.170642	0	0.341284	Inf	Inf	0.999353	1	no
759	Mir7061	0.348433	0.355582	0.341284	0.95979	-0.0592092	1	1	no
760	Mir7063	2.77047	2.03237	3.50857	1.72634	0.78772	0.536257	1	no
761	Mir7064	0.637774	0.561071	0.714478	1.27342	0.348705	1	1	no
763	Mir7066	0.284988	0	0.569976	Inf	Inf	0.998699	1	no
765	Mir7068	0.0722511	0	0.144502	Inf	Inf	0.999929	1	no
766	Mir7069	0.349992	0.410979	0.289004	0.70321	-0.507972	1	1	no
767	Mir7070	0.357239	0	0.714478	Inf	Inf	0.747867	1	no
768	Mir7071	0.170642	0	0.341284	Inf	Inf	0.999353	1	no
769	Mir7073	0.0722511	0	0.144502	Inf	Inf	0.999929	1	no
773	Mir7079	0.0722511	0	0.144502	Inf	Inf	0.999929	1	no
775	Mir7080	2.77628	3.05982	2.49275	0.814673	-0.295707	1	1	no
778	Mir7083	4.63445	4.12656	5.14234	1.24616	0.317484	0.903236	1	no
779	Mir7084	0.376731	0.60896	0.144502	0.237293	-2.07526	1	1	no
780	Mir7089	0.589468	0.60896	0.569976	0.935981	-0.0954481	1	1	no
783	Mir7091	0.950123	0.410979	1.48927	3.62371	1.85747	0.714503	1	no
784	Mir7092	0.0722511	0	0.144502	Inf	Inf	0.999929	1	no
786	Mir7115	0.0722511	0	0.144502	Inf	Inf	0.999929	1	no
788	Mir7117	0.569976	0	1.13995	Inf	Inf	0.728275	1	no
791	Mir712	2.30666	2.03988	2.57343	1.26156	0.335211	0.79208	1	no
793	Mir714	3.14908	5.43918	0.85898	0.157925	-2.66269	0.145893	1	no
796	Mir7212	0.170642	0	0.341284	Inf	Inf	0.999353	1	no
797	Mir7220	3.92451	4.6737	3.17532	0.679401	-0.557664	0.958718	1	no
804	Mir7231	0.30448	0.60896	0	0	-Inf	1	1	no
807	Mir7237	0.0722511	0	0.144502	Inf	Inf	0.999929	1	no
809	Mir7240	0.352787	0.561071	0.144502	0.257547	-1.95709	0.942587	1	no
810	Mir741	0.242893	0	0.485786	Inf	Inf	0.799835	1	no
811	Mir742	0.0722511	0	0.144502	Inf	Inf	0.999929	1	no
812	Mir743a	0.170642	0	0.341284	Inf	Inf	0.999353	1	no
813	Mir743b	0.479476	0.81445	0.144502	0.177423	-2.49473	0.951762	1	no
814	Mir744	1678.61	1261.58	2095.63	1.66112	0.732155	0.35387	1	no
815	Mir758	0.565523	0.561071	0.569976	1.01587	0.0227163	0.956724	1	no
816	Mir760	1.36612	0.355582	2.37665	6.68384	2.74068	0.217676	1	no
818	Mir7646	0.0722511	0	0.144502	Inf	Inf	0.999929	1	no
819	Mir7647	0.250042	0.355582	0.144502	0.406382	-1.29909	1	1	no
821	Mir7650	2.02081	2.89363	1.14798	0.396729	-1.33378	0.888862	1	no
822	Mir7651	0.614671	0.205489	1.02385	4.98251	2.31687	0.863692	1	no
824	Mir7653	0.696229	0.81445	0.578009	0.709692	-0.494734	0.953984	1	no
825	Mir7654	1.00849	1.67571	0.341284	0.203666	-2.29572	0.550321	1	no
828	Mir7658	2.02507	0	4.05014	Inf	Inf	0.250115	1	no
833	Mir7665	0.633421	0.355582	0.91126	2.56273	1.35768	1	1	no
834	Mir7666	0.144502	0	0.289004	Inf	Inf	0.867535	1	no
835	Mir7667	3.02924	4.37243	1.68605	0.385609	-1.37479	0.568426	1	no
836	Mir7668	0.530578	0.916653	0.144502	0.157641	-2.66528	0.742705	1	no
837	Mir7669	0.170642	0	0.341284	Inf	Inf	0.999353	1	no
839	Mir7672	0.711705	1.42341	0	0	-Inf	0.464982	1	no
840	Mir7674	0.0722511	0	0.144502	Inf	Inf	0.999929	1	no
848	Mir7687	3.78034	4.87919	2.6815	0.549579	-0.863602	0.810291	1	no
851	Mir770	25.8163	26.0506	25.582	0.982015	-0.0261837	0.94643	1	no
852	Mir7a-1	86.1541	104.974	67.3345	0.641441	-0.640611	0.492767	1	no
853	Mir7a-2	86.3941	104.563	68.2254	0.652482	-0.615989	0.497922	1	no
854	Mir7b	1.89301	1.47772	2.30831	1.56207	0.643457	1	1	no
855	Mir802	0.170642	0	0.341284	Inf	Inf	0.999353	1	no
859	Mir8094	0.174996	0.205489	0.144502	0.70321	-0.507972	1	1	no
860	Mir8097	0.174996	0.205489	0.144502	0.70321	-0.507972	1	1	no
868	Mir8107	0.0722511	0	0.144502	Inf	Inf	0.999929	1	no
876	Mir8120	0.170642	0	0.341284	Inf	Inf	0.999353	1	no
877	Mir871	34.5623	25.988	43.1366	1.65987	0.731069	0.330867	1	no
878	Mir872	1306.3	989.654	1622.94	1.63991	0.713615	0.323809	1	no
879	Mir873a	0.49014	0.205489	0.774791	3.77047	1.91474	0.787432	1	no
880	Mir874	6.34217	8.04013	4.64422	0.57763	-0.791783	0.728354	1	no
881	Mir877	93.5716	106.202	80.9407	0.762136	-0.39188	1	1	no
882	Mir878	24.5125	23.2605	25.7644	1.10764	0.147495	0.904925	1	no
887	Mir883b	1.2942	0.561071	2.02733	3.61333	1.85333	0.570599	1	no
888	Mir9-1	595.498	423.413	767.582	1.81285	0.858257	0.268736	1	no
889	Mir9-2	593.935	419.825	768.044	1.82944	0.871402	0.255405	1	no
890	Mir9-3	594.007	421.412	766.603	1.81913	0.863247	0.265138	1	no
891	Mir92a-1	2259.85	1826.49	2693.21	1.47453	0.560251	0.514449	1	no
892	Mir92a-2	12.0027	13.9457	10.0597	0.72135	-0.471229	0.990263	1	no
893	Mir92b	18.5824	12.4212	24.7436	1.99206	0.994258	0.208529	1	no
894	Mir93	10185	10635.2	9734.81	0.91534	-0.12762	0.729374	1	no
895	Mir96	1013.26	1364.89	661.624	0.484745	-1.0447	0.149363	1	no
896	Mir98	25.8955	32.5136	19.2773	0.5929	-0.754138	0.318679	1	no
898	Mir99b	12021.8	10575.7	13468	1.27348	0.348778	0.473449	1	no
16	Mir101c	0	0	0	NA	NA	NA	NA
24	Mir1187	0	0	0	NA	NA	NA	NA
26	Mir1190	0	0	0	NA	NA	NA	NA
27	Mir1191	0	0	0	NA	NA	NA	NA
29	Mir1192	0	0	0	NA	NA	NA	NA
31	Mir1194	0	0	0	NA	NA	NA	NA
43	Mir1249	0	0	0	NA	NA	NA	NA
49	Mir1264	0	0	0	NA	NA	NA	NA
54	Mir128-2	0	0	0	NA	NA	NA	NA
63	Mir133a-1	0	0	0	NA	NA	NA	NA
64	Mir133a-2	0	0	0	NA	NA	NA	NA
65	Mir133b	0	0	0	NA	NA	NA	NA
71	Mir137	0	0	0	NA	NA	NA	NA
78	Mir143	0	0	0	NA	NA	NA	NA
90	Mir153	0	0	0	NA	NA	NA	NA
97	Mir1668	0	0	0	NA	NA	NA	NA
115	Mir1893	0	0	0	NA	NA	NA	NA
123	Mir1927	0	0	0	NA	NA	NA	NA
126	Mir1931	0	0	0	NA	NA	NA	NA
127	Mir1932	0	0	0	NA	NA	NA	NA
130	Mir1936	0	0	0	NA	NA	NA	NA
139	Mir1945	0	0	0	NA	NA	NA	NA
141	Mir1946b	0	0	0	NA	NA	NA	NA
144	Mir1949	0	0	0	NA	NA	NA	NA
146	Mir1951	0	0	0	NA	NA	NA	NA
151	Mir1958	0	0	0	NA	NA	NA	NA
154	Mir1961	0	0	0	NA	NA	NA	NA
156	Mir1964	0	0	0	NA	NA	NA	NA
157	Mir1966	0	0	0	NA	NA	NA	NA
158	Mir1967	0	0	0	NA	NA	NA	NA
166	Mir1982	0	0	0	NA	NA	NA	NA
167	Mir1983	0	0	0	NA	NA	NA	NA
174	Mir1a-1	0	0	0	NA	NA	NA	NA
175	Mir1a-2	0	0	0	NA	NA	NA	NA
184	Mir208b	0	0	0	NA	NA	NA	NA
190	Mir2137	0	0	0	NA	NA	NA	NA
191	Mir2139	0	0	0	NA	NA	NA	NA
219	Mir28c	0	0	0	NA	NA	NA	NA
251	Mir3060	0	0	0	NA	NA	NA	NA
256	Mir3065	0	0	0	NA	NA	NA	NA
275	Mir3084-1	0	0	0	NA	NA	NA	NA
277	Mir3085	0	0	0	NA	NA	NA	NA
279	Mir3087	0	0	0	NA	NA	NA	NA
280	Mir3088	0	0	0	NA	NA	NA	NA
281	Mir3089	0	0	0	NA	NA	NA	NA
283	Mir3092	0	0	0	NA	NA	NA	NA
289	Mir3099	0	0	0	NA	NA	NA	NA
300	Mir3103	0	0	0	NA	NA	NA	NA
301	Mir3104	0	0	0	NA	NA	NA	NA
328	Mir344-1	0	0	0	NA	NA	NA	NA
329	Mir344-2	0	0	0	NA	NA	NA	NA
330	Mir344b	0	0	0	NA	NA	NA	NA
331	Mir344c	0	0	0	NA	NA	NA	NA
332	Mir344d-1	0	0	0	NA	NA	NA	NA
334	Mir344d-3	0	0	0	NA	NA	NA	NA
335	Mir344e	0	0	0	NA	NA	NA	NA
341	Mir3471-1	0	0	0	NA	NA	NA	NA
342	Mir3471-2	0	0	0	NA	NA	NA	NA
343	Mir3472	0	0	0	NA	NA	NA	NA
344	Mir3473a	0	0	0	NA	NA	NA	NA
345	Mir3473b	0	0	0	NA	NA	NA	NA
346	Mir3473c	0	0	0	NA	NA	NA	NA
349	Mir3473f	0	0	0	NA	NA	NA	NA
350	Mir3473g	0	0	0	NA	NA	NA	NA
351	Mir3475	0	0	0	NA	NA	NA	NA
359	Mir3547	0	0	0	NA	NA	NA	NA
360	Mir3569	0	0	0	NA	NA	NA	NA
371	Mir374c	0	0	0	NA	NA	NA	NA
372	Mir375	0	0	0	NA	NA	NA	NA
378	Mir378b	0	0	0	NA	NA	NA	NA
387	Mir3960	0	0	0	NA	NA	NA	NA
389	Mir3964	0	0	0	NA	NA	NA	NA
391	Mir3968	0	0	0	NA	NA	NA	NA
403	Mir448	0	0	0	NA	NA	NA	NA
411	Mir453	0	0	0	NA	NA	NA	NA
436	Mir466g	0	0	0	NA	NA	NA	NA
439	Mir466j	0	0	0	NA	NA	NA	NA
446	Mir466q	0	0	0	NA	NA	NA	NA
461	Mir467f	0	0	0	NA	NA	NA	NA
462	Mir467g	0	0	0	NA	NA	NA	NA
463	Mir467h	0	0	0	NA	NA	NA	NA
472	Mir489	0	0	0	NA	NA	NA	NA
473	Mir490	0	0	0	NA	NA	NA	NA
487	Mir5098	0	0	0	NA	NA	NA	NA
488	Mir5099	0	0	0	NA	NA	NA	NA
489	Mir5100	0	0	0	NA	NA	NA	NA
490	Mir5101	0	0	0	NA	NA	NA	NA
491	Mir5106	0	0	0	NA	NA	NA	NA
492	Mir5107	0	0	0	NA	NA	NA	NA
497	Mir5118	0	0	0	NA	NA	NA	NA
498	Mir5119	0	0	0	NA	NA	NA	NA
499	Mir5121	0	0	0	NA	NA	NA	NA
501	Mir5123	0	0	0	NA	NA	NA	NA
503	Mir5125	0	0	0	NA	NA	NA	NA
504	Mir5126	0	0	0	NA	NA	NA	NA
505	Mir5128	0	0	0	NA	NA	NA	NA
506	Mir5129	0	0	0	NA	NA	NA	NA
507	Mir5130	0	0	0	NA	NA	NA	NA
508	Mir5131	0	0	0	NA	NA	NA	NA
510	Mir5133	0	0	0	NA	NA	NA	NA
512	Mir5135	0	0	0	NA	NA	NA	NA
513	Mir5136	0	0	0	NA	NA	NA	NA
521	Mir547	0	0	0	NA	NA	NA	NA
529	Mir5620	0	0	0	NA	NA	NA	NA
532	Mir5623	0	0	0	NA	NA	NA	NA
533	Mir5624	0	0	0	NA	NA	NA	NA
534	Mir5625	0	0	0	NA	NA	NA	NA
536	Mir5627	0	0	0	NA	NA	NA	NA
542	Mir6236	0	0	0	NA	NA	NA	NA
543	Mir6238	0	0	0	NA	NA	NA	NA
544	Mir6239	0	0	0	NA	NA	NA	NA
546	Mir6244	0	0	0	NA	NA	NA	NA
547	Mir6355	0	0	0	NA	NA	NA	NA
548	Mir6356	0	0	0	NA	NA	NA	NA
549	Mir6358	0	0	0	NA	NA	NA	NA
550	Mir6359	0	0	0	NA	NA	NA	NA
551	Mir6364	0	0	0	NA	NA	NA	NA
552	Mir6369	0	0	0	NA	NA	NA	NA
553	Mir6380	0	0	0	NA	NA	NA	NA
555	Mir6395	0	0	0	NA	NA	NA	NA
556	Mir6399	0	0	0	NA	NA	NA	NA
557	Mir6412	0	0	0	NA	NA	NA	NA
558	Mir6413	0	0	0	NA	NA	NA	NA
559	Mir6418	0	0	0	NA	NA	NA	NA
560	Mir6481	0	0	0	NA	NA	NA	NA
563	Mir653	0	0	0	NA	NA	NA	NA
564	Mir6537	0	0	0	NA	NA	NA	NA
594	Mir669i	0	0	0	NA	NA	NA	NA
595	Mir669j	0	0	0	NA	NA	NA	NA
612	Mir682	0	0	0	NA	NA	NA	NA
613	Mir684-1	0	0	0	NA	NA	NA	NA
614	Mir684-2	0	0	0	NA	NA	NA	NA
616	Mir6899	0	0	0	NA	NA	NA	NA
617	Mir690	0	0	0	NA	NA	NA	NA
618	Mir6900	0	0	0	NA	NA	NA	NA
621	Mir6904	0	0	0	NA	NA	NA	NA
623	Mir6907	0	0	0	NA	NA	NA	NA
627	Mir6913	0	0	0	NA	NA	NA	NA
628	Mir6914	0	0	0	NA	NA	NA	NA
629	Mir6915	0	0	0	NA	NA	NA	NA
631	Mir6919	0	0	0	NA	NA	NA	NA
632	Mir692-1	0	0	0	NA	NA	NA	NA
633	Mir692-2	0	0	0	NA	NA	NA	NA
634	Mir692-3	0	0	0	NA	NA	NA	NA
636	Mir6921	0	0	0	NA	NA	NA	NA
641	Mir6929	0	0	0	NA	NA	NA	NA
644	Mir6931	0	0	0	NA	NA	NA	NA
649	Mir6936	0	0	0	NA	NA	NA	NA
651	Mir6938	0	0	0	NA	NA	NA	NA
652	Mir6939	0	0	0	NA	NA	NA	NA
653	Mir6940	0	0	0	NA	NA	NA	NA
655	Mir6942	0	0	0	NA	NA	NA	NA
656	Mir6943	0	0	0	NA	NA	NA	NA
657	Mir6944	0	0	0	NA	NA	NA	NA
659	Mir6946	0	0	0	NA	NA	NA	NA
660	Mir6947	0	0	0	NA	NA	NA	NA
665	Mir6953	0	0	0	NA	NA	NA	NA
669	Mir6958	0	0	0	NA	NA	NA	NA
670	Mir6959	0	0	0	NA	NA	NA	NA
671	Mir696	0	0	0	NA	NA	NA	NA
673	Mir6962	0	0	0	NA	NA	NA	NA
674	Mir6963	0	0	0	NA	NA	NA	NA
675	Mir6965	0	0	0	NA	NA	NA	NA
676	Mir6966	0	0	0	NA	NA	NA	NA
679	Mir6969	0	0	0	NA	NA	NA	NA
681	Mir6971	0	0	0	NA	NA	NA	NA
683	Mir6976	0	0	0	NA	NA	NA	NA
684	Mir6977	0	0	0	NA	NA	NA	NA
685	Mir6979	0	0	0	NA	NA	NA	NA
686	Mir6980	0	0	0	NA	NA	NA	NA
688	Mir6984	0	0	0	NA	NA	NA	NA
689	Mir6985	0	0	0	NA	NA	NA	NA
692	Mir6988	0	0	0	NA	NA	NA	NA
693	Mir6989	0	0	0	NA	NA	NA	NA
697	Mir6993	0	0	0	NA	NA	NA	NA
702	Mir6999	0	0	0	NA	NA	NA	NA
704	Mir7000	0	0	0	NA	NA	NA	NA
705	Mir7001	0	0	0	NA	NA	NA	NA
706	Mir7002	0	0	0	NA	NA	NA	NA
710	Mir7006	0	0	0	NA	NA	NA	NA
716	Mir7015	0	0	0	NA	NA	NA	NA
717	Mir7016	0	0	0	NA	NA	NA	NA
719	Mir7018	0	0	0	NA	NA	NA	NA
720	Mir7019	0	0	0	NA	NA	NA	NA
725	Mir7023	0	0	0	NA	NA	NA	NA
727	Mir7025	0	0	0	NA	NA	NA	NA
728	Mir7026	0	0	0	NA	NA	NA	NA
733	Mir7030	0	0	0	NA	NA	NA	NA
735	Mir7032	0	0	0	NA	NA	NA	NA
737	Mir7035	0	0	0	NA	NA	NA	NA
738	Mir7036	0	0	0	NA	NA	NA	NA
740	Mir7037	0	0	0	NA	NA	NA	NA
742	Mir704	0	0	0	NA	NA	NA	NA
743	Mir7041	0	0	0	NA	NA	NA	NA
745	Mir7043	0	0	0	NA	NA	NA	NA
746	Mir7044	0	0	0	NA	NA	NA	NA
749	Mir7047	0	0	0	NA	NA	NA	NA
750	Mir7048	0	0	0	NA	NA	NA	NA
752	Mir7052	0	0	0	NA	NA	NA	NA
753	Mir7053	0	0	0	NA	NA	NA	NA
755	Mir7057	0	0	0	NA	NA	NA	NA
758	Mir7060	0	0	0	NA	NA	NA	NA
762	Mir7065	0	0	0	NA	NA	NA	NA
764	Mir7067	0	0	0	NA	NA	NA	NA
770	Mir7074	0	0	0	NA	NA	NA	NA
771	Mir7075	0	0	0	NA	NA	NA	NA
772	Mir7077	0	0	0	NA	NA	NA	NA
776	Mir7081	0	0	0	NA	NA	NA	NA
777	Mir7082	0	0	0	NA	NA	NA	NA
781	Mir709	0	0	0	NA	NA	NA	NA
782	Mir7090	0	0	0	NA	NA	NA	NA
785	Mir7093	0	0	0	NA	NA	NA	NA
787	Mir7116	0	0	0	NA	NA	NA	NA
789	Mir7118	0	0	0	NA	NA	NA	NA
790	Mir7119	0	0	0	NA	NA	NA	NA
792	Mir713	0	0	0	NA	NA	NA	NA
794	Mir718	0	0	0	NA	NA	NA	NA
795	Mir7211	0	0	0	NA	NA	NA	NA
798	Mir7222	0	0	0	NA	NA	NA	NA
799	Mir7224	0	0	0	NA	NA	NA	NA
800	Mir7226	0	0	0	NA	NA	NA	NA
801	Mir7227	0	0	0	NA	NA	NA	NA
802	Mir7228	0	0	0	NA	NA	NA	NA
803	Mir7229	0	0	0	NA	NA	NA	NA
805	Mir7235	0	0	0	NA	NA	NA	NA
806	Mir7236	0	0	0	NA	NA	NA	NA
808	Mir7238	0	0	0	NA	NA	NA	NA
817	Mir764	0	0	0	NA	NA	NA	NA
820	Mir7648	0	0	0	NA	NA	NA	NA
823	Mir7652	0	0	0	NA	NA	NA	NA
827	Mir7657	0	0	0	NA	NA	NA	NA
829	Mir7659	0	0	0	NA	NA	NA	NA
830	Mir7660	0	0	0	NA	NA	NA	NA
831	Mir7661	0	0	0	NA	NA	NA	NA
832	Mir7663	0	0	0	NA	NA	NA	NA
838	Mir7671	0	0	0	NA	NA	NA	NA
841	Mir7675	0	0	0	NA	NA	NA	NA
842	Mir7676-1	0	0	0	NA	NA	NA	NA
843	Mir7676-2	0	0	0	NA	NA	NA	NA
844	Mir7677	0	0	0	NA	NA	NA	NA
845	Mir7679	0	0	0	NA	NA	NA	NA
846	Mir7682	0	0	0	NA	NA	NA	NA
849	Mir7688	0	0	0	NA	NA	NA	NA
850	Mir7689	0	0	0	NA	NA	NA	NA
856	Mir804	0	0	0	NA	NA	NA	NA
857	Mir8092	0	0	0	NA	NA	NA	NA
858	Mir8093	0	0	0	NA	NA	NA	NA
861	Mir8098	0	0	0	NA	NA	NA	NA
862	Mir8101	0	0	0	NA	NA	NA	NA
863	Mir8102	0	0	0	NA	NA	NA	NA
864	Mir8103	0	0	0	NA	NA	NA	NA
865	Mir8104	0	0	0	NA	NA	NA	NA
866	Mir8105	0	0	0	NA	NA	NA	NA
867	Mir8106	0	0	0	NA	NA	NA	NA
869	Mir8111	0	0	0	NA	NA	NA	NA
870	Mir8112	0	0	0	NA	NA	NA	NA
871	Mir8114	0	0	0	NA	NA	NA	NA
872	Mir8115	0	0	0	NA	NA	NA	NA
873	Mir8117	0	0	0	NA	NA	NA	NA
874	Mir8118	0	0	0	NA	NA	NA	NA
875	Mir8119	0	0	0	NA	NA	NA	NA
884	Mir880	0	0	0	NA	NA	NA	NA
885	Mir881	0	0	0	NA	NA	NA	NA
886	Mir883a	0	0	0	NA	NA	NA	NA

## Sheet: Sheet2
chr11	114749887	114750023	C-R1-2-e5_peak_2199	chr11	114749749	114750749	uc029rpr.1	uc029rpr.1	Mir466n	Mir466n	expressed non diff				FGFR1 only binding in ESC within -1kb to +1kb TSS
chr4	133369686	133369834	C-R1-2-e5_peak_7649	chr4	133368775	133369775	uc029uzt.1	uc029uzt.1	Mir5122	Mir5122	expressed non diff

## Sheet: Sheet3
chr2	180257169	180257252	RA-R1-2-e5_peak_26086	chr2	180256535	180257535	uc012cly.1	uc012cly.1	Mir3091	Mir3091	expressed		FGFR1 only binding in NC within -1kb to +1kb TSS
chr4	135416326	135416408	RA-R1-2-e5_peak_30476	chr4	135415633	135416633	uc012dna.1	uc012dna.1	Mir700	Mir700	expressed
chr5	64970286	64970359	RA-R1-2-e5_peak_32075	chr5	64970317	64971317	uc012dwo.1	uc012dwo.1	Mir574	Mir574	expressed
chr6	51270520	51270764	RA-R1-2-e5_peak_35101	chr6	51269910	51270910	uc012elv.1	uc012elv.1	Mir148a	Mir148a	expressed
chr7	79505055	79505141	RA-R1-2-e5_peak_38346	chr7	79504263	79505263	uc012fnh.1	uc012fnh.1	Mir9-3	Mir9-3	expressed
chr7	141221391	141221520	RA-R1-2-e5_peak_39711	chr7	141220493	141221493	uc012fws.1	uc012fws.1	Mir210	Mir210	expressed
chr8	84011430	84011502	RA-R1-2-e5_peak_41483	chr8	84010633	84011633	uc012ggx.1	uc012ggx.1	Mir1199	Mir1199	expressed
chr9	51103939	51104020	RA-R1-2-e5_peak_43865	chr9	51103645	51104645	uc012gte.1	uc012gte.1	Mir34b	Mir34b	expressed
chr9	51103939	51104020	RA-R1-2-e5_peak_43865	chr9	51103110	51104110	uc012gtd.1	uc012gtd.1	Mir34c	Mir34c	expressed
chr9	108567537	108567619	RA-R1-2-e5_peak_45218	chr9	108567318	108568318	uc012hat.1	uc012hat.1	Mir425	Mir425	expressed
chrX	74023418	74023519	RA-R1-2-e5_peak_45924	chrX	74022598	74023598	uc029xkq.1	uc029xkq.1	Mir5132	Mir5132	expressed
chr11	35616885	35616981	RA-R1-2-e5_peak_5866	chr11	35616815	35617815	uc011xta.1	uc011xta.1	Mir218-2	Mir218-2	expressed
chr11	65734816	65734888	RA-R1-2-e5_peak_6703	chr11	65734832	65735832	uc011xwj.1	uc011xwj.1	Mir744	Mir744	expressed
chr11	75172969	75173084	RA-R1-2-e5_peak_7091	chr11	75172681	75173681	uc011xzh.1	uc011xzh.1	Mir132	Mir132	expressed
chr11	75172969	75173084	RA-R1-2-e5_peak_7091	chr11	75172387	75173387	uc011xzg.1	uc011xzg.1	Mir212	Mir212	expressed
chr11	96849855	96850039	RA-R1-2-e5_peak_7919	chr11	96849392	96850392	uc011ydo.1	uc011ydo.1	Mir152	Mir152	expressed
chr12	40222365	40222443	RA-R1-2-e5_peak_9677	chr12	40221811	40222811	uc011ylq.1	uc011ylq.1	Mir1938	Mir1938	expressed
chr12	112131089	112131161	RA-R1-2-e5_peak_11001	chr12	112130879	112131879	uc007pel.2	uc007pel.2	Mir203	Mir203	expressed
chr14	70443796	70443889	RA-R1-2-e5_peak_13991	chr14	70443509	70444509	uc011zoa.1	uc011zoa.1	Mir320	Mir320	expressed
chr15	103014274	103014346	RA-R1-2-e5_peak_16166	chr15	103013909	103014909	uc012aag.1	uc012aag.1	Mir615	Mir615	diff reg
chr16	17124439	17124550	RA-R1-2-e5_peak_16523	chr16	17124496	17125496	uc012abp.1	uc012abp.1	Mir301b	Mir301b	expressed
chr16	17124439	17124550	RA-R1-2-e5_peak_16523	chr16	17124142	17125142	uc012abo.1	uc012abo.1	Mir130b	Mir130b	expressed
chr16	18283929	18284006	RA-R1-2-e5_peak_16587	chr16	18283317	18284317	uc012acd.2	uc012acd.2	Mir1306	Mir1306	expressed
chr16	44557947	44558019	RA-R1-2-e5_peak_17184	chr16	44557129	44558129	uc012agc.1	uc012agc.1	Mir3081	Mir3081	expressed
chr17	35960994	35961110	RA-R1-2-e5_peak_18754	chr17	35960814	35961814	uc012arz.1	uc012arz.1	Mir877	Mir877	expressed
